# Supplementary material for: Diketopyrrolopyrrole-based two-dimensional poly(arylene vinylene)s with high charge carrier mobility
Source: Nat Commun. 2026 Feb 3;17:1348. doi: 10.1038/s41467-026-69061-4 (PMC12873148; doi:10.1038/s41467-026-69061-4)
Supplement: Supplementary file 3 — Source Data 1 [file 41467_2026_69061_MOESM3_ESM.xlsx]

## Sheet: Fig. 1c
	HOMO	LUMO	Band gap
1	-4.98	-2.618	2.36
2	-5.072	-2.852	2.22
3	-5.161	-3.083	2.08
4	-4.7064	-2.67022	2.03618
5	-4.778	-2.798	1.98
6	-4.76111	-2.82341	1.9377
7	-4.707	-2.798	1.91

## Sheet: Fig. 2b
	Rawley refinement		mea.		sim.		Brag		Difference				Rawley refinement		mea.		sim.		Brag		Difference
2	0.125875	2	0.131104	1	-0.0125	4.10209	-0.178607		-0.101046			2	-1.09972	2	-1.08236	GENERAL$	--	4.25814	-1.4	2	-1.32997
2.015	0.128476	2.015	0.131539	1.01	-0.0124521	4.11225	-0.178607		-0.100612			2.015	-1.09559	2.015	-1.08467	11900	--	4.26859	-1.4	2.015	-1.33138
2.03	0.130874	2.03	0.132033	1.02	-0.0124528	5.07775	-0.178607		-0.100232			2.03	-1.09188	2.03	-1.08674	1	-1.25	5.4104	-1.4	2.03	-1.33263
2.045	0.133079	2.045	0.130651	1.03	-0.0124536	5.09034	-0.178607		-0.0995143			2.045	-1.08857	2.045	-1.08513	1.01	-1.2499	5.42372	-1.4	2.045	-1.33296
2.06	0.1351	2.06	0.131892	1.04	-0.0124542	6.37995	-0.178607		-0.0993584			2.06	-1.08562	2.06	-1.08802	1.02	-1.2499	6.55749	-1.4	2.06	-1.33424
2.075	0.136948	2.075	0.132985	1.05	-0.0124549	6.39579	-0.178607		-0.0992074			2.075	-1.08302	2.075	-1.0891	1.03	-1.2499	6.57367	-1.4	2.075	-1.33504
2.09	0.138631	2.09	0.133133	1.06	-0.0124556	6.6631	-0.178607		-0.0989004			2.09	-1.08072	2.09	-1.08774	1.04	-1.2499	7.16125	-1.4	2.09	-1.33521
2.105	0.140159	2.105	0.132877	1.07	-0.0124562	6.67964	-0.178607		-0.0985436			2.105	-1.07872	2.105	-1.08538	1.05	-1.2499	7.17893	-1.4	2.105	-1.33509
2.12	0.14154	2.12	0.132067	1.08	-0.0124568	8.19388	-0.178607		-0.0981053			2.12	-1.07697	2.12	-1.08543	1.06	-1.2499	8.47015	-1.4	2.12	-1.33547
2.135	0.142783	2.135	0.131896	1.09	-0.0124574	8.21424	-0.178607		-0.0978225			2.135	-1.07547	2.135	-1.08628	1.07	-1.24991	8.49111	-1.4	2.135	-1.33598
2.15	0.143896	2.15	0.133312	1.1	-0.012458	9.44449	-0.178607		-0.0978831			2.15	-1.07418	2.15	-1.08568	1.08	-1.24991	9.61452	-1.4	2.15	-1.33611
2.165	0.144886	2.165	0.132067	1.11	-0.0124586	9.46798	-0.178607	2	-0.097436			2.165	-1.07309	2.165	-1.08905	1.09	-1.24991	9.63834	-1.4	2.165	-1.33712
2.18	0.145762	2.18	0.131368	1.12	-0.0124592	9.82841	-0.178607	2.015	-0.0971212			2.18	-1.07218	2.18	-1.08315	1.1	-1.24991	10.4407	-1.4	2.18	-1.33595
2.195	0.14653	2.195	0.132643	1.13	-0.0124597	9.85286	-0.178607	2.03	-0.0972226			2.195	-1.07143	2.195	-1.08301	1.11	-1.24991	10.4666	-1.4	2.195	-1.33607
2.21	0.147197	2.21	0.132431	1.14	-0.0124602	10.1499	-0.178607	2.045	-0.0970468			2.21	-1.07082	2.21	-1.08453	1.12	-1.24991	10.7807	-1.4	2.21	-1.33655
2.225	0.14777	2.225	0.133156	1.15	-0.0124607	10.1751	-0.178607	2.06	-0.0970771			2.225	-1.07033	2.225	-1.08347	1.13	-1.24991	10.8074	-1.4	2.225	-1.33641
2.24	0.148256	2.24	0.132751	1.16	-0.0124612	10.7763	-0.178607	2.075	-0.096899			2.24	-1.06996	2.24	-1.08181	1.14	-1.24992	11.2165	-1.4	2.24	-1.33611
2.255	0.14866	2.255	0.13216	1.17	-0.0124617	10.8031	-0.178607	2.09	-0.0966999			2.255	-1.06968	2.255	-1.0785	1.15	-1.24992	11.2444	-1.4	2.255	-1.3354
2.27	0.148989	2.27	0.132067	1.18	-0.0124622	11.1147	-0.178607	2.105	-0.0966156			2.27	-1.06948	2.27	-1.0773	1.16	-1.24992	11.933	-1.4	2.27	-1.33517
2.285	0.149248	2.285	0.132981	1.19	-0.0124627	11.1424	-0.178607	2.12	-0.0967466			2.285	-1.06935	2.285	-1.07863	1.17	-1.24992	11.9626	-1.4	2.285	-1.3355
2.3	0.149443	2.3	0.133063	1.2	-0.0124631	12.2961	-0.178607	2.135	-0.0967239			2.3	-1.06928	2.3	-1.07828	1.18	-1.24992	12.6935	-1.4	2.3	-1.33544
2.315	0.14958	2.315	0.132832	1.21	-0.0124636	12.3267	-0.178607	2.15	-0.0966505			2.315	-1.06925	2.315	-1.0779	1.19	-1.24992	12.725	-1.4	2.315	-1.33535
2.33	0.149663	2.33	0.133066	1.22	-0.012464	12.7641	-0.178607	2.165	-0.0966808			2.33	-1.06925	2.33	-1.07379	1.2	-1.24992	13.0841	-1.4	2.33	-1.33441
2.345	0.149696	2.345	0.132814	1.23	-0.0124644	12.7959	-0.178607	2.18	-0.0966235			2.345	-1.06928	2.345	-1.07461	1.21	-1.24992	13.1166	-1.4	2.345	-1.33459
2.36	0.149686	2.36	0.133408	1.24	-0.0124648	13.095	-0.178607	2.195	-0.0967445			2.36	-1.06932	2.36	-1.07594	1.22	-1.24993	13.3313	-1.4	2.36	-1.33489
2.375	0.149636	2.375	0.13423	1.25	-0.0124652	13.1276	-0.178607	2.21	-0.0969187			2.375	-1.06936	2.375	-1.07213	1.23	-1.24993	13.3644	-1.4	2.375	-1.334
2.39	0.14955	2.39	0.134642	1.26	-0.0124656	13.3331	-0.178607	2.225	-0.0970184			2.39	-1.0694	2.39	-1.0717	1.24	-1.24993	14.2357	-1.4	2.39	-1.33389
2.405	0.149434	2.405	0.133877	1.27	-0.012466	13.3663	-0.178607	2.24	-0.0968886			2.405	-1.06944	2.405	-1.07156	1.25	-1.24993	14.2711	-1.4	2.405	-1.33385
2.42	0.149289	2.42	0.135408	1.28	-0.0124664	13.5137	-0.178607	2.255	-0.0972238			2.42	-1.06945	2.42	-1.07137	1.26	-1.24993	14.298	-1.4	2.42	-1.33381
2.435	0.149121	2.435	0.135226	1.29	-0.0124667	13.5474	-0.178607	2.27	-0.097221			2.435	-1.06944	2.435	-1.07243	1.27	-1.24993	14.3336	-1.4	2.435	-1.33405
2.45	0.148933	2.45	0.134947	1.3	-0.0124671	15.2419	-0.178607	2.285	-0.0972029			2.45	-1.0694	2.45	-1.07094	1.28	-1.24993	15.8924	-1.4	2.45	-1.33372
2.465	0.148727	2.465	0.13578	1.31	-0.0124674	15.28	-0.178607	2.3	-0.0974104			2.465	-1.06932	2.465	-1.07164	1.29	-1.24993	15.932	-1.4	2.465	-1.3339
2.48	0.148509	2.48	0.136077	1.32	-0.0124678	15.6084	-0.178607	2.315	-0.0975136			2.48	-1.06921	2.48	-1.07096	1.3	-1.24993	16.1745	-1.4	2.48	-1.33376
2.495	0.14828	2.495	0.135003	1.33	-0.0124681	15.609	-0.178607	2.33	-0.0973447			2.495	-1.06905	2.495	-1.07224	1.31	-1.24993	16.2148	-1.4	2.495	-1.33409
2.51	0.148043	2.51	0.135512	1.34	-0.0124684	15.6474	-0.178607	2.345	-0.0974939			2.51	-1.06883	2.51	-1.06868	1.32	-1.24993	16.3428	-1.4	2.51	-1.33332
2.525	0.147801	2.525	0.134572	1.35	-0.0124688	15.648	-0.178607	2.36	-0.0973541			2.525	-1.06857	2.525	-1.06362	1.33	-1.24994	16.3836	-1.4	2.525	-1.3322
2.54	0.147557	2.54	0.135438	1.36	-0.0124691	15.9631	-0.178607	2.375	-0.0975761			2.54	-1.06825	2.54	-1.06381	1.34	-1.24994	16.934	-1.4	2.54	-1.33232
2.555	0.147314	2.555	0.136319	1.37	-0.0124694	16.003	-0.178607	2.39	-0.0978009			2.555	-1.06787	2.555	-1.06873	1.35	-1.24994	16.9762	-1.4	2.555	-1.33353
2.57	0.147073	2.57	0.136846	1.38	-0.0124697	16.3092	-0.178607	2.405	-0.0979546			2.57	-1.06743	2.57	-1.06476	1.36	-1.24994	17.0914	-1.4	2.57	-1.33271
2.585	0.146837	2.585	0.1362	1.39	-0.01247	16.3499	-0.178607	2.42	-0.0978725			2.585	-1.06693	2.585	-1.06155	1.37	-1.24994	17.134	-1.4	2.585	-1.33207
2.6	0.146609	2.6	0.136296	1.4	-0.0124702	16.4141	-0.178607	2.435	-0.0979375			2.6	-1.06636	2.6	-1.06743	1.38	-1.24994	17.2994	-1.4	2.6	-1.33355
2.615	0.146389	2.615	0.137857	1.41	-0.0124705	16.4551	-0.178607	2.45	-0.0982937			2.615	-1.06572	2.615	-1.06626	1.39	-1.24994	17.3426	-1.4	2.615	-1.33341
2.63	0.14618	2.63	0.139151	1.42	-0.0124708	16.9693	-0.178607	2.465	-0.0985942			2.63	-1.06502	2.63	-1.06465	1.4	-1.24994	17.3959	-1.4	2.63	-1.33319
2.645	0.145983	2.645	0.13704	1.43	-0.012471	16.9957	-0.178607	2.48	-0.0982113			2.645	-1.06424	2.645	-1.06226	1.41	-1.24994	17.4394	-1.4	2.645	-1.3328
2.66	0.145801	2.66	0.139288	1.44	-0.0124713	17.0117	-0.178607	2.495	-0.0986974			2.66	-1.0634	2.66	-1.0621	1.42	-1.24994	17.5659	-1.4	2.66	-1.33294
2.675	0.145635	2.675	0.139028	1.45	-0.0124716	17.0382	-0.178607	2.51	-0.0986786			2.675	-1.06248	2.675	-1.05864	1.43	-1.24994	17.6098	-1.4	2.675	-1.33234
2.69	0.145486	2.69	0.139151	1.46	-0.0124718	17.4039	-0.178607	2.525	-0.098733			2.69	-1.0615	2.69	-1.05973	1.44	-1.24994	18.24	-1.4	2.69	-1.3328
2.705	0.145355	2.705	0.139768	1.47	-0.0124721	17.4475	-0.178607	2.54	-0.0988825			2.705	-1.06044	2.705	-1.05848	1.45	-1.24994	18.2855	-1.4	2.705	-1.33273
2.72	0.145244	2.72	0.140548	1.48	-0.0124723	17.6428	-0.178607	2.555	-0.0990608			2.72	-1.05931	2.72	-1.05557	1.46	-1.24994	18.9405	-1.4	2.72	-1.3323
2.735	0.145154	2.735	0.140819	1.49	-0.0124725	17.687	-0.178607	2.57	-0.099133			2.735	-1.05811	2.735	-1.05494	1.47	-1.24995	18.9878	-1.4	2.735	-1.3324
2.75	0.145086	2.75	0.139794	1.5	-0.0124727	18.9378	-0.178607	2.585	-0.0989414			2.75	-1.05685	2.75	-1.05416	1.48	-1.24995	19.244	-1.4	2.75	-1.33249
2.765	0.145041	2.765	0.140392	1.51	-0.012473	18.9852	-0.178607	2.6	-0.0990701			2.765	-1.05551	2.765	-1.05244	1.49	-1.24995	19.2922	-1.4	2.765	-1.33237
2.78	0.14502	2.78	0.140392	1.52	-0.0124732	19.188	-0.178607	2.615	-0.0990744			2.78	-1.0541	2.78	-1.05016	1.5	-1.24995	19.6531	-1.4	2.78	-1.33214
2.795	0.145024	2.795	0.141477	1.53	-0.0124734	19.2361	-0.178607	2.63	-0.0992907			2.795	-1.05263	2.795	-1.04638	1.51	-1.24995	19.7023	-1.4	2.795	-1.33158
2.81	0.145052	2.81	0.141923	1.54	-0.0124736	19.7139	-0.178607	2.645	-0.0993742			2.81	-1.05109	2.81	-1.04733	1.52	-1.24995	20.9155	-1.4	2.81	-1.33212
2.825	0.145107	2.825	0.142016	1.55	-0.0124738	19.7633	-0.178607	2.66	-0.0993818			2.825	-1.04949	2.825	-1.04358	1.53	-1.24995	20.9679	-1.4	2.825	-1.3316
2.84	0.145188	2.84	0.142213	1.56	-0.012474	20.0486	-0.178607	2.675	-0.099405			2.84	-1.04782	2.84	-1.05048	1.54	-1.24995	21.1976	-1.4	2.84	-1.33354
2.855	0.145297	2.855	0.142228	1.57	-0.0124742	20.0989	-0.178607	2.69	-0.0993863			2.855	-1.04609	2.855	-1.04725	1.55	-1.24995	21.2508	-1.4	2.855	-1.33316
2.87	0.145432	2.87	0.142451	1.58	-0.0124744	20.3642	-0.178607	2.705	-0.0994037			2.87	-1.0443	2.87	-1.0429	1.56	-1.24995	21.3949	-1.4	2.87	-1.33253
2.885	0.145596	2.885	0.143209	1.59	-0.0124746	20.4153	-0.178607	2.72	-0.0995226			2.885	-1.04246	2.885	-1.04428	1.57	-1.24995	21.4485	-1.4	2.885	-1.33324
2.9	0.145788	2.9	0.144157	1.6	-0.0124748	20.5535	-0.178607	2.735	-0.0996737			2.9	-1.04055	2.9	-1.04121	1.58	-1.24995	21.4903	-1.4	2.9	-1.33293
2.915	0.146009	2.915	0.143848	1.61	-0.012475	20.5974	-0.178607	2.75	-0.099568			2.915	-1.0386	2.915	-1.04007	1.59	-1.24995	21.5063	-1.4	2.915	-1.33308
2.93	0.146258	2.93	0.14396	1.62	-0.0124752	20.605	-0.178607	2.765	-0.0995405			2.93	-1.03659	2.93	-1.04233	1.6	-1.24995	21.5442	-1.4	2.93	-1.33402
2.945	0.146536	2.945	0.143607	1.63	-0.0124753	20.6491	-0.178607	2.78	-0.0994143			2.945	-1.03453	2.945	-1.04518	1.61	-1.24995	21.5603	-1.4	2.945	-1.33511
2.96	0.146842	2.96	0.145718	1.64	-0.0124755	20.958	-0.178607	2.795	-0.0997751			2.96	-1.03242	2.96	-1.03879	1.62	-1.24995	21.6042	-1.4	2.96	-1.33408
2.975	0.147178	2.975	0.14571	1.65	-0.0124756	20.9593	-0.178607	2.81	-0.0997065			2.975	-1.03026	2.975	-1.03721	1.63	-1.24995	21.6346	-1.4	2.975	-1.33417
2.99	0.147543	2.99	0.146261	1.66	-0.0124758	21.0106	-0.178607	2.825	-0.0997436			2.99	-1.02806	2.99	-1.03659	1.64	-1.24995	21.6584	-1.4	2.99	-1.33449
3.005	0.147936	3.005	0.145963	1.67	-0.012476	21.012	-0.178607	2.84	-0.0996054			3.005	-1.02582	3.005	-1.03278	1.65	-1.24995	21.6889	-1.4	3.005	-1.33408
3.02	0.148359	3.02	0.146093	1.68	-0.0124761	21.4023	-0.178607	2.855	-0.0995469			3.02	-1.02354	3.02	-1.03444	1.66	-1.24995	21.7131	-1.4	3.02	-1.33495
3.035	0.14881	3.035	0.147494	1.69	-0.0124763	21.456	-0.178607	2.87	-0.099737			3.035	-1.02122	3.035	-1.03501	1.67	-1.24996	21.7675	-1.4	3.035	-1.33556
3.05	0.149289	3.05	0.148241	1.7	-0.0124764	21.633	-0.178607	2.885	-0.0997905			3.05	-1.01887	3.05	-1.03525	1.68	-1.24996	22.1336	-1.4	3.05	-1.33612
3.065	0.149797	3.065	0.148862	1.71	-0.0124766	21.6874	-0.178607	2.9	-0.0998131			3.065	-1.01648	3.065	-1.03359	1.69	-1.24996	22.1694	-1.4	3.065	-1.33624
3.08	0.150333	3.08	0.150204	1.72	-0.0124767	21.9552	-0.178607	2.915	-0.0999743			3.08	-1.01407	3.08	-1.03079	1.7	-1.24996	22.1892	-1.4	3.08	-1.3361
3.095	0.150896	3.095	0.148858	1.73	-0.0124769	22.0103	-0.178607	2.93	-0.0995925			3.095	-1.01163	3.095	-1.02389	1.71	-1.24996	22.1919	-1.4	3.095	-1.33502
3.11	0.151487	3.11	0.149033	1.74	-0.012477	22.3193	-0.178607	2.945	-0.0995092			3.11	-1.00916	3.11	-1.02448	1.72	-1.24996	22.2251	-1.4	3.11	-1.33568
3.125	0.152105	3.125	0.150055	1.75	-0.0124771	22.3754	-0.178607	2.96	-0.09959			3.125	-1.00667	3.125	-1.02342	1.73	-1.24996	22.2476	-1.4	3.125	-1.33595
3.14	0.15275	3.14	0.149918	1.76	-0.0124773	22.5515	-0.178607	2.975	-0.0994336			3.14	-1.00415	3.14	-1.02424	1.74	-1.24996	22.2759	-1.4	3.14	-1.33667
3.155	0.153421	3.155	0.151066	1.77	-0.0124774	22.6083	-0.178607	2.99	-0.0995291			3.155	-1.00162	3.155	-1.02402	1.75	-1.24996	22.3318	-1.4	3.155	-1.33715
3.17	0.154118	3.17	0.149973	1.78	-0.0124775	22.9635	-0.178607	3.005	-0.0991711			3.17	-0.999074	3.17	-1.02068	1.76	-1.24996	22.3572	-1.4	3.17	-1.33692
3.185	0.15484	3.185	0.150616	1.79	-0.0124776	22.9714	-0.178607	3.02	-0.0991552			3.185	-0.996513	3.185	-1.0173	1.77	-1.24996	22.3726	-1.4	3.185	-1.33668
3.2	0.155587	3.2	0.152408	1.8	-0.0124778	23.0213	-0.178607	3.035	-0.0993641			3.2	-0.99394	3.2	-1.01197	1.78	-1.24996	22.3998	-1.4	3.2	-1.33599
3.215	0.156359	3.215	0.152088	1.81	-0.0124779	23.0292	-0.178607	3.05	-0.0991458			3.215	-0.991358	3.215	-1.01284	1.79	-1.24996	22.4133	-1.4	3.215	-1.33673
3.23	0.157155	3.23	0.151999	1.82	-0.012478	23.1202	-0.178607	3.065	-0.0989688			3.23	-0.988769	3.23	-1.0077	1.8	-1.24996	22.4288	-1.4	3.23	-1.33609
3.245	0.157974	3.245	0.153255	1.83	-0.0124781	23.1784	-0.178607	3.08	-0.0990562			3.245	-0.986175	3.245	-1.0101	1.81	-1.24996	22.456	-1.4	3.245	-1.33719
3.26	0.158816	3.26	0.153653	1.84	-0.0124782	23.2158	-0.178607	3.095	-0.0989673			3.26	-0.983578	3.26	-1.00792	1.82	-1.24996	22.4866	-1.4	3.26	-1.33724
3.275	0.159681	3.275	0.154028	1.85	-0.0124783	23.2743	-0.178607	3.11	-0.0988696			3.275	-0.980981	3.275	-1.00953	1.83	-1.24996	22.488	-1.4	3.275	-1.33815
3.29	0.160567	3.29	0.154032	1.86	-0.0124784	23.3696	-0.178607	3.125	-0.0986931			3.29	-0.978385	3.29	-1.00972	1.84	-1.24996	22.543	-1.4	3.29	-1.33874
3.305	0.161474	3.305	0.154612	1.87	-0.0124785	23.3743	-0.178607	3.14	-0.0986276			3.305	-0.975792	3.305	-1.0005	1.85	-1.24996	22.5444	-1.4	3.305	-1.33716
3.32	0.162401	3.32	0.154775	1.88	-0.0124787	23.4036	-0.178607	3.155	-0.0984748			3.32	-0.973205	3.32	-1.00286	1.86	-1.24996	22.7086	-1.4	3.32	-1.33825
3.335	0.163349	3.335	0.156091	1.89	-0.0124787	23.4285	-0.178607	3.17	-0.0985484			3.335	-0.970625	3.335	-0.996988	1.87	-1.24996	22.7321	-1.4	3.335	-1.33744
3.35	0.164316	3.35	0.156749	1.9	-0.0124788	23.4332	-0.178607	3.185	-0.0984867			3.35	-0.968055	3.35	-0.998837	1.88	-1.24996	22.7656	-1.4	3.35	-1.33841
3.365	0.165301	3.365	0.156043	1.91	-0.0124789	23.4625	-0.178607	3.2	-0.0981484			3.365	-0.965495	3.365	-0.998674	1.89	-1.24996	22.7892	-1.4	3.365	-1.33891
3.38	0.166304	3.38	0.157265	1.92	-0.012479	23.5619	-0.178607	3.215	-0.0981922			3.38	-0.962947	3.38	-0.992473	1.9	-1.24996	22.8717	-1.4	3.38	-1.33801
3.395	0.167325	3.395	0.158607	1.93	-0.0124791	23.6212	-0.178607	3.23	-0.0982565			3.395	-0.960413	3.395	-0.991113	1.91	-1.24996	22.9154	-1.4	3.395	-1.33823
3.41	0.168362	3.41	0.158968	1.94	-0.0124792	23.7608	-0.178607	3.245	-0.0981211			3.41	-0.957894	3.41	-0.989862	1.92	-1.24996	22.9292	-1.4	3.41	-1.33847
3.425	0.169415	3.425	0.158537	1.95	-0.0124793	23.8206	-0.178607	3.26	-0.0978242			3.425	-0.955391	3.425	-0.989645	1.93	-1.24996	22.973	-1.4	3.425	-1.33895
3.44	0.170484	3.44	0.159521	1.96	-0.0124794	23.8556	-0.178607	3.275	-0.0978075			3.44	-0.952905	3.44	-0.986544	1.94	-1.24996	23.1806	-1.4	3.44	-1.33876
3.455	0.171567	3.455	0.159652	1.97	-0.0124795	23.9157	-0.178607	3.29	-0.0976169			3.455	-0.950436	3.455	-0.981295	1.95	-1.24996	23.2389	-1.4	3.455	-1.33807
3.47	0.172664	3.47	0.159975	1.98	-0.0124795	23.9597	-0.178607	3.305	-0.0974622			3.47	-0.947984	3.47	-0.982356	1.96	-1.24996	23.5314	-1.4	3.47	-1.33883
3.485	0.173774	3.485	0.16093	1.99	-0.0124796	23.9953	-0.178607	3.32	-0.0974311			3.485	-0.945547	3.485	-0.977569	1.97	-1.24996	23.5635	-1.4	3.485	-1.33824
3.5	0.174897	3.5	0.161071	2	-0.0124797	24.0201	-0.178607	3.335	-0.0972348			3.5	-0.943126	3.5	-0.968812	1.98	-1.24996	23.5906	-1.4	3.5	-1.33673
3.515	0.176032	3.515	0.161287	2.01	-0.0124798	24.0558	-0.178607	3.35	-0.097051			3.515	-0.940717	3.515	-0.967751	1.99	-1.24997	23.6227	-1.4	3.515	-1.33699
3.53	0.177178	3.53	0.163086	2.02	-0.0124798	24.308	-0.178607	3.365	-0.0971815			3.53	-0.938317	3.53	-0.96514	2	-1.24997	23.9431	-1.4	3.53	-1.33689
3.545	0.178335	3.545	0.162904	2.03	-0.0124799	24.3224	-0.178607	3.38	-0.0969138			3.545	-0.935921	3.545	-0.959021	2.01	-1.24997	23.9867	-1.4	3.545	-1.33598
3.56	0.179501	3.56	0.16242	2.04	-0.01248	24.3693	-0.178607	3.395	-0.0965839			3.56	-0.933521	3.56	-0.960843	2.02	-1.24997	24.0034	-1.4	3.56	-1.33691
3.575	0.180676	3.575	0.162777	2.05	-0.01248	24.3837	-0.178607	3.41	-0.0964202			3.575	-0.93111	3.575	-0.949992	2.03	-1.24997	24.047	-1.4	3.575	-1.33491
3.59	0.18186	3.59	0.16471	2.06	-0.0124801	24.4646	-0.178607	3.425	-0.0965699			3.59	-0.928675	3.59	-0.947925	2.04	-1.24997	24.0752	-1.4	3.59	-1.33495
3.605	0.183052	3.605	0.165747	2.07	-0.0124802	24.5263	-0.178607	3.44	-0.0965389			3.605	-0.926203	3.605	-0.944063	2.05	-1.24997	24.081	-1.4	3.605	-1.33458
3.62	0.184251	3.62	0.16633	2.08	-0.0124802	24.557	-0.178607	3.455	-0.0964159			3.62	-0.923673	3.62	-0.936611	2.06	-1.24997	24.086	-1.4	3.62	-1.33339
3.635	0.185456	3.635	0.166078	2.09	-0.0124803	24.6189	-0.178607	3.47	-0.0961242			3.635	-0.921065	3.635	-0.928996	2.07	-1.24997	24.1168	-1.4	3.635	-1.33218
3.65	0.186668	3.65	0.166628	2.1	-0.0124804	24.72	-0.178607	3.485	-0.095992			3.65	-0.91835	3.65	-0.931824	2.08	-1.24997	24.1358	-1.4	3.65	-1.33341
3.665	0.187884	3.665	0.168512	2.11	-0.0124804	24.7686	-0.178607	3.5	-0.0961256			3.665	-0.915494	3.665	-0.921517	2.09	-1.24997	24.1416	-1.4	3.665	-1.33163
3.68	0.189105	3.68	0.168575	2.12	-0.0124805	24.7735	-0.178607	3.515	-0.0958941			3.68	-0.912459	3.68	-0.918063	2.1	-1.24997	24.1466	-1.4	3.68	-1.33147
3.695	0.190329	3.695	0.169088	2.13	-0.0124805	24.7824	-0.178607	3.53	-0.0957518			3.695	-0.909195	3.695	-0.91227	2.11	-1.24997	24.1775	-1.4	3.695	-1.33082
3.71	0.191557	3.71	0.170121	2.14	-0.0124806	24.831	-0.178607	3.545	-0.0957128			3.71	-0.90565	3.71	-0.900874	2.12	-1.24997	24.3163	-1.4	3.71	-1.32894
3.725	0.192788	3.725	0.170359	2.15	-0.0124806	24.836	-0.178607	3.56	-0.0955143			3.725	-0.901758	3.725	-0.896387	2.13	-1.24997	24.3775	-1.4	3.725	-1.32873
3.74	0.19402	3.74	0.170746	2.16	-0.0124807	24.8419	-0.178607	3.575	-0.0953451			3.74	-0.897448	3.74	-0.879117	2.14	-1.24997	24.4671	-1.4	3.74	-1.32565
3.755	0.195254	3.755	0.170772	2.17	-0.0124807	24.9046	-0.178607	3.59	-0.0951035			3.755	-0.892639	3.755	-0.872318	2.15	-1.24997	24.476	-1.4	3.755	-1.32509
3.77	0.196489	3.77	0.171846	2.18	-0.0124808	24.9932	-0.178607	3.605	-0.0950714			3.77	-0.88724	3.77	-0.870414	2.16	-1.24997	24.5088	-1.4	3.77	-1.32579
3.785	0.197723	3.785	0.173477	2.19	-0.0124808	25.0227	-0.178607	3.62	-0.0951508			3.785	-0.881151	3.785	-0.871393	2.17	-1.24997	24.5287	-1.4	3.785	-1.3273
3.8	0.198958	3.8	0.174232	2.2	-0.0124808	25.0366	-0.178607	3.635	-0.0950548			3.8	-0.874267	3.8	-0.852627	2.18	-1.24997	24.5345	-1.4	3.8	-1.32442
3.815	0.200191	3.815	0.175648	2.21	-0.0124809	25.0563	-0.178607	3.65	-0.0950914			3.815	-0.866473	3.815	-0.84561	2.19	-1.24997	24.5376	-1.4	3.815	-1.32444
3.83	0.201423	3.83	0.17473	2.22	-0.0124809	25.0858	-0.178607	3.665	-0.0946614			3.83	-0.85765	3.83	-0.839301	2.2	-1.24997	24.5705	-1.4	3.83	-1.32484
3.845	0.202653	3.845	0.17728	2.23	-0.012481	25.0998	-0.178607	3.68	-0.0949254			3.845	-0.847678	3.845	-0.830516	2.21	-1.24997	24.5962	-1.4	3.845	-1.32491
3.86	0.20388	3.86	0.178617	2.24	-0.012481	25.1197	-0.178607	3.695	-0.0949475			3.86	-0.836437	3.86	-0.81806	2.22	-1.24997	24.6919	-1.4	3.86	-1.3244
3.875	0.205104	3.875	0.180048	2.25	-0.012481	25.1831	-0.178607	3.71	-0.0949889			3.875	-0.823808	3.875	-0.798043	2.23	-1.24997	24.754	-1.4	3.875	-1.32244
3.89	0.206324	3.89	0.180966	2.26	-0.0124811	25.4742	-0.178607	3.725	-0.0949285			3.89	-0.809684	3.89	-0.78575	2.24	-1.24997	24.8007	-1.4	3.89	-1.32258
3.905	0.20754	3.905	0.179959	2.27	-0.0124811	25.5263	-0.178607	3.74	-0.0944838			3.905	-0.793968	3.905	-0.775851	2.25	-1.24997	24.8118	-1.4	3.905	-1.3236
3.92	0.208751	3.92	0.182063	2.28	-0.0124811	25.5279	-0.178607	3.755	-0.0946623			3.92	-0.77658	3.92	-0.765135	2.26	-1.24997	24.8433	-1.4	3.92	-1.32479
3.935	0.209958	3.935	0.182698	2.29	-0.0124811	25.5385	-0.178607	3.77	-0.0945481			3.935	-0.757464	3.935	-0.74917	2.27	-1.24997	24.8632	-1.4	3.935	-1.32513
3.95	0.211158	3.95	0.182981	2.3	-0.0124812	25.5908	-0.178607	3.785	-0.0943645			3.95	-0.736591	3.95	-0.734158	2.28	-1.24997	24.8742	-1.4	3.95	-1.32605
3.965	0.212353	3.965	0.184479	2.31	-0.0124812	25.5924	-0.178607	3.8	-0.0944251			3.965	-0.713964	3.965	-0.730894	2.29	-1.24997	24.9059	-1.4	3.965	-1.33006
3.98	0.213541	3.98	0.185687	2.32	-0.0124812	25.6695	-0.178607	3.815	-0.0944291			3.98	-0.689624	3.98	-0.706988	2.3	-1.24997	25.3284	-1.4	3.98	-1.32967
3.995	0.214722	3.995	0.185378	2.33	-0.0124812	25.6732	-0.178607	3.83	-0.0941312			3.995	-0.663655	3.995	-0.691296	2.31	-1.24997	25.3922	-1.4	3.995	-1.33151
4.01	0.215896	4.01	0.187244	2.34	-0.0124813	25.6795	-0.178607	3.845	-0.0942696			4.01	-0.636185	4.01	-0.676582	2.32	-1.24997	25.4908	-1.4	4.01	-1.33389
4.025	0.217062	4.025	0.187738	2.35	-0.0124813	25.7344	-0.178607	3.86	-0.0941352			4.025	-0.607388	4.025	-0.657245	2.33	-1.24997	25.5354	-1.4	4.025	-1.33549
4.04	0.21822	4.04	0.189403	2.36	-0.0124813	25.7381	-0.178607	3.875	-0.0942366			4.04	-0.577488	4.04	-0.638099	2.34	-1.24997	25.5551	-1.4	4.04	-1.33737
4.055	0.21937	4.055	0.19102	2.37	-0.0124813	25.7394	-0.178607	3.89	-0.09433			4.055	-0.546758	4.055	-0.628634	2.35	-1.24997	25.5566	-1.4	4.055	-1.34165
4.07	0.220511	4.07	0.194194	2.38	-0.0124813	25.7443	-0.178607	3.905	-0.0947367			4.07	-0.515514	4.07	-0.607557	2.36	-1.24997	25.5738	-1.4	4.07	-1.34336
4.085	0.221642	4.085	0.194458	2.39	-0.0124813	25.7588	-0.178607	3.92	-0.0945631			4.085	-0.484116	4.085	-0.57881	2.37	-1.24997	25.5804	-1.4	4.085	-1.34333
4.1	0.222765	4.1	0.194926	2.4	-0.0124814	25.8044	-0.178607	3.935	-0.0944323			4.1	-0.452962	4.1	-0.559038	2.38	-1.24997	25.5998	-1.4	4.1	-1.34532
4.115	0.223877	4.115	0.195149	2.41	-0.0124814	25.8189	-0.178607	3.95	-0.0942543			4.115	-0.422478	4.115	-0.536192	2.39	-1.24997	25.6196	-1.4	4.115	-1.34647
4.13	0.22498	4.13	0.196665	2.42	-0.0124814	25.8238	-0.178607	3.965	-0.0943371			4.13	-0.393114	4.13	-0.519439	2.4	-1.24997	25.6211	-1.4	4.13	-1.34878
4.145	0.226073	4.145	0.196762	2.43	-0.0124814	25.8585	-0.178607	3.98	-0.0941379			4.145	-0.365332	4.145	-0.499395	2.41	-1.24997	25.6382	-1.4	4.145	-1.35
4.16	0.227155	4.16	0.200033	2.44	-0.0124814	25.8841	-0.178607	3.995	-0.0945755			4.16	-0.339594	4.16	-0.474401	2.42	-1.24997	25.6449	-1.4	4.16	-1.34965
4.175	0.228227	4.175	0.20162	2.45	-0.0124814	25.9238	-0.178607	4.01	-0.0946786			4.175	-0.316353	4.175	-0.446415	2.43	-1.24997	25.6842	-1.4	4.175	-1.34808
4.19	0.229288	4.19	0.202162	2.46	-0.0124814	26.0473	-0.178607	4.025	-0.0945749			4.19	-0.296038	4.19	-0.416118	2.44	-1.24997	25.92	-1.4	4.19	-1.34537
4.205	0.230338	4.205	0.203998	2.47	-0.0124814	26.1132	-0.178607	4.04	-0.094732			4.205	-0.279039	4.205	-0.394034	2.45	-1.24997	25.9853	-1.4	4.205	-1.34385
4.22	0.231378	4.22	0.206912	2.48	-0.0124814	26.1764	-0.178607	4.055	-0.0951068			4.22	-0.265699	4.22	-0.369503	2.46	-1.24997	26.1093	-1.4	4.22	-1.341
4.235	0.232407	4.235	0.208707	2.49	-0.0124814	26.221	-0.178607	4.07	-0.09526			4.235	-0.256292	4.235	-0.347609	2.47	-1.24997	26.1752	-1.4	4.235	-1.33793
4.25	0.233426	4.25	0.211153	2.5	-0.0124814	26.2309	-0.178607	4.085	-0.0955454			4.25	-0.251021	4.25	-0.314837	2.48	-1.24997	26.2365	-1.4	4.25	-1.33149
4.265	0.234434	4.265	0.212197	2.51	-0.0124814	26.2426	-0.178607	4.1	-0.0955526			4.265	-0.25	4.265	-0.283398	2.49	-1.24997	26.2864	-1.4	4.265	-1.32445
4.28	0.235433	4.28	0.213877	2.52	-0.0124814	26.2873	-0.178607	4.115	-0.0956888			4.28	-0.253254	4.28	-0.272601	2.5	-1.24997	26.2872	-1.4	4.28	-1.32128
4.295	0.236423	4.295	0.216691	2.53	-0.0124814	26.2972	-0.178607	4.13	-0.0960536			4.295	-0.260716	4.295	-0.255902	2.51	-1.24997	26.3027	-1.4	4.295	-1.31586
4.31	0.237405	4.31	0.218947	2.54	-0.0124813	26.3481	-0.178607	4.145	-0.0963084			4.31	-0.27223	4.31	-0.25	2.52	-1.24997	26.3528	-1.4	4.31	-1.31208
4.325	0.23838	4.325	0.221039	2.55	-0.0124813	26.3627	-0.178607	4.16	-0.0965318			4.325	-0.287559	4.325	-0.254977	2.53	-1.24997	26.3535	-1.4	4.325	-1.31
4.34	0.239351	4.34	0.222637	2.56	-0.0124813	26.4147	-0.178607	4.175	-0.0966572			4.34	-0.306394	4.34	-0.275402	2.54	-1.24997	26.3885	-1.4	4.34	-1.31075
4.355	0.240321	4.355	0.225049	2.57	-0.0124813	26.4294	-0.178607	4.19	-0.0969457			4.355	-0.328369	4.355	-0.298655	2.55	-1.24997	26.4551	-1.4	4.355	-1.31149
4.37	0.241292	4.37	0.228967	2.58	-0.0124813	26.4913	-0.178607	4.205	-0.0975348			4.37	-0.353073	4.37	-0.339967	2.56	-1.24997	26.5526	-1.4	4.37	-1.31582
4.385	0.242271	4.385	0.231631	2.59	-0.0124812	26.5388	-0.178607	4.22	-0.0978721			4.385	-0.380063	4.385	-0.375269	2.57	-1.24997	26.6196	-1.4	4.385	-1.31828
4.4	0.243264	4.4	0.234174	2.6	-0.0124812	26.5583	-0.178607	4.235	-0.098182			4.4	-0.40888	4.4	-0.434068	2.58	-1.24997	26.7876	-1.4	4.4	-1.32578
4.415	0.244279	4.415	0.237258	2.61	-0.0124812	26.6059	-0.178607	4.25	-0.098596			4.415	-0.43906	4.415	-0.479786	2.59	-1.24997	26.7915	-1.4	4.415	-1.32997
4.43	0.245327	4.43	0.241964	2.62	-0.0124812	26.7186	-0.178607	4.265	-0.0993273			4.43	-0.470143	4.43	-0.529339	2.6	-1.24997	26.8552	-1.4	4.43	-1.33486
4.445	0.246424	4.445	0.243655	2.63	-0.0124812	26.7862	-0.178607	4.28	-0.0994462			4.445	-0.501688	4.445	-0.577069	2.61	-1.24997	26.8592	-1.4	4.445	-1.33923
4.46	0.247587	4.46	0.249211	2.64	-0.0124811	26.8245	-0.178607	4.295	-0.100325			4.46	-0.53328	4.46	-0.621835	2.62	-1.24997	26.9064	-1.4	4.46	-1.34291
4.475	0.24884	4.475	0.253062	2.65	-0.0124811	26.8342	-0.178607	4.31	-0.100844			4.475	-0.564537	4.475	-0.660726	2.63	-1.24997	26.9744	-1.4	4.475	-1.34531
4.49	0.250212	4.49	0.258198	2.66	-0.0124811	26.8406	-0.178607	4.325	-0.101597			4.49	-0.595117	4.49	-0.691676	2.64	-1.24997	26.9757	-1.4	4.49	-1.34601
4.505	0.251738	4.505	0.261443	2.67	-0.012481	26.8924	-0.178607	4.34	-0.101941			4.505	-0.624721	4.505	-0.714957	2.65	-1.24997	27.0156	-1.4	4.505	-1.34515
4.52	0.253464	4.52	0.265196	2.68	-0.012481	26.902	-0.178607	4.355	-0.102346			4.52	-0.653099	4.52	-0.739053	2.66	-1.24997	27.0287	-1.4	4.52	-1.34474
4.535	0.255442	4.535	0.270987	2.69	-0.012481	26.9085	-0.178607	4.37	-0.103109			4.535	-0.680047	4.535	-0.758907	2.67	-1.24997	27.0318	-1.4	4.535	-1.34365
4.55	0.257736	4.55	0.276833	2.7	-0.0124809	27.0752	-0.178607	4.385	-0.103819			4.55	-0.705411	4.55	-0.779713	2.68	-1.24997	27.0439	-1.4	4.55	-1.34312
4.565	0.260421	4.565	0.285277	2.71	-0.0124809	27.1438	-0.178607	4.4	-0.104971			4.565	-0.729084	4.565	-0.795242	2.69	-1.24997	27.0828	-1.4	4.565	-1.34172
4.58	0.263586	4.58	0.289191	2.72	-0.0124808	27.1824	-0.178607	4.415	-0.105121			4.58	-0.751	4.58	-0.805821	2.7	-1.24997	27.0838	-1.4	4.58	-1.33955
4.595	0.267333	4.595	0.29865	2.73	-0.0124808	27.202	-0.178607	4.43	-0.106263			4.595	-0.771135	4.595	-0.821106	2.71	-1.24997	27.097	-1.4	4.595	-1.33884
4.61	0.271777	4.61	0.305566	2.74	-0.0124808	27.203	-0.178607	4.445	-0.106758			4.61	-0.7895	4.61	-0.836608	2.72	-1.24997	27.1001	-1.4	4.61	-1.33855
4.625	0.277048	4.625	0.313178	2.75	-0.0124807	27.2476	-0.178607	4.46	-0.107226			4.625	-0.806137	4.625	-0.845828	2.73	-1.24997	27.1512	-1.4	4.625	-1.33718
4.64	0.28329	4.64	0.32118	2.76	-0.0124806	27.2512	-0.178607	4.475	-0.107578			4.64	-0.821112	4.64	-0.853525	2.74	-1.24997	27.2784	-1.4	4.64	-1.3358
4.655	0.290659	4.655	0.329386	2.77	-0.0124806	27.2708	-0.178607	4.49	-0.107746			4.655	-0.834512	4.655	-0.861194	2.75	-1.24997	27.3067	-1.4	4.655	-1.33475
4.67	0.29932	4.67	0.339347	2.78	-0.0124805	27.2719	-0.178607	4.505	-0.108005			4.67	-0.84644	4.67	-0.866226	2.76	-1.24997	27.3474	-1.4	4.67	-1.3334
4.685	0.309447	4.685	0.34969	2.79	-0.0124805	27.3166	-0.178607	4.52	-0.108049			4.685	-0.857009	4.685	-0.87365	2.77	-1.24997	27.3673	-1.4	4.685	-1.33289
4.7	0.321217	4.7	0.359342	2.8	-0.0124804	27.5901	-0.178607	4.535	-0.107625			4.7	-0.866335	4.7	-0.879987	2.78	-1.24997	27.3757	-1.4	4.7	-1.33239
4.715	0.334804	4.715	0.369805	2.81	-0.0124803	27.5937	-0.178607	4.55	-0.107			4.715	-0.874542	4.715	-0.886922	2.79	-1.24997	27.433	-1.4	4.715	-1.33227
4.73	0.350375	4.73	0.381601	2.82	-0.0124803	27.6116	-0.178607	4.565	-0.106245			4.73	-0.881747	4.73	-0.888663	2.8	-1.24997	27.4365	-1.4	4.73	-1.33115
4.745	0.36808	4.745	0.395137	2.83	-0.0124802	27.66	-0.178607	4.58	-0.105411			4.745	-0.888067	4.745	-0.891111	2.81	-1.24997	27.5024	-1.4	4.745	-1.33039
4.76	0.388048	4.76	0.408067	2.84	-0.0124802	27.6636	-0.178607	4.595	-0.104004			4.76	-0.893613	4.76	-0.897448	2.82	-1.24997	27.5137	-1.4	4.76	-1.33068
4.775	0.410377	4.775	0.422295	2.85	-0.0124801	27.6815	-0.178607	4.61	-0.102383			4.775	-0.898488	4.775	-0.905525	2.83	-1.24997	27.5832	-1.4	4.775	-1.33152
4.79	0.435123	4.79	0.439815	2.86	-0.01248	27.8711	-0.178607	4.625	-0.100938			4.79	-0.902788	4.79	-0.915098	2.84	-1.24997	27.6481	-1.4	4.79	-1.33282
4.805	0.462293	4.805	0.45706	2.87	-0.0124799	27.9012	-0.178607	4.64	-0.0989533			4.805	-0.906597	4.805	-0.915561	2.85	-1.24997	27.6583	-1.4	4.805	-1.33213
4.82	0.491839	4.82	0.475558	2.88	-0.0124799	27.9098	-0.178607	4.655	-0.0967437			4.82	-0.909994	4.82	-0.919967	2.86	-1.24997	27.717	-1.4	4.82	-1.33243
4.835	0.523647	4.835	0.494118	2.89	-0.0124798	27.9367	-0.178607	4.67	-0.0940944			4.835	-0.913047	4.835	-0.926412	2.87	-1.24997	27.718	-1.4	4.835	-1.33327
4.85	0.557532	4.85	0.513504	2.9	-0.0124797	27.9417	-0.178607	4.685	-0.0911944			4.85	-0.915815	4.85	-0.924046	2.88	-1.24997	27.7283	-1.4	4.85	-1.33215
4.865	0.593238	4.865	0.535774	2.91	-0.0124796	27.9549	-0.178607	4.7	-0.0885072			4.865	-0.91835	4.865	-0.926004	2.89	-1.24997	27.7871	-1.4	4.865	-1.33207
4.88	0.630431	4.88	0.557825	2.92	-0.0124795	27.9719	-0.178607	4.715	-0.0854788			4.88	-0.920695	4.88	-0.932042	2.9	-1.24997	27.8068	-1.4	4.88	-1.33296
4.895	0.668703	4.895	0.582623	2.93	-0.0124794	27.9806	-0.178607	4.73	-0.0827839			4.895	-0.922888	4.895	-0.938977	2.91	-1.24997	27.8772	-1.4	4.895	-1.3341
4.91	0.707575	4.91	0.60917	2.94	-0.0124793	28.0075	-0.178607	4.745	-0.0803191			4.91	-0.92496	4.91	-0.940772	2.92	-1.24997	27.9257	-1.4	4.91	-1.33408
4.925	0.746503	4.925	0.633916	2.95	-0.0124792	28.0258	-0.178607	4.76	-0.0774825			4.925	-0.926936	4.925	-0.93963	2.93	-1.24997	27.9963	-1.4	4.925	-1.3334
4.94	0.78489	4.94	0.661133	2.96	-0.0124791	28.2248	-0.178607	4.775	-0.0752486			4.94	-0.928838	4.94	-0.943029	2.94	-1.24997	28.1485	-1.4	4.94	-1.33379
4.955	0.822093	4.955	0.690408	2.97	-0.012479	28.2708	-0.178607	4.79	-0.0736631			4.955	-0.930682	4.955	-0.944253	2.95	-1.24997	28.2197	-1.4	4.955	-1.33368
4.97	0.857444	4.97	0.721502	2.98	-0.0124789	28.2963	-0.178607	4.805	-0.0728115			4.97	-0.932482	4.97	-0.949965	2.96	-1.24997	28.2394	-1.4	4.97	-1.33462
4.985	0.890265	4.985	0.758356	2.99	-0.0124788	28.3424	-0.178607	4.82	-0.0736182			4.985	-0.934249	4.985	-0.951868	2.97	-1.24997	28.2526	-1.4	4.985	-1.33469
5	0.919884	5	0.792374	3	-0.0124787	28.4168	-0.178607	4.835	-0.0744981			5	-0.935992	5	-0.955105	2.98	-1.24997	28.3108	-1.4	5	-1.33507
5.015	0.945663	5.015	0.824081	3.01	-0.0124785	28.4889	-0.178607	4.85	-0.0756836			5.015	-0.937716	5.015	-0.955676	2.99	-1.24997	28.3178	-1.4	5.015	-1.33483
5.03	0.967017	5.03	0.858497	3.02	-0.0124784	28.491	-0.178607	4.865	-0.0782959			5.03	-0.939427	5.03	-0.957933	3	-1.24997	28.3241	-1.4	5.03	-1.33499
5.045	0.98344	5.045	0.892727	3.03	-0.0124783	28.5121	-0.178607	4.88	-0.0818574			5.045	-0.94113	5.045	-0.957852	3.01	-1.24997	28.3842	-1.4	5.045	-1.33462
5.06	0.994528	5.06	0.922397	3.04	-0.0124782	28.5632	-0.178607	4.895	-0.0855738			5.06	-0.942825	5.06	-0.960762	3.02	-1.24997	28.3895	-1.4	5.06	-1.33493
5.075	1	5.075	0.951806	3.05	-0.012478	28.5639	-0.178607	4.91	-0.0903613			5.075	-0.944516	5.075	-0.96117	3.03	-1.24997	28.4561	-1.4	5.075	-1.33467
5.09	0.999714	5.09	0.976585	3.06	-0.0124779	28.5844	-0.178607	4.925	-0.0953742			5.09	-0.946204	5.09	-0.95962	3.04	-1.24997	28.4838	-1.4	5.09	-1.33396
5.105	0.993677	5.105	0.992448	3.07	-0.0124778	28.6363	-0.178607	4.94	-0.0997541			5.105	-0.94789	5.105	-0.968594	3.05	-1.24997	28.5559	-1.4	5.105	-1.33567
5.12	0.982041	5.12	0.999078	3.08	-0.0124776	28.9199	-0.178607	4.955	-0.103407			5.12	-0.949574	5.12	-0.970009	3.06	-1.24997	28.6406	-1.4	5.12	-1.33565
5.135	0.965097	5.135	1	3.09	-0.0124775	28.9215	-0.178607	4.97	-0.106981			5.135	-0.951257	5.135	-0.968513	3.07	-1.24997	28.7132	-1.4	5.135	-1.33495
5.15	0.943258	5.15	0.985788	3.1	-0.0124773	28.9933	-0.178607	4.985	-0.108506			5.15	-0.952938	5.15	-0.97126	3.08	-1.24997	28.7579	-1.4	5.15	-1.33523
5.165	0.917037	5.165	0.955438	3.11	-0.0124771	28.9949	-0.178607	5	-0.10768			5.165	-0.954618	5.165	-0.975095	3.09	-1.24997	28.7683	-1.4	5.165	-1.33576
5.18	0.887024	5.18	0.919238	3.12	-0.012477	29.0753	-0.178607	5.015	-0.106443			5.18	-0.956296	5.18	-0.980887	3.1	-1.24997	28.8308	-1.4	5.18	-1.33674
5.195	0.853861	5.195	0.869632	3.13	-0.0124768	29.0855	-0.178607	5.03	-0.103154			5.195	-0.957972	5.195	-0.979718	3.11	-1.24997	28.8412	-1.4	5.195	-1.33612
5.21	0.818222	5.21	0.813251	3.14	-0.0124766	29.1376	-0.178607	5.045	-0.0990058			5.21	-0.959645	5.21	-0.979881	3.12	-1.24997	28.9011	-1.4	5.21	-1.3358
5.225	0.780783	5.225	0.755505	3.15	-0.0124765	29.1491	-0.178607	5.06	-0.0949444			5.225	-0.961316	5.225	-0.984341	3.13	-1.24997	28.9639	-1.4	5.225	-1.33648
5.24	0.742214	5.24	0.701737	3.16	-0.0124763	29.1491	-0.178607	5.075	-0.0919045			5.24	-0.962984	5.24	-0.982574	3.14	-1.24997	28.9743	-1.4	5.24	-1.33572
5.255	0.703153	5.255	0.644293	3.17	-0.0124761	29.1506	-0.178607	5.09	-0.0882278			5.255	-0.964648	5.255	-0.980887	3.15	-1.24997	28.9773	-1.4	5.255	-1.33498
5.27	0.664195	5.27	0.593694	3.18	-0.0124759	29.1594	-0.178607	5.105	-0.0858998			5.27	-0.966309	5.27	-0.980534	3.16	-1.24997	29.0113	-1.4	5.27	-1.33455
5.285	0.625879	5.285	0.547642	3.19	-0.0124757	29.2115	-0.178607	5.12	-0.0843525			5.285	-0.967964	5.285	-0.986708	3.17	-1.24997	29.0373	-1.4	5.285	-1.33563
5.3	0.588679	5.3	0.504696	3.2	-0.0124755	29.2231	-0.178607	5.135	-0.0832033			5.3	-0.969615	5.3	-0.991331	3.18	-1.24997	29.0508	-1.4	5.3	-1.33635
5.315	0.552999	5.315	0.466121	3.21	-0.0124753	29.2238	-0.178607	5.15	-0.0826245			5.315	-0.971261	5.315	-0.991821	3.19	-1.24997	29.0827	-1.4	5.315	-1.33611
5.33	0.519165	5.33	0.432757	3.22	-0.012475	29.2246	-0.178607	5.165	-0.0827184			5.33	-0.9729	5.33	-0.99057	3.2	-1.24997	29.0848	-1.4	5.33	-1.33548
5.345	0.487431	5.345	0.404893	3.23	-0.0124748	29.298	-0.178607	5.18	-0.0834926			5.345	-0.974534	5.345	-0.990624	3.21	-1.24997	29.1547	-1.4	5.345	-1.33515
5.36	0.457974	5.36	0.379568	3.24	-0.0124746	29.369	-0.178607	5.195	-0.0843188			5.36	-0.97616	5.36	-0.990189	3.22	-1.24997	29.1564	-1.4	5.36	-1.33471
5.375	0.430904	5.375	0.362256	3.25	-0.0124743	29.3741	-0.178607	5.21	-0.0862703			5.375	-0.97778	5.375	-0.997641	3.23	-1.24997	29.2286	-1.4	5.375	-1.33608
5.39	0.406267	5.39	0.34865	3.26	-0.0124741	29.4435	-0.178607	5.225	-0.0884766			5.39	-0.979392	5.39	-0.995982	3.24	-1.24997	29.538	-1.4	5.39	-1.33536
5.405	0.384049	5.405	0.332438	3.27	-0.0124738	29.4487	-0.178607	5.24	-0.0896777			5.405	-0.980996	5.405	-0.998565	3.25	-1.24997	29.5671	-1.4	5.405	-1.33562
5.42	0.364192	5.42	0.321782	3.28	-0.0124735	29.607	-0.178607	5.255	-0.091518			5.42	-0.982591	5.42	-0.999164	3.26	-1.24997	29.6129	-1.4	5.42	-1.33542
5.435	0.346597	5.435	0.313301	3.29	-0.0124733	29.6822	-0.178607	5.27	-0.0933408			5.435	-0.984178	5.435	-1.00379	3.27	-1.24997	29.6421	-1.4	5.435	-1.33616
5.45	0.331133	5.45	0.303775	3.3	-0.012473	29.7376	-0.178607	5.285	-0.0945285			5.45	-0.985756	5.45	-1.00343	3.28	-1.24997	29.6481	-1.4	5.45	-1.33574
5.465	0.317647	5.465	0.297055	3.31	-0.0124727	29.74	-0.178607	5.3	-0.0958817			5.465	-0.987324	5.465	-1.00107	3.29	-1.24997	29.7032	-1.4	5.465	-1.33487
5.48	0.305973	5.48	0.290971	3.32	-0.0124724	29.7496	-0.178607	5.315	-0.0969996			5.48	-0.988882	5.48	-1.004	3.3	-1.24997	29.7233	-1.4	5.48	-1.33522
5.495	0.295937	5.495	0.284965	3.33	-0.0124721	29.8132	-0.178607	5.33	-0.0978057			5.495	-0.99043	5.495	-1.00436	3.31	-1.24997	29.7729	-1.4	5.495	-1.33497
5.51	0.287361	5.51	0.280955	3.34	-0.0124718	29.8156	-0.178607	5.345	-0.0987188			5.51	-0.991967	5.51	-1.00811	3.32	-1.24997	29.7786	-1.4	5.51	-1.33552
5.525	0.280074	5.525	0.275733	3.35	-0.0124714	29.8252	-0.178607	5.36	-0.0991319			5.525	-0.993494	5.525	-1.00855	3.33	-1.24997	29.8201	-1.4	5.525	-1.33529
5.54	0.27391	5.54	0.27205	3.36	-0.0124711	29.8518	-0.178607	5.375	-0.0996281			5.54	-0.995009	5.54	-1.00917	3.34	-1.24997	29.8203	-1.4	5.54	-1.33512
5.555	0.268714	5.555	0.267252	3.37	-0.0124707	29.8557	-0.178607	5.39	-0.0997076			5.555	-0.996512	5.555	-1.00882	3.35	-1.24997	29.8484	-1.4	5.555	-1.33472
5.57	0.264344	5.57	0.26252	3.38	-0.0124703	29.8672	-0.178607	5.405	-0.0996352			5.57	-0.998003	5.57	-1.01306	3.36	-1.24997	29.8958	-1.4	5.57	-1.33539
5.585	0.260672	5.585	0.260127	3.39	-0.01247	29.9276	-0.178607	5.42	-0.0998909			5.585	-0.999482	5.585	-1.00958	3.37	-1.24997	29.8959	-1.4	5.585	-1.33427
5.6	0.257583	5.6	0.255905	3.4	-0.0124696	29.929	-0.178607	5.435	-0.0996644			5.6	-1.00095	5.6	-1.00879	3.38	-1.24997	30.1218	-1.4	5.6	-1.33378
5.615	0.254976	5.615	0.253329	3.41	-0.0124692	29.9315	-0.178607	5.45	-0.0996706			5.615	-1.0024	5.615	-1.01143	3.39	-1.24997	30.1982	-1.4	5.615	-1.33409
5.63	0.252764	5.63	0.250609	3.42	-0.0124687	29.9431	-0.178607	5.465	-0.0995689			5.63	-1.00384	5.63	-1.01652	3.4	-1.24997	30.4351	-1.4	5.63	-1.33496
5.645	0.250873	5.645	0.245725	3.43	-0.0124683	30.0051	-0.178607	5.48	-0.0989704			5.645	-1.00527	5.645	-1.01771	3.41	-1.24997	30.4789	-1.4	5.645	-1.33493
5.66	0.24924	5.66	0.244372	3.44	-0.0124678	30.1121	-0.178607	5.495	-0.0990264			5.66	-1.00668	5.66	-1.02413	3.42	-1.24997	30.5124	-1.4	5.66	-1.33611
5.675	0.247812	5.675	0.241131	3.45	-0.0124674	30.1189	-0.178607	5.51	-0.0986638			5.675	-1.00808	5.675	-1.01801	3.43	-1.24997	30.5563	-1.4	5.675	-1.33441
5.69	0.246547	5.69	0.239366	3.46	-0.0124669	30.1462	-0.178607	5.525	-0.0985638			5.69	-1.00947	5.69	-1.01856	3.44	-1.24996	30.5678	-1.4	5.69	-1.33424
5.705	0.245408	5.705	0.235497	3.47	-0.0124664	30.1887	-0.178607	5.54	-0.0980177			5.705	-1.01084	5.705	-1.02364	3.45	-1.24996	30.6112	-1.4	5.705	-1.33513
5.72	0.244368	5.72	0.232895	3.48	-0.0124658	30.1955	-0.178607	5.555	-0.0977054			5.72	-1.0122	5.72	-1.02234	3.46	-1.24996	30.6455	-1.4	5.72	-1.33454
5.735	0.243403	5.735	0.23149	3.49	-0.0124653	30.2049	-0.178607	5.57	-0.0976174			5.735	-1.01354	5.735	-1.02323	3.47	-1.24996	30.6778	-1.4	5.735	-1.33447
5.75	0.242496	5.75	0.229119	3.5	-0.0124647	30.2228	-0.178607	5.585	-0.0973246			5.75	-1.01486	5.75	-1.02193	3.48	-1.24996	30.6889	-1.4	5.75	-1.33389
5.765	0.241632	5.765	0.228465	3.51	-0.0124641	30.233	-0.178607	5.6	-0.0973665			5.765	-1.01617	5.765	-1.02538	3.49	-1.24996	30.7166	-1.4	5.765	-1.33441
5.78	0.240801	5.78	0.222645	3.52	-0.0124635	30.2756	-0.178607	5.615	-0.0963687			5.78	-1.01747	5.78	-1.02511	3.5	-1.24996	30.7538	-1.4	5.78	-1.33407
5.795	0.239994	5.795	0.22127	3.53	-0.0124629	30.2817	-0.178607	5.63	-0.0962552			5.795	-1.01874	5.795	-1.0281	3.51	-1.24996	30.7557	-1.4	5.795	-1.33449
5.81	0.239204	5.81	0.220664	3.54	-0.0124622	30.3098	-0.178607	5.645	-0.096292			5.81	-1.02	5.81	-1.02737	3.52	-1.24996	30.7946	-1.4	5.81	-1.33406
5.825	0.238427	5.825	0.22082	3.55	-0.0124615	30.3331	-0.178607	5.66	-0.0964786			5.825	-1.02125	5.825	-1.02699	3.53	-1.24996	30.8131	-1.4	5.825	-1.33371
5.84	0.237658	5.84	0.217597	3.56	-0.0124608	30.3526	-0.178607	5.675	-0.0959878			5.84	-1.02247	5.84	-1.02984	3.54	-1.24996	30.8136	-1.4	5.84	-1.33411
5.855	0.236896	5.855	0.217456	3.57	-0.01246	30.4103	-0.178607	5.69	-0.096112			5.855	-1.02368	5.855	-1.02913	3.55	-1.24996	30.8315	-1.4	5.855	-1.33369
5.87	0.236139	5.87	0.21429	3.58	-0.0124592	30.495	-0.178607	5.705	-0.0956302			5.87	-1.02487	5.87	-1.03398	3.56	-1.24996	30.832	-1.4	5.87	-1.33456
5.885	0.235384	5.885	0.214137	3.59	-0.0124584	30.5726	-0.178607	5.72	-0.0957507			5.885	-1.02604	5.885	-1.0303	3.57	-1.24996	30.853	-1.4	5.885	-1.33347
5.9	0.234631	5.9	0.210506	3.6	-0.0124576	30.6816	-0.178607	5.735	-0.0951751			5.9	-1.02719	5.9	-1.03177	3.58	-1.24996	30.8915	-1.4	5.9	-1.33356
5.915	0.233879	5.915	0.209982	3.61	-0.0124567	30.7446	-0.178607	5.75	-0.0952207			5.915	-1.02832	5.915	-1.03275	3.59	-1.24996	30.892	-1.4	5.915	-1.33355
5.93	0.233127	5.93	0.210034	3.62	-0.0124557	30.7596	-0.178607	5.765	-0.0953814			5.93	-1.02943	5.93	-1.03221	3.6	-1.24995	30.9098	-1.4	5.93	-1.33319
5.945	0.232376	5.945	0.209098	3.63	-0.0124547	30.8229	-0.178607	5.78	-0.0953443			5.945	-1.03051	5.945	-1.03262	3.61	-1.24995	30.9314	-1.4	5.945	-1.33306
5.96	0.231625	5.96	0.206507	3.64	-0.0124537	30.8412	-0.178607	5.795	-0.0949764			5.96	-1.03157	5.96	-1.03621	3.62	-1.24995	30.9522	-1.4	5.96	-1.33367
5.975	0.230874	5.975	0.208094	3.65	-0.0124526	30.9197	-0.178607	5.81	-0.0954441			5.975	-1.0326	5.975	-1.03425	3.63	-1.24995	30.9974	-1.4	5.975	-1.333
5.99	0.230122	5.99	0.206741	3.66	-0.0124515	30.9271	-0.178607	5.825	-0.0953238			5.99	-1.03361	5.99	-1.03786	3.64	-1.24995	31.0309	-1.4	5.99	-1.33362
6.005	0.229371	6.005	0.206723	3.67	-0.0124503	31.0058	-0.178607	5.84	-0.0954703			6.005	-1.03459	6.005	-1.03781	3.65	-1.24995	31.0522	-1.4	6.005	-1.3334
6.02	0.22862	6.02	0.205615	3.68	-0.012449	31.1079	-0.178607	5.855	-0.0953991			6.02	-1.03554	6.02	-1.03952	3.66	-1.24995	31.0762	-1.4	6.02	-1.3336
6.035	0.227868	6.035	0.204652	3.69	-0.0124477	31.1207	-0.178607	5.87	-0.0953568			6.035	-1.03645	6.035	-1.0399	3.67	-1.24995	31.105	-1.4	6.035	-1.33349
6.05	0.227118	6.05	0.204266	3.7	-0.0124463	31.1552	-0.178607	5.885	-0.0954296			6.05	-1.03734	6.05	-1.03939	3.68	-1.24994	31.1198	-1.4	6.05	-1.33319
6.065	0.226368	6.065	0.20343	3.71	-0.0124449	31.1871	-0.178607	5.9	-0.0954124			6.065	-1.03819	6.065	-1.04116	3.69	-1.24994	31.1311	-1.4	6.065	-1.33341
6.08	0.225619	6.08	0.202567	3.72	-0.0124433	31.2	-0.178607	5.915	-0.0953898			6.08	-1.039	6.08	-1.04526	3.7	-1.24994	31.1841	-1.4	6.08	-1.33419
6.095	0.224871	6.095	0.204009	3.73	-0.0124417	31.2147	-0.178607	5.93	-0.0958277			6.095	-1.03977	6.095	-1.04417	3.71	-1.24994	31.199	-1.4	6.095	-1.33378
6.11	0.224125	6.11	0.201125	3.74	-0.0124399	31.2345	-0.178607	5.945	-0.0954001			6.11	-1.0405	6.11	-1.04434	3.72	-1.24994	31.2662	-1.4	6.11	-1.33366
6.125	0.223381	6.125	0.200616	3.75	-0.0124381	31.2942	-0.178607	5.96	-0.095447			6.125	-1.04119	6.125	-1.04048	3.73	-1.24993	31.3421	-1.4	6.125	-1.33263
6.14	0.222641	6.14	0.200051	3.76	-0.0124361	31.3153	-0.178607	5.975	-0.0954821			6.14	-1.04183	6.14	-1.04276	3.74	-1.24993	31.3457	-1.4	6.14	-1.33302
6.155	0.221903	6.155	0.199858	3.77	-0.0124341	31.3951	-0.178607	5.99	-0.095591			6.155	-1.04243	6.155	-1.04053	3.75	-1.24993	31.4218	-1.4	6.155	-1.33238
6.17	0.22117	6.17	0.200036	3.78	-0.0124319	31.4986	-0.178607	6.005	-0.0957732			6.17	-1.04298	6.17	-1.04657	3.76	-1.24993	31.5684	-1.4	6.17	-1.33365
6.185	0.220442	6.185	0.199468	3.79	-0.0124295	31.4998	-0.178607	6.02	-0.0958051			6.185	-1.04348	6.185	-1.04363	3.77	-1.24992	31.6217	-1.4	6.185	-1.33287
6.2	0.21972	6.2	0.198743	3.8	-0.012427	31.5788	-0.178607	6.035	-0.0958046			6.2	-1.04394	6.2	-1.04426	3.78	-1.24992	31.6487	-1.4	6.2	-1.33292
6.215	0.219005	6.215	0.198877	3.81	-0.0124244	31.58	-0.178607	6.05	-0.0959744			6.215	-1.04434	6.215	-1.04273	3.79	-1.24992	31.7022	-1.4	6.215	-1.33248
6.23	0.218297	6.23	0.198936	3.82	-0.0124215	31.6149	-0.178607	6.065	-0.0961278			6.23	-1.0447	6.23	-1.04768	3.8	-1.24991	31.8098	-1.4	6.23	-1.33355
6.245	0.217599	6.245	0.198041	3.83	-0.0124185	31.6955	-0.178607	6.08	-0.0960884			6.245	-1.04501	6.245	-1.04793	3.81	-1.24991	31.8284	-1.4	6.245	-1.33354
6.26	0.21691	6.26	0.198212	3.84	-0.0124152	31.7015	-0.178607	6.095	-0.0962603			6.26	-1.04527	6.26	-1.04551	3.82	-1.2499	31.8907	-1.4	6.26	-1.33293
6.275	0.216233	6.275	0.198639	3.85	-0.0124117	31.7823	-0.178607	6.11	-0.0964813			6.275	-1.04549	6.275	-1.04931	3.83	-1.2499	31.9094	-1.4	6.275	-1.33376
6.29	0.215567	6.29	0.196929	3.86	-0.0124079	31.8449	-0.178607	6.125	-0.0962724			6.29	-1.04566	6.29	-1.0439	3.84	-1.24989	31.9336	-1.4	6.29	-1.33248
6.305	0.214915	6.305	0.196219	3.87	-0.0124038	31.8475	-0.178607	6.14	-0.0962609			6.305	-1.0458	6.305	-1.05144	3.85	-1.24988	32.0069	-1.4	6.305	-1.33418
6.32	0.214276	6.32	0.196268	3.88	-0.0123993	31.8588	-0.178607	6.155	-0.0963983			6.32	-1.0459	6.32	-1.0519	3.86	-1.24988	32.0149	-1.4	6.32	-1.33427
6.335	0.213653	6.335	0.19603	3.89	-0.0123945	31.8745	-0.178607	6.17	-0.0964754			6.335	-1.04598	6.335	-1.04999	3.87	-1.24987	32.043	-1.4	6.335	-1.33381
6.35	0.213044	6.35	0.196179	3.9	-0.0123893	31.9075	-0.178607	6.185	-0.0966268			6.35	-1.04603	6.35	-1.05391	3.88	-1.24986	32.0884	-1.4	6.35	-1.33471
6.365	0.212452	6.365	0.196048	3.91	-0.0123836	31.9157	-0.178607	6.2	-0.0967194			6.365	-1.04606	6.365	-1.05345	3.89	-1.24985	32.113	-1.4	6.365	-1.33459
6.38	0.211875	6.38	0.1948	3.92	-0.0123773	31.9261	-0.178607	6.215	-0.096585			6.38	-1.04608	6.38	-1.05377	3.9	-1.24983	32.1246	-1.4	6.38	-1.33466
6.395	0.211314	6.395	0.195759	3.93	-0.0123705	31.9287	-0.178607	6.23	-0.096889			6.395	-1.04609	6.395	-1.05546	3.91	-1.24982	32.1948	-1.4	6.395	-1.33505
6.41	0.210768	6.41	0.194781	3.94	-0.012363	31.94	-0.178607	6.245	-0.0968027			6.41	-1.04611	6.41	-1.05361	3.92	-1.2498	32.2337	-1.4	6.41	-1.33462
6.425	0.210236	6.425	0.194484	3.95	-0.0123547	31.9558	-0.178607	6.26	-0.0968496			6.425	-1.04613	6.425	-1.05038	3.93	-1.24978	32.2659	-1.4	6.425	-1.33387
6.44	0.209717	6.44	0.194632	3.96	-0.0123455	31.9889	-0.178607	6.275	-0.0969832			6.44	-1.04618	6.44	-1.05377	3.94	-1.24976	32.3159	-1.4	6.44	-1.33464
6.455	0.209209	6.455	0.193254	3.97	-0.0123353	31.9971	-0.178607	6.29	-0.0968089			6.455	-1.04624	6.455	-1.05312	3.95	-1.24974	32.3481	-1.4	6.455	-1.33448
6.47	0.20871	6.47	0.193146	3.98	-0.0123239	32.041	-0.178607	6.305	-0.0968871			6.47	-1.04634	6.47	-1.05247	3.96	-1.2497	32.3609	-1.4	6.47	-1.33431
6.485	0.208219	6.485	0.192625	3.99	-0.0123111	32.061	-0.178607	6.32	-0.0968814			6.485	-1.04647	6.485	-1.05475	3.97	-1.24967	32.4434	-1.4	6.485	-1.33481
6.5	0.207731	6.5	0.192198	4	-0.0122967	32.1227	-0.178607	6.335	-0.0968934			6.5	-1.04665	6.5	-1.05723	3.98	-1.24962	32.5123	-1.4	6.5	-1.33534
6.515	0.207244	6.515	0.191618	4.01	-0.0122804	32.1428	-0.178607	6.35	-0.0968748			6.515	-1.04688	6.515	-1.0596	3.99	-1.24956	32.5952	-1.4	6.515	-1.33584
6.53	0.206755	6.53	0.191589	4.02	-0.0122618	32.214	-0.178607	6.365	-0.0969668			6.53	-1.04717	6.53	-1.0581	4	-1.24948	32.6245	-1.4	6.53	-1.33543
6.545	0.206259	6.545	0.191574	4.03	-0.0122406	32.2292	-0.178607	6.38	-0.0970629			6.545	-1.04751	6.545	-1.0562	4.01	-1.24939	32.6355	-1.4	6.545	-1.33492
6.56	0.205754	6.56	0.191838	4.04	-0.0122161	32.2429	-0.178607	6.395	-0.0972167			6.56	-1.0479	6.56	-1.05187	4.02	-1.24926	32.7025	-1.4	6.56	-1.33384
6.575	0.205235	6.575	0.193097	4.05	-0.0121876	32.273	-0.178607	6.41	-0.0975724			6.575	-1.04836	6.575	-1.05318	4.03	-1.24908	32.7077	-1.4	6.575	-1.33405
6.59	0.2047	6.59	0.191763	4.06	-0.0121542	32.2962	-0.178607	6.425	-0.0974127			6.59	-1.04887	6.59	-1.05843	4.04	-1.24882	32.7175	-1.4	6.59	-1.33515
6.605	0.204144	6.605	0.189671	4.07	-0.0121148	32.3114	-0.178607	6.44	-0.0971054			6.605	-1.04944	6.605	-1.05976	4.05	-1.24845	32.7183	-1.4	6.605	-1.33534
6.62	0.203564	6.62	0.188641	4.08	-0.0120677	32.3252	-0.178607	6.455	-0.0970155			6.62	-1.05005	6.62	-1.05957	4.06	-1.24779	32.7187	-1.4	6.62	-1.33516
6.635	0.202957	6.635	0.188753	4.09	-0.0120109	32.3554	-0.178607	6.47	-0.0971591			6.635	-1.05071	6.635	-1.0559	4.07	-1.24608	32.7607	-1.4	6.635	-1.33418
6.65	0.202323	6.65	0.187757	4.1	-0.0119413	32.3845	-0.178607	6.485	-0.0970868			6.65	-1.0514	6.65	-1.05867	4.08	-1.23991	32.7859	-1.4	6.65	-1.33467
6.665	0.201658	6.665	0.188645	4.11	-0.0118549	32.4178	-0.178607	6.5	-0.0973973			6.665	-1.05212	6.665	-1.05791	4.09	-1.22164	32.8009	-1.4	6.665	-1.33435
6.68	0.200964	6.68	0.186512	4.12	-0.0117457	32.4671	-0.178607	6.515	-0.0971096			6.68	-1.05286	6.68	-1.05878	4.1	-1.18896	32.8017	-1.4	6.68	-1.33439
6.695	0.200239	6.695	0.187794	4.13	-0.0116051	32.5005	-0.178607	6.53	-0.0975109			6.695	-1.05361	6.695	-1.059	4.11	-1.16468	32.8443	-1.4	6.695	-1.33429
6.71	0.199486	6.71	0.187266	4.14	-0.0114197	32.5339	-0.178607	6.545	-0.097556			6.71	-1.05436	6.71	-1.0547	4.12	-1.17712	32.8593	-1.4	6.71	-1.33314
6.725	0.198706	6.725	0.1865	4.15	-0.0111682	32.6169	-0.178607	6.56	-0.097559			6.725	-1.05509	6.725	-1.05788	4.13	-1.21001	32.9431	-1.4	6.725	-1.33372
6.74	0.197901	6.74	0.185166	4.16	-0.0108154	32.6535	-0.178607	6.575	-0.0974531			6.74	-1.05582	6.74	-1.06389	4.14	-1.23428	32.9464	-1.4	6.74	-1.33495
6.755	0.197075	6.755	0.184939	4.17	-0.0102975	32.6898	-0.178607	6.59	-0.0975729			6.755	-1.05651	6.755	-1.05527	4.15	-1.24437	32.9718	-1.4	6.755	-1.33282
6.77	0.196231	6.77	0.184761	4.18	-0.0094572	32.7369	-0.178607	6.605	-0.097706			6.77	-1.05717	6.77	-1.05552	4.16	-1.24736	33.0112	-1.4	6.77	-1.33273
6.785	0.195373	6.785	0.183631	4.19	-0.0075764	32.7402	-0.178607	6.62	-0.0976516			6.785	-1.05779	6.785	-1.06215	4.17	-1.2483	33.0305	-1.4	6.785	-1.33413
6.8	0.194505	6.8	0.184044	4.2	-0.001127	32.7732	-0.178607	6.635	-0.0979077			6.8	-1.05836	6.8	-1.06335	4.18	-1.24876	33.0559	-1.4	6.8	-1.33429
6.815	0.193631	6.815	0.183717	4.21	0.0199977	32.8238	-0.178607	6.65	-0.0980171			6.815	-1.05888	6.815	-1.06085	4.19	-1.24905	33.0954	-1.4	6.815	-1.3336
6.83	0.192754	6.83	0.181201	4.22	0.0649548	32.9431	-0.178607	6.665	-0.0976893			6.83	-1.05934	6.83	-1.06376	4.2	-1.24925	33.3033	-1.4	6.83	-1.33418
6.845	0.191878	6.845	0.18026	4.23	0.1125	33.0272	-0.178607	6.68	-0.0976764			6.845	-1.05975	6.845	-1.06862	4.21	-1.24939	33.3765	-1.4	6.845	-1.33521
6.86	0.191007	6.86	0.179684	4.24	0.111596	33.0391	-0.178607	6.695	-0.0977354			6.86	-1.06008	6.86	-1.06835	4.22	-1.2495	33.3884	-1.4	6.86	-1.33508
6.875	0.190144	6.875	0.180335	4.25	0.065476	33.1235	-0.178607	6.71	-0.0980382			6.875	-1.06036	6.875	-1.06522	4.23	-1.24957	33.4154	-1.4	6.875	-1.3343
6.89	0.18929	6.89	0.180011	4.26	0.0211942	33.1597	-0.178607	6.725	-0.0981442			6.89	-1.06057	6.89	-1.06161	4.24	-1.24964	33.4617	-1.4	6.89	-1.33342
6.905	0.18845	6.905	0.178696	4.27	-0.000460975	33.2444	-0.178607	6.74	-0.0980491			6.905	-1.06072	6.905	-1.06234	4.25	-1.24969	33.5007	-1.4	6.905	-1.33356
6.92	0.187625	6.92	0.178762	4.28	-0.0074632	33.3333	-0.178607	6.755	-0.0982276			6.92	-1.06082	6.92	-1.06117	4.26	-1.24972	33.5619	-1.4	6.92	-1.33327
6.935	0.186815	6.935	0.179242	4.29	-0.00952095	33.3898	-0.178607	6.77	-0.0984853			6.935	-1.06086	6.935	-1.06212	4.27	-1.24976	33.5937	-1.4	6.935	-1.33348
6.95	0.186024	6.95	0.177495	4.3	-0.0103864	33.4185	-0.178607	6.785	-0.0982942			6.95	-1.06085	6.95	-1.06327	4.28	-1.24978	33.6448	-1.4	6.95	-1.33375
6.965	0.185251	6.965	0.176633	4.31	-0.0109026	33.4461	-0.178607	6.8	-0.0982763			6.965	-1.0608	6.965	-1.06283	4.29	-1.2498	33.6476	-1.4	6.965	-1.33366
6.98	0.184497	6.98	0.175689	4.32	-0.0112501	33.4568	-0.178607	6.815	-0.0982383			6.98	-1.06072	6.98	-1.06373	4.3	-1.24982	33.6549	-1.4	6.98	-1.33388
6.995	0.183763	6.995	0.175797	4.33	-0.0114958	33.4573	-0.178607	6.83	-0.0984067			6.995	-1.06061	6.995	-1.06558	4.31	-1.24984	33.6795	-1.4	6.995	-1.33433
7.01	0.183047	7.01	0.175693	4.34	-0.0116755	33.4751	-0.178607	6.845	-0.098529			7.01	-1.06048	7.01	-1.06188	4.32	-1.24985	33.7308	-1.4	7.01	-1.3335
7.025	0.182351	7.025	0.173544	4.35	-0.0118108	33.5	-0.178607	6.86	-0.0982387			7.025	-1.06034	7.025	-1.06425	4.33	-1.24986	33.7324	-1.4	7.025	-1.33408
7.04	0.181672	7.04	0.172128	4.36	-0.0119151	33.5038	-0.178607	6.875	-0.0980912			7.04	-1.06021	7.04	-1.06223	4.34	-1.24987	33.7409	-1.4	7.04	-1.33364
7.055	0.181012	7.055	0.170445	4.37	-0.011997	33.5316	-0.178607	6.89	-0.0978866			7.055	-1.06008	7.055	-1.06422	4.35	-1.24988	33.8186	-1.4	7.055	-1.33413
7.07	0.180368	7.07	0.171329	4.38	-0.0120626	33.5423	-0.178607	6.905	-0.0981923			7.07	-1.05997	7.07	-1.06629	4.36	-1.24989	33.9823	-1.4	7.07	-1.33463
7.085	0.17974	7.085	0.171236	4.39	-0.0121157	33.5428	-0.178607	6.92	-0.0982993			7.085	-1.05989	7.085	-1.06667	4.37	-1.2499	34.0692	-1.4	7.085	-1.33473
7.1	0.179127	7.1	0.170184	4.4	-0.0121594	33.5856	-0.178607	6.935	-0.0982116			7.1	-1.05985	7.1	-1.06452	4.38	-1.2499	34.1293	-1.4	7.1	-1.33425
7.115	0.178527	7.115	0.169999	4.41	-0.0121958	33.5895	-0.178607	6.95	-0.0982942			7.115	-1.05985	7.115	-1.06501	4.39	-1.24991	34.1932	-1.4	7.115	-1.33436
7.13	0.177941	7.13	0.170757	4.42	-0.0122262	33.683	-0.178607	6.965	-0.0985631			7.13	-1.05991	7.13	-1.06604	4.4	-1.24991	34.2165	-1.4	7.13	-1.33458
7.145	0.177368	7.145	0.170333	4.43	-0.0122521	33.7076	-0.178607	6.98	-0.0985931			7.145	-1.06002	7.145	-1.0634	4.41	-1.24992	34.2806	-1.4	7.145	-1.33395
7.16	0.176805	7.16	0.170114	4.44	-0.0122741	33.7167	-0.178607	6.995	-0.0986617			7.16	-1.0602	7.16	-1.06544	4.42	-1.24992	34.3227	-1.4	7.16	-1.33439
7.175	0.176253	7.175	0.168687	4.45	-0.012293	33.7337	-0.178607	7.01	-0.0984866			7.175	-1.06044	7.175	-1.07083	4.43	-1.24992	34.4051	-1.4	7.175	-1.33558
7.19	0.175712	7.19	0.168315	4.46	-0.0123094	33.7442	-0.178607	7.025	-0.0985207			7.19	-1.06074	7.19	-1.06819	4.44	-1.24993	34.4105	-1.4	7.19	-1.3349
7.205	0.175179	7.205	0.16678	4.47	-0.0123236	33.7691	-0.178607	7.04	-0.0983202			7.205	-1.06112	7.205	-1.0692	4.45	-1.24993	34.4347	-1.4	7.205	-1.33506
7.22	0.174655	7.22	0.165494	4.48	-0.012336	33.7938	-0.178607	7.055	-0.0981679			7.22	-1.06155	7.22	-1.07004	4.46	-1.24993	34.4758	-1.4	7.22	-1.33516
7.235	0.174139	7.235	0.164338	4.49	-0.0123469	33.7976	-0.178607	7.07	-0.0980399			7.235	-1.06205	7.235	-1.06833	4.47	-1.24993	34.4931	-1.4	7.235	-1.33466
7.25	0.173631	7.25	0.165754	4.5	-0.0123565	33.8029	-0.178607	7.085	-0.0984247			7.25	-1.06261	7.25	-1.06996	4.48	-1.24994	34.519	-1.4	7.25	-1.33492
7.265	0.17313	7.265	0.164164	4.51	-0.012365	33.82	-0.178607	7.1	-0.0982067			7.265	-1.06322	7.265	-1.06955	4.49	-1.24994	34.5228	-1.4	7.265	-1.3347
7.28	0.172636	7.28	0.164249	4.52	-0.0123725	33.8305	-0.178607	7.115	-0.0983226			7.28	-1.06388	7.28	-1.07061	4.5	-1.24994	34.5639	-1.4	7.28	-1.3348
7.295	0.172149	7.295	0.162643	4.53	-0.0123792	33.8841	-0.178607	7.13	-0.0980989			7.295	-1.06458	7.295	-1.07007	4.51	-1.24994	34.5989	-1.4	7.295	-1.33453
7.31	0.171669	7.31	0.161402	4.54	-0.0123852	34.031	-0.178607	7.145	-0.0979467			7.31	-1.06531	7.31	-1.07162	4.52	-1.24994	34.6073	-1.4	7.31	-1.33473
7.325	0.171194	7.325	0.162915	4.55	-0.0123905	34.094	-0.178607	7.16	-0.0983441			7.325	-1.06607	7.325	-1.07202	4.53	-1.24994	34.6874	-1.4	7.325	-1.33467
7.34	0.170726	7.34	0.162647	4.56	-0.0123953	34.1181	-0.178607	7.175	-0.0983841			7.34	-1.06685	7.34	-1.07053	4.54	-1.24994	34.7707	-1.4	7.34	-1.33416
7.355	0.170265	7.355	0.162617	4.57	-0.0123995	34.1813	-0.178607	7.19	-0.0984706			7.355	-1.06764	7.355	-1.07058	4.55	-1.24994	34.7799	-1.4	7.355	-1.334
7.37	0.169809	7.37	0.161324	4.58	-0.0124033	34.1931	-0.178607	7.205	-0.0983031			7.37	-1.06844	7.37	-1.07072	4.56	-1.24994	34.8339	-1.4	7.37	-1.33387
7.385	0.169359	7.385	0.160477	4.59	-0.0124066	34.2473	-0.178607	7.22	-0.0982236			7.385	-1.06924	7.385	-1.07289	4.57	-1.24994	34.8542	-1.4	7.385	-1.3342
7.4	0.168914	7.4	0.16051	4.6	-0.0124097	34.2807	-0.178607	7.235	-0.0983191			7.4	-1.07004	7.4	-1.07273	4.58	-1.24995	34.8597	-1.4	7.4	-1.334
7.415	0.168476	7.415	0.161038	4.61	-0.0124124	34.3075	-0.178607	7.25	-0.0985124			7.415	-1.07083	7.415	-1.07529	4.59	-1.24995	34.8689	-1.4	7.415	-1.33442
7.43	0.168043	7.43	0.160068	4.62	-0.0124147	34.335	-0.178607	7.265	-0.0984049			7.43	-1.0716	7.43	-1.07556	4.6	-1.24995	34.9231	-1.4	7.43	-1.33432
7.445	0.167616	7.445	0.158629	4.63	-0.0124168	34.3622	-0.178607	7.28	-0.0982026			7.445	-1.07235	7.445	-1.08073	4.61	-1.24995	34.9434	-1.4	7.445	-1.33535
7.46	0.167195	7.46	0.158421	4.64	-0.0124187	34.3858	-0.178607	7.295	-0.0982452			7.46	-1.07308	7.46	-1.07741	4.62	-1.24995	34.9482	-1.4	7.46	-1.33444
7.475	0.16678	7.475	0.158436	4.65	-0.0124203	34.3954	-0.178607	7.31	-0.0983313			7.475	-1.07378	7.475	-1.0754	4.63	-1.24995	34.9499	-1.4	7.475	-1.33382
7.49	0.16637	7.49	0.156526	4.66	-0.0124217	34.4251	-0.178607	7.325	-0.0980312			7.49	-1.07445	7.49	-1.07398	4.64	-1.24995	34.9598	-1.4	7.49	-1.33336
7.505	0.165966	7.505	0.155783	4.67	-0.0124229	34.4502	-0.178607	7.34	-0.0979634			7.505	-1.0751	7.505	-1.07809	4.65	-1.24995	35.0377	-1.4	7.505	-1.33417
7.52	0.165567	7.52	0.155898	4.68	-0.0124239	34.4739	-0.178607	7.355	-0.0980661			7.52	-1.07571	7.52	-1.07466	4.66	-1.24995	35.0394	-1.4	7.52	-1.33325
7.535	0.165174	7.535	0.155853	4.69	-0.0124247	34.4745	-0.178607	7.37	-0.0981358			7.535	-1.07629	7.535	-1.07537	4.67	-1.24994	35.0493	-1.4	7.535	-1.33329
7.55	0.164787	7.55	0.156634	4.7	-0.0124253	34.5132	-0.178607	7.385	-0.0983693			7.55	-1.07683	7.55	-1.07521	4.68	-1.24994		--	7.55	-1.33314
7.565	0.164406	7.565	0.156362	4.71	-0.0124258	34.5257	-0.178607	7.4	-0.0983912			7.565	-1.07735	7.565	-1.07833	4.69	-1.24994		--	7.565	-1.33375
7.58	0.164031	7.58	0.155675	4.72	-0.0124261	34.5339	-0.178607	7.415	-0.0983287			7.58	-1.07783	7.58	-1.07817	4.7	-1.24994		--	7.58	-1.33361
7.595	0.163662	7.595	0.155448	4.73	-0.0124262	34.5628	-0.178607	7.43	-0.0983572			7.595	-1.07829	7.595	-1.07969	4.71	-1.24994		--	7.595	-1.33387
7.61	0.163299	7.61	0.155444	4.74	-0.0124262	34.6141	-0.178607	7.445	-0.0984291			7.61	-1.07871	7.61	-1.08005	4.72	-1.24994		--	7.61	-1.33386
7.625	0.162942	7.625	0.155273	4.75	-0.0124261	34.6224	-0.178607	7.46	-0.0984662			7.625	-1.0791	7.625	-1.08206	4.73	-1.24994		--	7.625	-1.33424
7.64	0.162592	7.64	0.153278	4.76	-0.0124257	34.755	-0.178607	7.475	-0.0981371			7.64	-1.07947	7.64	-1.08059	4.74	-1.24994		--	7.64	-1.33382
7.655	0.162248	7.655	0.152088	4.77	-0.0124252	34.8437	-0.178607	7.49	-0.097968			7.655	-1.07982	7.655	-1.08279	4.75	-1.24994		--	7.655	-1.33426
7.67	0.161911	7.67	0.152099	4.78	-0.0124246	34.8441	-0.178607	7.505	-0.0980376			7.67	-1.08014	7.67	-1.08176	4.76	-1.24994		--	7.67	-1.33395
7.685	0.161582	7.685	0.152114	4.79	-0.0124238	34.9165	-0.178607	7.52	-0.0981065			7.685	-1.08044	7.685	-1.08075	4.77	-1.24994		--	7.685	-1.33366
7.7	0.161259	7.7	0.151003	4.8	-0.0124228	34.9173	-0.178607	7.535	-0.0979487			7.7	-1.08072	7.7	-1.08149	4.78	-1.24993		--	7.7	-1.33377
7.715	0.160945	7.715	0.150635	4.81	-0.0124217	34.933	-0.178607	7.55	-0.0979381			7.715	-1.08098	7.715	-1.08179	4.79	-1.24993		--	7.715	-1.33378
7.73	0.160638	7.73	0.150583	4.82	-0.0124203	34.9901	-0.178607	7.565	-0.097989			7.73	-1.08123	7.73	-1.08176	4.8	-1.24993		--	7.73	-1.33372
7.745	0.16034	7.745	0.151245	4.83	-0.0124188	34.9931	-0.178607	7.58	-0.0981809			7.745	-1.08147	7.745	-1.0819	4.81	-1.24993		--	7.745	-1.33371
7.76	0.16005	7.76	0.151423	4.84	-0.0124171	35.006	-0.178607	7.595	-0.0982745			7.76	-1.08169	7.76	-1.08059	4.82	-1.24993		--	7.76	-1.33336
7.775	0.15977	7.775	0.151245	4.85	-0.0124152	35.0068	-0.178607	7.61	-0.0982949			7.775	-1.0819	7.775	-1.08464	4.83	-1.24992		--	7.775	-1.33425
7.79	0.159499	7.79	0.150468	4.86	-0.012413	35.0626	-0.178607	7.625	-0.0981937			7.79	-1.08211	7.79	-1.08565	4.84	-1.24992		--	7.79	-1.33444
7.805	0.159238	7.805	0.150126	4.87	-0.0124105	35.0798	-0.178607	7.64	-0.0981775			7.805	-1.08231	7.805	-1.08807	4.85	-1.24992		--	7.805	-1.33495
7.82	0.158988	7.82	0.150445	4.88	-0.0124079	35.0828	-0.178607	7.655	-0.0982916			7.82	-1.0825	7.82	-1.08369	4.86	-1.24992		--	7.82	-1.3339
7.835	0.158747	7.835	0.149145	4.89	-0.0124049	35.1525	-0.178607	7.67	-0.0980794			7.835	-1.08268	7.835	-1.08663	4.87	-1.24991		--	7.835	-1.33454
7.85	0.158518	7.85	0.149412	4.9	-0.0124017	35.208	-0.178607	7.685	-0.0981788			7.85	-1.08287	7.85	-1.0878	4.88	-1.24991		--	7.85	-1.33477
7.865	0.1583	7.865	0.150449	4.91	-0.0123981	35.2983	-0.178607	7.7	-0.0984299			7.865	-1.08304	7.865	-1.08687	4.89	-1.2499		--	7.865	-1.33452
7.88	0.158092	7.88	0.148732	4.92	-0.0123941	35.6694	-0.178607	7.715	-0.0981279			7.88	-1.08322	7.88	-1.08391	4.9	-1.2499		--	7.88	-1.3338
7.895	0.157896	7.895	0.148427	4.93	-0.0123898	35.6893	-0.178607	7.73	-0.0981062			7.895	-1.0834	7.895	-1.08524	4.91	-1.24989		--	7.895	-1.33407
7.91	0.157711	7.91	0.147769	4.94	-0.012385	35.6915	-0.178607	7.745	-0.0980117			7.91	-1.08357	7.91	-1.08176	4.92	-1.24989		--	7.91	-1.33323
7.925	0.157536	7.925	0.148338	4.95	-0.0123796	35.7037	-0.178607	7.76	-0.0981604			7.925	-1.08374	7.925	-1.08744	4.93	-1.24988		--	7.925	-1.33451
7.94	0.157372	7.94	0.148175	4.96	-0.0123737	35.7071	-0.178607	7.775	-0.0981606			7.94	-1.08391	7.94	-1.09055	4.94	-1.24988		--	7.94	-1.33519
7.955	0.157217	7.955	0.148951	4.97	-0.0123671	35.7288	-0.178607	7.79	-0.0983469			7.955	-1.08409	7.955	-1.08954	4.95	-1.24987		--	7.955	-1.33492
7.97	0.157071	7.97	0.148806	4.98	-0.0123598	35.7609	-0.178607	7.805	-0.0983471			7.97	-1.08426	7.97	-1.09196	4.96	-1.24986		--	7.97	-1.33544
7.985	0.156933	7.985	0.1481	4.99	-0.0123517	35.781	-0.178607	7.82	-0.0982334			7.985	-1.08443	7.985	-1.09016	4.97	-1.24985		--	7.985	-1.33499
8	0.156802	8	0.148104	5	-0.0123426	35.7832	-0.178607	7.835	-0.0982604			8	-1.08461	8	-1.09239	4.98	-1.24984		--	8	-1.33547
8.015	0.156677	8.015	0.147134	5.01	-0.0123324	35.7954	-0.178607	7.85	-0.0980914			8.015	-1.08479	8.015	-1.09215	4.99	-1.24983		--	8.015	-1.33537
8.03	0.156556	8.03	0.145789	5.02	-0.012321	35.7987	-0.178607	7.865	-0.0978466			8.03	-1.08496	8.03	-1.08981	5	-1.24982		--	8.03	-1.3348
8.045	0.156437	8.045	0.145751	5.03	-0.012308	35.8032	-0.178607	7.88	-0.0978628			8.045	-1.08514	8.045	-1.09049	5.01	-1.2498		--	8.045	-1.33491
8.06	0.15632	8.06	0.146996	5.04	-0.0122934	35.8205	-0.178607	7.895	-0.0981352			8.06	-1.08533	8.06	-1.08763	5.02	-1.24978		--	8.06	-1.33422
8.075	0.156202	8.075	0.146093	5.05	-0.0122767	35.8951	-0.178607	7.91	-0.0979782			8.075	-1.08551	8.075	-1.08777	5.03	-1.24976		--	8.075	-1.33421
8.09	0.156082	8.09	0.145064	5.06	-0.0122575	36.0252	-0.178607	7.925	-0.0977963			8.09	-1.08569	8.09	-1.08859	5.04	-1.24974		--	8.09	-1.33436
8.105	0.155958	8.105	0.145785	5.07	-0.0122354	36.0273	-0.178607	7.94	-0.0979653			8.105	-1.08588	8.105	-1.08965	5.05	-1.24971		--	8.105	-1.33457
8.12	0.155828	8.12	0.144841	5.08	-0.0122098	36.084	-0.178607	7.955	-0.0978025			8.12	-1.08607	8.12	-1.08905	5.06	-1.24968		--	8.12	-1.33439
8.135	0.155691	8.135	0.1447	5.09	-0.0121798	36.1177	-0.178607	7.97	-0.0978018			8.135	-1.08626	8.135	-1.09294	5.07	-1.24964		--	8.135	-1.33524
8.15	0.155544	8.15	0.145298	5.1	-0.0121445	36.1198	-0.178607	7.985	-0.0979508			8.15	-1.08646	8.15	-1.08853	5.08	-1.2496		--	8.15	-1.33419
8.165	0.155387	8.165	0.145138	5.11	-0.0121025	36.1288	-0.178607	8	-0.0979502			8.165	-1.08665	8.165	-1.09443	5.09	-1.24954		--	8.165	-1.33551
8.18	0.155218	8.18	0.145495	5.12	-0.0120519	36.1767	-0.178607	8.015	-0.0980553			8.18	-1.08685	8.18	-1.09416	5.1	-1.24947		--	8.18	-1.3354
8.195	0.155037	8.195	0.144183	5.13	-0.0119904	36.2187	-0.178607	8.03	-0.0978291			8.195	-1.08705	8.195	-1.08959	5.11	-1.24938		--	8.195	-1.33431
8.21	0.154844	8.21	0.1439	5.14	-0.0119145	36.2216	-0.178607	8.045	-0.0978114			8.21	-1.08725	8.21	-1.09185	5.12	-1.24927		--	8.21	-1.33478
8.225	0.154637	8.225	0.14506	5.15	-0.0118194	36.2405	-0.178607	8.06	-0.0980846			8.225	-1.08746	8.225	-1.09218	5.13	-1.24912		--	8.225	-1.33482
8.24	0.154419	8.24	0.143083	5.16	-0.0116981	36.3118	-0.178607	8.075	-0.0977328			8.24	-1.08767	8.24	-1.09239	5.14	-1.24892		--	8.24	-1.33482
8.255	0.154188	8.255	0.143685	5.17	-0.01154	36.328	-0.178607	8.09	-0.0978993			8.255	-1.08788	8.255	-1.09563	5.15	-1.24863		--	8.255	-1.33552
8.27	0.153948	8.27	0.143075	5.18	-0.0113285	36.3337	-0.178607	8.105	-0.0978255			8.27	-1.08809	8.27	-1.09324	5.16	-1.24823		--	8.27	-1.33493
8.285	0.153698	8.285	0.141682	5.19	-0.0110371	36.3865	-0.178607	8.12	-0.0975968			8.285	-1.08831	8.285	-1.09109	5.17	-1.24759		--	8.285	-1.33439
8.3	0.15344	8.3	0.142968	5.2	-0.0106199	36.4058	-0.178607	8.135	-0.0979055			8.3	-1.08853	8.3	-1.0946	5.18	-1.24628		--	8.3	-1.33515
8.315	0.153176	8.315	0.141957	5.21	-0.00998453	36.4213	-0.178607	8.15	-0.0977561			8.315	-1.08875	8.315	-1.0968	5.19	-1.24221		--	8.315	-1.33561
8.33	0.152908	8.33	0.142986	5.22	-0.0088226	36.4592	-0.178607	8.165	-0.0980157			8.33	-1.08898	8.33	-1.09267	5.2	-1.22871		--	8.33	-1.33461
8.345	0.152636	8.345	0.14244	5.23	-0.00558271	36.4636	-0.178607	8.18	-0.0979607			8.345	-1.0892	8.345	-1.09356	5.21	-1.19779		--	8.345	-1.33477
8.36	0.152364	8.36	0.14257	5.24	0.00555917	36.4801	-0.178607	8.195	-0.0980412			8.36	-1.08943	8.36	-1.09253	5.22	-1.15928		--	8.36	-1.33448
8.375	0.152092	8.375	0.141823	5.25	0.0347649	36.4994	-0.178607	8.21	-0.0979462			8.375	-1.08967	8.375	-1.08978	5.23	-1.15		--	8.375	-1.3338
8.39	0.151822	8.39	0.141979	5.26	0.079797	36.5361	-0.178607	8.225	-0.0980315			8.39	-1.0899	8.39	-1.09452	5.24	-1.1776		--	8.39	-1.33484
8.405	0.151555	8.405	0.141221	5.27	0.104346	36.5529	-0.178607	8.24	-0.0979332			8.405	-1.09014	8.405	-1.09887	5.25	-1.21383		--	8.405	-1.3358
8.42	0.151292	8.42	0.142618	5.28	0.0828587	36.5574	-0.178607	8.255	-0.0982652			8.42	-1.09038	8.42	-1.09471	5.26	-1.23589		--	8.42	-1.33479
8.435	0.151036	8.435	0.141459	5.29	0.0404676	36.5695	-0.178607	8.27	-0.0980846			8.435	-1.09062	8.435	-1.0937	5.27	-1.24441		--	8.435	-1.3345
8.45	0.150785	8.45	0.142046	5.3	0.00938702	36.6211	-0.178607	8.285	-0.0982521			8.45	-1.09086	8.45	-1.09394	5.28	-1.24703		--	8.45	-1.33451
8.465	0.150542	8.465	0.140258	5.31	-0.00417035	36.63	-0.178607	8.3	-0.0979431			8.465	-1.09111	8.465	-1.09452	5.29	-1.24798		--	8.465	-1.33459
8.48	0.150307	8.48	0.140715	5.32	-0.0084949	36.6318	-0.178607	8.315	-0.0980816			8.48	-1.09136	8.48	-1.09403	5.3	-1.2485		--	8.48	-1.33442
8.495	0.150081	8.495	0.140589	5.33	-0.00992609	36.6381	-0.178607	8.33	-0.0981016			8.495	-1.09161	8.495	-1.09541	5.31	-1.24884		--	8.495	-1.33469
8.51	0.149863	8.51	0.140347	5.34	-0.0106219	36.6635	-0.178607	8.345	-0.0980969			8.51	-1.09186	8.51	-1.0962	5.32	-1.24907		--	8.51	-1.33482
8.525	0.149653	8.525	0.139972	5.35	-0.0110607	36.7152	-0.178607	8.36	-0.0980637			8.525	-1.09211	8.525	-1.09626	5.33	-1.24925		--	8.525	-1.33478
8.54	0.149453	8.54	0.140102	5.36	-0.0113625	36.7193	-0.178607	8.375	-0.0981299			8.54	-1.09237	8.54	-1.09794	5.34	-1.24937		--	8.54	-1.33511
8.555	0.149261	8.555	0.140816	5.37	-0.0115791	36.7223	-0.178607	8.39	-0.098311			8.555	-1.09262	8.555	-1.09748	5.35	-1.24947		--	8.555	-1.33495
8.57	0.149077	8.57	0.140831	5.38	-0.0117396	36.7261	-0.178607	8.405	-0.0983506			8.57	-1.09288	8.57	-1.09604	5.36	-1.24955		--	8.57	-1.33457
8.585	0.148902	8.585	0.140663	5.39	-0.0118618	36.7323	-0.178607	8.42	-0.0983522			8.585	-1.09314	8.585	-1.0922	5.37	-1.24961		--	8.585	-1.33363
8.6	0.148735	8.6	0.140284	5.4	-0.0119568	36.8138	-0.178607	8.435	-0.0983099			8.6	-1.0934	8.6	-1.09321	5.38	-1.24966		--	8.6	-1.33381
8.615	0.148574	8.615	0.138779	5.41	-0.0120322	36.8167	-0.178607	8.45	-0.0980409			8.615	-1.09366	8.615	-1.09525	5.39	-1.2497		--	8.615	-1.33422
8.63	0.148421	8.63	0.13843	5.42	-0.0120929	36.9641	-0.178607	8.465	-0.0980017			8.63	-1.09393	8.63	-1.09661	5.4	-1.24973		--	8.63	-1.33448
8.645	0.148274	8.645	0.138526	5.43	-0.0121425	37.053	-0.178607	8.48	-0.0980504			8.645	-1.09419	8.645	-1.09356	5.41	-1.24976		--	8.645	-1.33372
8.66	0.148134	8.66	0.137671	5.44	-0.0121836	37.0593	-0.178607	8.495	-0.0979076			8.66	-1.09446	8.66	-1.09278	5.42	-1.24979		--	8.66	-1.33348
8.675	0.147998	8.675	0.137315	5.45	-0.0122179	37.0694	-0.178607	8.51	-0.0978633			8.675	-1.09473	8.675	-1.09492	5.43	-1.24981		--	8.675	-1.33392
8.69	0.147868	8.69	0.139485	5.46	-0.012247	37.1484	-0.178607	8.525	-0.0983234			8.69	-1.095	8.69	-1.09313	5.44	-1.24982		--	8.69	-1.33345
8.705	0.147743	8.705	0.139099	5.47	-0.0122717	37.1648	-0.178607	8.54	-0.0982712			8.705	-1.09527	8.705	-1.09375	5.45	-1.24984		--	8.705	-1.33354
8.72	0.147621	8.72	0.138924	5.48	-0.012293	37.1938	-0.178607	8.555	-0.0982606			8.72	-1.09554	8.72	-1.0946	5.46	-1.24985		--	8.72	-1.33367
8.735	0.147504	8.735	0.138924	5.49	-0.0123113	37.1973	-0.178607	8.57	-0.0982841			8.735	-1.09582	8.735	-1.09443	5.47	-1.24986		--	8.735	-1.33358
8.75	0.147389	8.75	0.138931	5.5	-0.0123273	37.2514	-0.178607	8.585	-0.0983085			8.75	-1.09609	8.75	-1.09449	5.48	-1.24987		--	8.75	-1.33353
8.765	0.147277	8.765	0.138645	5.51	-0.0123413	37.2895	-0.178607	8.6	-0.0982737			8.765	-1.09637	8.765	-1.094	5.49	-1.24988		--	8.765	-1.33336
8.78	0.147167	8.78	0.138961	5.52	-0.0123536	37.2931	-0.178607	8.615	-0.0983589			8.78	-1.09664	8.78	-1.09718	5.5	-1.24989		--	8.78	-1.33404
8.795	0.147058	8.795	0.13801	5.53	-0.0123645	37.3146	-0.178607	8.63	-0.0981902			8.795	-1.09692	8.795	-1.09677	5.51	-1.2499		--	8.795	-1.33389
8.81	0.146952	8.81	0.137731	5.54	-0.0123742	37.3473	-0.178607	8.645	-0.0981558			8.81	-1.0972	8.81	-1.0977	5.52	-1.24991		--	8.81	-1.33404
8.825	0.146847	8.825	0.136846	5.55	-0.0123829	37.3782	-0.178607	8.66	-0.0979999			8.825	-1.09748	8.825	-1.09702	5.53	-1.24991		--	8.825	-1.33383
8.84	0.146743	8.84	0.137136	5.56	-0.0123906	37.4107	-0.178607	8.675	-0.0980786			8.84	-1.09776	8.84	-1.09813	5.54	-1.24992		--	8.84	-1.33402
8.855	0.146641	8.855	0.136382	5.57	-0.0123975	37.428	-0.178607	8.69	-0.0979481			8.855	-1.09804	8.855	-1.09588	5.55	-1.24992		--	8.855	-1.33344
8.87	0.14654	8.87	0.136646	5.58	-0.0124038	37.4466	-0.178607	8.705	-0.0980211			8.87	-1.09832	8.87	-1.0977	5.56	-1.24993		--	8.87	-1.33381
8.885	0.14644	8.885	0.137526	5.59	-0.0124094	37.4744	-0.178607	8.72	-0.0982173			8.885	-1.0986	8.885	-1.10012	5.57	-1.24993		--	8.885	-1.3343
8.9	0.146341	8.9	0.137887	5.6	-0.0124145	37.4755	-0.178607	8.735	-0.0983091			8.9	-1.09888	8.9	-1.09835	5.58	-1.24993		--	8.9	-1.33384
8.915	0.146244	8.915	0.136605	5.61	-0.0124192	37.5233	-0.178607	8.75	-0.0980722			8.915	-1.09916	8.915	-1.09753	5.59	-1.24994		--	8.915	-1.33359
8.93	0.146147	8.93	0.137155	5.62	-0.0124234	37.5245	-0.178607	8.765	-0.0982015			8.93	-1.09944	8.93	-1.10069	5.6	-1.24994		--	8.93	-1.33426
8.945	0.146052	8.945	0.136653	5.63	-0.0124273	37.5431	-0.178607	8.78	-0.0981202			8.945	-1.09972	8.945	-1.09993	5.61	-1.24994		--	8.945	-1.33402
8.96	0.145958	8.96	0.136824	5.64	-0.0124307	37.5721	-0.178607	8.795	-0.0981732			8.96	-1.1	8.96	-1.1045	5.62	-1.24995		--	8.96	-1.33502
8.975	0.145865	8.975	0.136675	5.65	-0.0124339	37.5765	-0.178607	8.81	-0.0981621			8.975	-1.10027	8.975	-1.10325	5.63	-1.24995		--	8.975	-1.33467
8.99	0.145773	8.99	0.135553	5.66	-0.0124368	37.62	-0.178607	8.825	-0.097956			8.99	-1.10055	8.99	-1.10322	5.64	-1.24995		--	8.99	-1.33461
9.005	0.145682	9.005	0.13633	5.67	-0.0124395	37.6523	-0.178607	8.84	-0.0981296			9.005	-1.10082	9.005	-1.10488	5.65	-1.24995		--	9.005	-1.33493
9.02	0.145592	9.02	0.136207	5.68	-0.0124419	37.6553	-0.178607	8.855	-0.098123			9.02	-1.10109	9.02	-1.10346	5.66	-1.24995		--	9.02	-1.33455
9.035	0.145504	9.035	0.136296	5.69	-0.012444	37.6734	-0.178607	8.87	-0.0981585			9.035	-1.10136	9.035	-1.11021	5.67	-1.24996		--	9.035	-1.33605
9.05	0.145416	9.05	0.136542	5.7	-0.012446	37.6999	-0.178607	8.885	-0.098225			9.05	-1.10162	9.05	-1.1052	5.68	-1.24996		--	9.05	-1.33484
9.065	0.14533	9.065	0.136255	5.71	-0.0124478	37.7287	-0.178607	8.9	-0.098185			9.065	-1.10188	9.065	-1.10403	5.69	-1.24996		--	9.065	-1.33452
9.08	0.145246	9.08	0.135114	5.72	-0.0124493	37.7493	-0.178607	8.915	-0.0979737			9.08	-1.10214	9.08	-1.1033	5.7	-1.24996		--	9.08	-1.33429
9.095	0.145162	9.095	0.136118	5.73	-0.0124507	37.7523	-0.178607	8.93	-0.0981911			9.095	-1.10239	9.095	-1.10477	5.71	-1.24996		--	9.095	-1.33458
9.11	0.14508	9.11	0.134694	5.74	-0.0124518	37.7558	-0.178607	8.945	-0.0979229			9.11	-1.10264	9.11	-1.10276	5.72	-1.24996		--	9.11	-1.33406
9.125	0.144999	9.125	0.135036	5.75	-0.0124528	37.7971	-0.178607	8.96	-0.0980074			9.125	-1.10288	9.125	-1.10137	5.73	-1.24996		--	9.125	-1.33369
9.14	0.14492	9.14	0.134598	5.76	-0.0124535	37.8259	-0.178607	8.975	-0.0979355			9.14	-1.10312	9.14	-1.1055	5.74	-1.24997		--	9.14	-1.3346
9.155	0.144842	9.155	0.134899	5.77	-0.0124539	37.8532	-0.178607	8.99	-0.0980114			9.155	-1.10335	9.155	-1.10355	5.75	-1.24997		--	9.155	-1.3341
9.17	0.144764	9.17	0.135434	5.78	-0.0124541	38.0415	-0.178607	9.005	-0.0981339			9.17	-1.10358	9.17	-1.10597	5.76	-1.24997		--	9.17	-1.33461
9.185	0.144687	9.185	0.134408	5.79	-0.0124539	38.0475	-0.178607	9.02	-0.0979442			9.185	-1.1038	9.185	-1.10888	5.77	-1.24997		--	9.185	-1.33523
9.2	0.14461	9.2	0.135244	5.8	-0.0124533	38.0493	-0.178607	9.035	-0.0981268			9.2	-1.10401	9.2	-1.10488	5.78	-1.24997		--	9.2	-1.33426
9.215	0.144534	9.215	0.134579	5.81	-0.0124522	38.1396	-0.178607	9.05	-0.098009			9.215	-1.10422	9.215	-1.10499	5.79	-1.24997		--	9.215	-1.33424
9.23	0.144458	9.23	0.135575	5.82	-0.0124504	38.1457	-0.178607	9.065	-0.0982234			9.23	-1.10442	9.23	-1.10436	5.8	-1.24997		--	9.23	-1.33406
9.245	0.144383	9.245	0.134943	5.83	-0.0124476	38.1474	-0.178607	9.08	-0.0981121			9.245	-1.10462	9.245	-1.10686	5.81	-1.24997		--	9.245	-1.33459
9.26	0.144308	9.26	0.134646	5.84	-0.0124434	38.216	-0.178607	9.095	-0.0980677			9.26	-1.10481	9.26	-1.1076	5.82	-1.24997		--	9.26	-1.33472
9.275	0.144233	9.275	0.134505	5.85	-0.0124371	38.2426	-0.178607	9.11	-0.0980544			9.275	-1.10499	9.275	-1.10281	5.83	-1.24997		--	9.275	-1.33358
9.29	0.144159	9.29	0.135575	5.86	-0.0124276	38.3146	-0.178607	9.125	-0.0982833			9.29	-1.10516	9.29	-1.10289	5.84	-1.24997		--	9.29	-1.33356
9.305	0.144085	9.305	0.135352	5.87	-0.012412	38.3413	-0.178607	9.14	-0.0982535			9.305	-1.10534	9.305	-1.10477	5.85	-1.24997		--	9.305	-1.33396
9.32	0.144011	9.32	0.134193	5.88	-0.0123789	38.3948	-0.178607	9.155	-0.0980363			9.32	-1.1055	9.32	-1.10684	5.86	-1.24998		--	9.32	-1.3344
9.335	0.143938	9.335	0.135449	5.89	-0.0122745	38.4001	-0.178607	9.17	-0.0983021			9.335	-1.10566	9.335	-1.10466	5.87	-1.24998		--	9.335	-1.33387
9.35	0.143866	9.35	0.134862	5.9	-0.0119396	38.431	-0.178607	9.185	-0.0981991			9.35	-1.10582	9.35	-1.1051	5.88	-1.24998		--	9.35	-1.33393
9.365	0.143794	9.365	0.134943	5.91	-0.0112017	38.4514	-0.178607	9.2	-0.0982298			9.365	-1.10597	9.365	-1.10942	5.89	-1.24998		--	9.365	-1.3349
9.38	0.143723	9.38	0.135163	5.92	-0.0103238	38.4608	-0.178607	9.215	-0.0982879			9.38	-1.10612	9.38	-1.10697	5.9	-1.24998		--	9.38	-1.3343
9.395	0.143653	9.395	0.135014	5.93	-0.0101442	38.4939	-0.178607	9.23	-0.0982722			9.395	-1.10627	9.395	-1.11102	5.91	-1.24998		--	9.395	-1.33521
9.41	0.143584	9.41	0.134196	5.94	-0.0107506	38.4992	-0.178607	9.245	-0.0981224			9.41	-1.10641	9.41	-1.1083	5.92	-1.24998		--	9.41	-1.33455
9.425	0.143516	9.425	0.133906	5.95	-0.0115732	38.5302	-0.178607	9.26	-0.098078			9.425	-1.10656	9.425	-1.10915	5.93	-1.24998		--	9.425	-1.33471
9.44	0.14345	9.44	0.133947	5.96	-0.0121081	38.5507	-0.178607	9.275	-0.0980994			9.44	-1.10671	9.44	-1.10626	5.94	-1.24998		--	9.44	-1.33402
9.455	0.143386	9.455	0.133171	5.97	-0.0123305	38.5601	-0.178607	9.29	-0.097957			9.455	-1.10686	9.455	-1.10972	5.95	-1.24998		--	9.455	-1.33478
9.47	0.143324	9.47	0.13362	5.98	-0.0124023	38.7076	-0.178607	9.305	-0.0980593			9.47	-1.10702	9.47	-1.10817	5.96	-1.24998		--	9.47	-1.33439
9.485	0.143264	9.485	0.135519	5.99	-0.0124285	38.7419	-0.178607	9.32	-0.098451			9.485	-1.10718	9.485	-1.10896	5.97	-1.24998		--	9.485	-1.33454
9.5	0.143209	9.5	0.133501	6	-0.0124424	38.8076	-0.178607	9.335	-0.0980585			9.5	-1.10734	9.5	-1.10855	5.98	-1.24998		--	9.5	-1.33441
9.515	0.143157	9.515	0.133133	6.01	-0.0124515	38.842	-0.178607	9.35	-0.0979953			9.515	-1.10752	9.515	-1.11336	5.99	-1.24998		--	9.515	-1.33548
9.53	0.14311	9.53	0.133007	6.02	-0.012458	38.9067	-0.178607	9.365	-0.0979794			9.53	-1.1077	9.53	-1.10969	6	-1.24998		--	9.53	-1.3346
9.545	0.143069	9.545	0.133873	6.03	-0.0124627	38.9153	-0.178607	9.38	-0.0981607			9.545	-1.10789	9.545	-1.1083	6.01	-1.24998		--	9.545	-1.33424
9.56	0.143035	9.56	0.135252	6.04	-0.0124664	38.923	-0.178607	9.395	-0.0984433			9.56	-1.10809	9.56	-1.10787	6.02	-1.24998		--	9.56	-1.3341
9.575	0.14301	9.575	0.134564	6.05	-0.0124692	38.9853	-0.178607	9.41	-0.0983109			9.575	-1.10831	9.575	-1.10939	6.03	-1.24998		--	9.575	-1.3344
9.59	0.142994	9.59	0.134011	6.06	-0.0124715	39.0072	-0.178607	9.425	-0.0982033			9.59	-1.10854	9.59	-1.10988	6.04	-1.24998		--	9.59	-1.33447
9.605	0.142989	9.605	0.135434	6.07	-0.0124734	39.0158	-0.178607	9.44	-0.0984889			9.605	-1.10878	9.605	-1.11143	6.05	-1.24998		--	9.605	-1.33477
9.62	0.142998	9.62	0.134107	6.08	-0.0124749	39.0236	-0.178607	9.455	-0.0982218			9.62	-1.10903	9.62	-1.10961	6.06	-1.24998		--	9.62	-1.3343
9.635	0.143022	9.635	0.134408	6.09	-0.0124763	39.086	-0.178607	9.47	-0.0982773			9.635	-1.1093	9.635	-1.112	6.07	-1.24998		--	9.635	-1.3348
9.65	0.143063	9.65	0.133776	6.1	-0.0124774	39.1139	-0.178607	9.485	-0.0981427			9.65	-1.10958	9.65	-1.10909	6.08	-1.24998		--	9.65	-1.33407
9.665	0.143123	9.665	0.134494	6.11	-0.0124784	39.215	-0.178607	9.5	-0.0982741			9.665	-1.10987	9.665	-1.11059	6.09	-1.24998		--	9.665	-1.33435
9.68	0.143205	9.68	0.135527	6.12	-0.0124792	39.3137	-0.178607	9.515	-0.0984643			9.68	-1.11017	9.68	-1.11358	6.1	-1.24998		--	9.68	-1.33498
9.695	0.143312	9.695	0.134761	6.13	-0.01248	39.3509	-0.178607	9.53	-0.0982898			9.695	-1.11049	9.695	-1.11037	6.11	-1.24998		--	9.695	-1.33417
9.71	0.143446	9.71	0.134048	6.14	-0.0124807	39.3581	-0.178607	9.545	-0.0981204			9.71	-1.11081	9.71	-1.11222	6.12	-1.24998		--	9.71	-1.33453
9.725	0.143609	9.725	0.135133	6.15	-0.0124813	39.3628	-0.178607	9.56	-0.0983048			9.725	-1.11114	9.725	-1.10964	6.13	-1.24998		--	9.725	-1.33386
9.74	0.143804	9.74	0.134813	6.16	-0.0124818	39.4154	-0.178607	9.575	-0.0982019			9.74	-1.11148	9.74	-1.11233	6.14	-1.24998		--	9.74	-1.33441
9.755	0.144033	9.755	0.135218	6.17	-0.0124823	39.4168	-0.178607	9.59	-0.098237			9.755	-1.11182	9.755	-1.11094	6.15	-1.24998		--	9.755	-1.33402
9.77	0.144299	9.77	0.135382	6.18	-0.0124828	39.4242	-0.178607	9.605	-0.0982166			9.77	-1.11217	9.77	-1.11217	6.16	-1.24998		--	9.77	-1.33423
9.785	0.144603	9.785	0.135586	6.19	-0.0124832	39.4527	-0.178607	9.62	-0.0981966			9.785	-1.11251	9.785	-1.11154	6.17	-1.24998		--	9.785	-1.33401
9.8	0.144948	9.8	0.134694	6.2	-0.0124836	39.4598	-0.178607	9.635	-0.0979494			9.8	-1.11286	9.8	-1.11189	6.18	-1.24998		--	9.8	-1.33402
9.815	0.145333	9.815	0.134683	6.21	-0.0124839	39.4646	-0.178607	9.65	-0.0978701			9.815	-1.1132	9.815	-1.11448	6.19	-1.24998		--	9.815	-1.33455
9.83	0.145759	9.83	0.134364	6.22	-0.0124842	39.5187	-0.178607	9.665	-0.0977209			9.83	-1.11354	9.83	-1.11374	6.2	-1.24998		--	9.83	-1.3343
9.845	0.146227	9.845	0.134653	6.23	-0.0124845	39.5238	-0.178607	9.68	-0.0976854			9.845	-1.11387	9.845	-1.1113	6.21	-1.24998		--	9.845	-1.33367
9.86	0.146735	9.86	0.135003	6.24	-0.0124848	39.5262	-0.178607	9.695	-0.0976536			9.86	-1.1142	9.86	-1.11127	6.22	-1.24998		--	9.86	-1.3336
9.875	0.147281	9.875	0.136099	6.25	-0.0124851	39.5391	-0.178607	9.71	-0.0977636			9.875	-1.11452	9.875	-1.11176	6.23	-1.24998		--	9.875	-1.33364
9.89	0.147864	9.89	0.138024	6.26	-0.0124853	39.5693	-0.178607	9.725	-0.0980322			9.89	-1.11482	9.89	-1.1144	6.24	-1.24998		--	9.89	-1.33419
9.905	0.148479	9.905	0.136675	6.27	-0.0124855	39.622	-0.178607	9.74	-0.0976393			9.905	-1.11512	9.905	-1.11179	6.25	-1.24998		--	9.905	-1.33352
9.92	0.149122	9.92	0.135876	6.28	-0.0124858	39.6261	-0.178607	9.755	-0.0973509			9.92	-1.1154	9.92	-1.11385	6.26	-1.24998		--	9.92	-1.33394
9.935	0.149787	9.935	0.136698	6.29	-0.0124859	39.6323	-0.178607	9.77	-0.0973821			9.935	-1.11566	9.935	-1.11516	6.27	-1.24998		--	9.935	-1.33418
9.95	0.150469	9.95	0.136088	6.3	-0.0124861	39.6376	-0.178607	9.785	-0.0971238			9.95	-1.11591	9.95	-1.11578	6.28	-1.24998		--	9.95	-1.33428
9.965	0.15116	9.965	0.137307	6.31	-0.0124863	39.6414	-0.178607	9.8	-0.0972294			9.965	-1.11615	9.965	-1.11524	6.29	-1.24998		--	9.965	-1.3341
9.98	0.151852	9.98	0.136575	6.32	-0.0124864	39.6717	-0.178607	9.815	-0.0969446			9.98	-1.11636	9.98	-1.11467	6.3	-1.24998		--	9.98	-1.33392
9.995	0.152535	9.995	0.137225	6.33	-0.0124866	39.7245	-0.178607	9.83	-0.096938			9.995	-1.11656	9.995	-1.11712	6.31	-1.24998		--	9.995	-1.33445
10.01	0.153201	10.01	0.137296	6.34	-0.0124867	39.7349	-0.178607	9.845	-0.096819			10.01	-1.11674	10.01	-1.11508	6.32	-1.24998		--	10.01	-1.33394
10.025	0.153838	10.025	0.138928	6.35	-0.0124869	39.7402	-0.178607	9.86	-0.0970178			10.025	-1.1169	10.025	-1.1157	6.33	-1.24998		--	10.025	-1.33405
10.04	0.154437	10.04	0.137965	6.36	-0.012487	39.8284	-0.178607	9.875	-0.0967056			10.04	-1.11704	10.04	-1.1154	6.34	-1.24998		--	10.04	-1.33395
10.055	0.154986	10.055	0.138716	6.37	-0.0124871	39.8667	-0.178607	9.89	-0.096746			10.055	-1.11717	10.055	-1.11527	6.35	-1.24998		--	10.055	-1.33389
10.07	0.155474	10.07	0.141039	6.38	-0.0124872	39.926	-0.178607	9.905	-0.0971129			10.07	-1.11727	10.07	-1.11478	6.36	-1.24998		--	10.07	-1.33376
10.085	0.155891	10.085	0.140663	6.39	-0.0124873	39.9315	-0.178607	9.92	-0.0969545			10.085	-1.11735	10.085	-1.11603	6.37	-1.24998		--	10.085	-1.33403
10.1	0.156226	10.1	0.140972	6.4	-0.0124874	39.97	-0.178607	9.935	-0.0969492			10.1	-1.11741	10.1	-1.11374	6.38	-1.24998		--	10.1	-1.33349
10.115	0.156471	10.115	0.142191	6.41	-0.0124875	39.9707	-0.178607	9.95	-0.097144			10.115	-1.11746	10.115	-1.10983	6.39	-1.24998		--	10.115	-1.33258
10.13	0.156618	10.13	0.142392	6.42	-0.0124875	39.9804	-0.178607	9.965	-0.0971546			10.13	-1.11749	10.13	-1.11238	6.4	-1.24998		--	10.13	-1.33316
10.145	0.156663	10.145	0.14312	6.43	-0.0124876	39.9824	-0.178607	9.98	-0.0972914			10.145	-1.1175	10.145	-1.11744	6.41	-1.24998		--	10.145	-1.33432
10.16	0.156601	10.16	0.144038	6.44	-0.0124876	40.0294	-0.178607	9.995	-0.0974874			10.16	-1.1175	10.16	-1.11502	6.42	-1.24998		--	10.16	-1.33377
10.175	0.156432	10.175	0.144149	6.45	-0.0124877	40.0742	-0.178607	10.01	-0.0975435			10.175	-1.11748	10.175	-1.1181	6.43	-1.24998		--	10.175	-1.33448
10.19	0.156158	10.19	0.143231	6.46	-0.0124877	40.0839	-0.178607	10.025	-0.0974147			10.19	-1.11745	10.19	-1.11513	6.44	-1.24998		--	10.19	-1.3338
10.205	0.155783	10.205	0.14474	6.47	-0.0124878	40.086	-0.178607	10.04	-0.0977916			10.205	-1.11741	10.205	-1.11467	6.45	-1.24997		--	10.205	-1.3337
10.22	0.155312	10.22	0.145688	6.48	-0.0124878		--	10.055	-0.0980752			10.22	-1.11736	10.22	-1.1154	6.46	-1.24997		--	10.22	-1.33388
10.235	0.154755	10.235	0.145982	6.49	-0.0124878		--	10.07	-0.0982453			10.235	-1.11731	10.235	-1.11962	6.47	-1.24997		--	10.235	-1.33487
10.25	0.154121	10.25	0.146803	6.5	-0.0124878		--	10.085	-0.0985364			10.25	-1.11724	10.25	-1.11807	6.48	-1.24997		--	10.25	-1.33452
10.265	0.15342	10.265	0.149539	6.51	-0.0124879		--	10.1	-0.0992237			10.265	-1.11717	10.265	-1.11655	6.49	-1.24996		--	10.265	-1.33419
10.28	0.152664	10.28	0.149371	6.52	-0.0124879		--	10.115	-0.0993415			10.28	-1.1171	10.28	-1.11595	6.5	-1.24996		--	10.28	-1.33406
10.295	0.151863	10.295	0.149308	6.53	-0.0124879		--	10.13	-0.099489			10.295	-1.11704	10.295	-1.11706	6.51	-1.24995		--	10.295	-1.33433
10.31	0.15103	10.31	0.149022	6.54	-0.0124879		--	10.145	-0.0995984			10.31	-1.11697	10.31	-1.11853	6.52	-1.24994		--	10.31	-1.33469
10.325	0.150175	10.325	0.149011	6.55	-0.0124879		--	10.16	-0.0997672			10.325	-1.11691	10.325	-1.11886	6.53	-1.24993		--	10.325	-1.33477
10.34	0.149308	10.34	0.148858	6.56	-0.0124878		--	10.175	-0.09991			10.34	-1.11686	10.34	-1.11622	6.54	-1.2499		--	10.34	-1.33418
10.355	0.148441	10.355	0.149598	6.57	-0.0124878		--	10.19	-0.100231			10.355	-1.11681	10.355	-1.11611	6.55	-1.24982		--	10.355	-1.33416
10.37	0.147581	10.37	0.149371	6.58	-0.0124878		--	10.205	-0.100358			10.37	-1.11678	10.37	-1.1182	6.56	-1.24958		--	10.37	-1.33465
10.385	0.146738	10.385	0.147416	6.59	-0.0124878		--	10.22	-0.100136			10.385	-1.11676	10.385	-1.11799	6.57	-1.24904		--	10.385	-1.33461
10.4	0.145918	10.4	0.148557	6.6	-0.0124877		--	10.235	-0.100528			10.4	-1.11676	10.4	-1.11804	6.58	-1.24841		--	10.4	-1.33462
10.415	0.145129	10.415	0.145733	6.61	-0.0124877		--	10.25	-0.100121			10.415	-1.11677	10.415	-1.11494	6.59	-1.24826		--	10.415	-1.3339
10.43	0.144374	10.43	0.143113	6.62	-0.0124876		--	10.265	-0.0997476			10.43	-1.1168	10.43	-1.11752	6.6	-1.24865		--	10.43	-1.33449
10.445	0.14366	10.445	0.144034	6.63	-0.0124876		--	10.28	-0.100075			10.445	-1.11685	10.445	-1.11646	6.61	-1.24922		--	10.445	-1.33424
10.46	0.142989	10.46	0.142529	6.64	-0.0124875		--	10.295	-0.099908			10.46	-1.11692	10.46	-1.11709	6.62	-1.24962		--	10.46	-1.33437
10.475	0.142364	10.475	0.14089	6.65	-0.0124875		--	10.31	-0.0997053			10.475	-1.11701	10.475	-1.1163	6.63	-1.2498		--	10.475	-1.33416
10.49	0.141785	10.49	0.139976	6.66	-0.0124874		--	10.325	-0.0996382			10.49	-1.11712	10.49	-1.1209	6.64	-1.24985		--	10.49	-1.3352
10.505	0.141253	10.505	0.139857	6.67	-0.0124873		--	10.34	-0.0997207			10.505	-1.11724	10.505	-1.11943	6.65	-1.24985		--	10.505	-1.33484
10.52	0.140768	10.52	0.138675	6.68	-0.0124872		--	10.355	-0.0995813			10.52	-1.11739	10.52	-1.12038	6.66	-1.24982		--	10.52	-1.33503
10.535	0.140329	10.535	0.137426	6.69	-0.0124871		--	10.37	-0.0994194			10.535	-1.11755	10.535	-1.12337	6.67	-1.24974		--	10.535	-1.33568
10.55	0.139933	10.55	0.136248	6.7	-0.012487		--	10.385	-0.0992629			10.55	-1.11772	10.55	-1.11684	6.68	-1.24948		--	10.55	-1.33414
10.565	0.139579	10.565	0.134992	6.71	-0.0124869		--	10.4	-0.0990825			10.565	-1.11791	10.565	-1.11682	6.69	-1.24868		--	10.565	-1.33409
10.58	0.139263	10.58	0.134178	6.72	-0.0124869		--	10.415	-0.0989829			10.58	-1.11812	10.58	-1.11894	6.7	-1.24709		--	10.58	-1.33454
10.595	0.138982	10.595	0.134661	6.73	-0.0124867		--	10.43	-0.0991358			10.595	-1.11833	10.595	-1.11706	6.71	-1.24547		--	10.595	-1.33406
10.61	0.138732	10.61	0.132814	6.74	-0.0124866		--	10.445	-0.0988163			10.61	-1.11855	10.61	-1.11627	6.72	-1.2454		--	10.61	-1.33383
10.625	0.13851	10.625	0.131725	6.75	-0.0124864		--	10.46	-0.098643			10.625	-1.11877	10.625	-1.12035	6.73	-1.24662		--	10.625	-1.33473
10.64	0.138311	10.64	0.131706	6.76	-0.0124863		--	10.475	-0.0986791			10.64	-1.11901	10.64	-1.11747	6.74	-1.24818		--	10.64	-1.33401
10.655	0.138131	10.655	0.130844	6.77	-0.0124861		--	10.49	-0.0985426			10.655	-1.11924	10.655	-1.11769	6.75	-1.24922		--	10.655	-1.33401
10.67	0.137966	10.67	0.130903	6.78	-0.0124859		--	10.505	-0.0985875			10.67	-1.11948	10.67	-1.12057	6.76	-1.24967		--	10.67	-1.33463
10.685	0.137812	10.685	0.130729	6.79	-0.0124858		--	10.52	-0.0985833			10.685	-1.11972	10.685	-1.11965	6.77	-1.24982		--	10.685	-1.33437
10.7	0.137665	10.7	0.128543	6.8	-0.0124856		--	10.535	-0.0981756			10.7	-1.11995	10.7	-1.11796	6.78	-1.24987		--	10.7	-1.33393
10.715	0.137522	10.715	0.128859	6.81	-0.0124854		--	10.55	-0.0982675			10.715	-1.12019	10.715	-1.11826	6.79	-1.2499		--	10.715	-1.33395
10.73	0.137378	10.73	0.128681	6.82	-0.0124852		--	10.565	-0.0982605			10.73	-1.12042	10.73	-1.11818	6.8	-1.24992		--	10.73	-1.33388
10.745	0.137232	10.745	0.126741	6.83	-0.0124849		--	10.58	-0.0979018			10.745	-1.12065	10.745	-1.1203	6.81	-1.24994		--	10.745	-1.33432
10.76	0.137079	10.76	0.126681	6.84	-0.0124847		--	10.595	-0.0979204			10.76	-1.12088	10.76	-1.12133	6.82	-1.24995		--	10.76	-1.33451
10.775	0.136919	10.775	0.125473	6.85	-0.0124844		--	10.61	-0.097711			10.775	-1.1211	10.775	-1.12226	6.83	-1.24995		--	10.775	-1.33468
10.79	0.136749	10.79	0.12638	6.86	-0.0124841		--	10.625	-0.0979263			10.79	-1.12132	10.79	-1.12125	6.84	-1.24996		--	10.79	-1.3344
10.805	0.136568	10.805	0.12686	6.87	-0.0124838		--	10.64	-0.0980584			10.805	-1.12152	10.805	-1.11804	6.85	-1.24996		--	10.805	-1.33362
10.82	0.136375	10.82	0.125615	6.88	-0.0124835		--	10.655	-0.0978479			10.82	-1.12172	10.82	-1.12245	6.86	-1.24997		--	10.82	-1.33459
10.835	0.136171	10.835	0.12654	6.89	-0.0124832		--	10.67	-0.0980738			10.835	-1.12192	10.835	-1.124	6.87	-1.24997		--	10.835	-1.33491
10.85	0.135956	10.85	0.125563	6.9	-0.0124829		--	10.685	-0.0979213			10.85	-1.1221	10.85	-1.11888	6.88	-1.24997		--	10.85	-1.33369
10.865	0.13573	10.865	0.126317	6.91	-0.0124825		--	10.7	-0.0981174			10.865	-1.12227	10.865	-1.12087	6.89	-1.24997		--	10.865	-1.33411
10.88	0.135495	10.88	0.125224	6.92	-0.0124821		--	10.715	-0.0979459			10.88	-1.12244	10.88	-1.12016	6.9	-1.24998		--	10.88	-1.33391
10.895	0.135251	10.895	0.124771	6.93	-0.0124817		--	10.73	-0.097904			10.895	-1.1226	10.895	-1.12402	6.91	-1.24998		--	10.895	-1.33477
10.91	0.135	10.91	0.125213	6.94	-0.0124813		--	10.745	-0.0980426			10.91	-1.12274	10.91	-1.12068	6.92	-1.24998		--	10.91	-1.33397
10.925	0.134743	10.925	0.125529	6.95	-0.0124809		--	10.76	-0.0981571			10.925	-1.12288	10.925	-1.12	6.93	-1.24998		--	10.925	-1.33378
10.94	0.134483	10.94	0.12405	6.96	-0.0124804		--	10.775	-0.0979135			10.94	-1.123	10.94	-1.12139	6.94	-1.24998		--	10.94	-1.33408
10.955	0.134219	10.955	0.122634	6.97	-0.01248		--	10.79	-0.097683			10.955	-1.12312	10.955	-1.1222	6.95	-1.24998		--	10.955	-1.33424
10.97	0.133954	10.97	0.123002	6.98	-0.0124795		--	10.805	-0.0978096			10.97	-1.12323	10.97	-1.12169	6.96	-1.24998		--	10.97	-1.3341
10.985	0.133688	10.985	0.123459	6.99	-0.0124789		--	10.82	-0.0979541			10.985	-1.12333	10.985	-1.12141	6.97	-1.24998		--	10.985	-1.33401
11	0.133424	11	0.123136	7	-0.0124783		--	10.835	-0.0979423			11	-1.12342	11	-1.12101	6.98	-1.24998		--	11	-1.3339
11.015	0.133163	11.015	0.120973	7.01	-0.0124776		--	10.85	-0.097562			11.015	-1.1235	11.015	-1.12392	6.99	-1.24998		--	11.015	-1.33455
11.03	0.132904	11.03	0.121987	7.02	-0.012477		--	10.865	-0.0978166			11.03	-1.12358	11.03	-1.12326	7	-1.24998		--	11.03	-1.33439
11.045	0.13265	11.045	0.121664	7.03	-0.0124762		--	10.88	-0.0978029			11.045	-1.12365	11.045	-1.12296	7.01	-1.24999		--	11.045	-1.3343
11.06	0.1324	11.06	0.121634	7.04	-0.0124755		--	10.895	-0.0978468			11.06	-1.12372	11.06	-1.124	7.02	-1.24999		--	11.06	-1.33453
11.075	0.132156	11.075	0.121556	7.05	-0.0124747		--	10.91	-0.09788			11.075	-1.12378	11.075	-1.12465	7.03	-1.24999		--	11.075	-1.33467
11.09	0.131918	11.09	0.121679	7.06	-0.0124738		--	10.925	-0.0979521			11.09	-1.12384	11.09	-1.12576	7.04	-1.24999		--	11.09	-1.33491
11.105	0.131686	11.105	0.121378	7.07	-0.0124728		--	10.94	-0.0979382			11.105	-1.1239	11.105	-1.12742	7.05	-1.24999		--	11.105	-1.33528
11.12	0.131461	11.12	0.121928	7.08	-0.0124718		--	10.955	-0.0980933			11.12	-1.12396	11.12	-1.12761	7.06	-1.24999		--	11.12	-1.33531
11.135	0.131243	11.135	0.122251	7.09	-0.0124707		--	10.97	-0.0982016			11.135	-1.12402	11.135	-1.12381	7.07	-1.24999		--	11.135	-1.33442
11.15	0.131031	11.15	0.122062	7.1	-0.0124695		--	10.985	-0.098206			11.15	-1.12408	11.15	-1.12062	7.08	-1.24999		--	11.15	-1.33367
11.165	0.130827	11.165	0.120233	7.11	-0.0124683		--	11	-0.0978813			11.165	-1.12415	11.165	-1.1215	7.09	-1.24999		--	11.165	-1.33386
11.18	0.130628	11.18	0.120003	7.12	-0.0124669		--	11.015	-0.0978749			11.18	-1.12422	11.18	-1.12424	7.1	-1.24999		--	11.18	-1.33448
11.195	0.130436	11.195	0.120742	7.13	-0.0124655		--	11.03	-0.0980613			11.195	-1.1243	11.195	-1.12245	7.11	-1.24999		--	11.195	-1.33405
11.21	0.13025	11.21	0.120003	7.14	-0.0124639		--	11.045	-0.0979506			11.21	-1.12438	11.21	-1.12378	7.12	-1.24999		--	11.21	-1.33434
11.225	0.130069	11.225	0.120103	7.15	-0.0124622		--	11.06	-0.0980068			11.225	-1.12447	11.225	-1.12188	7.13	-1.24999		--	11.225	-1.33388
11.24	0.129894	11.24	0.120564	7.16	-0.0124603		--	11.075	-0.098134			11.24	-1.12457	11.24	-1.12256	7.14	-1.24999		--	11.24	-1.33402
11.255	0.129724	11.255	0.121489	7.17	-0.0124583		--	11.09	-0.0983531			11.255	-1.12468	11.255	-1.12296	7.15	-1.24999		--	11.255	-1.33409
11.27	0.129558	11.27	0.119835	7.18	-0.012456		--	11.105	-0.0980555			11.27	-1.12479	11.27	-1.12215	7.16	-1.24999		--	11.27	-1.33388
11.285	0.129396	11.285	0.121173	7.19	-0.0124536		--	11.12	-0.0983554			11.285	-1.12491	11.285	-1.1219	7.17	-1.24999		--	11.285	-1.3338
11.3	0.129239	11.3	0.120935	7.2	-0.0124509		--	11.135	-0.0983393			11.3	-1.12503	11.3	-1.1259	7.18	-1.24999		--	11.3	-1.33469
11.315	0.129085	11.315	0.120534	7.21	-0.012448		--	11.15	-0.0982899			11.315	-1.12516	11.315	-1.12579	7.19	-1.24999		--	11.315	-1.33464
11.33	0.128934	11.33	0.118687	7.22	-0.0124447		--	11.165	-0.0979506			11.33	-1.12529	11.33	-1.12495	7.2	-1.24999		--	11.33	-1.33442
11.345	0.128785	11.345	0.119085	7.23	-0.0124411		--	11.18	-0.0980598			11.345	-1.12543	11.345	-1.1228	7.21	-1.24999		--	11.345	-1.33389
11.36	0.12864	11.36	0.119282	7.24	-0.0124371		--	11.195	-0.0981283			11.36	-1.12557	11.36	-1.12574	7.22	-1.24999		--	11.36	-1.33454
11.375	0.128497	11.375	0.11927	7.25	-0.0124326		--	11.21	-0.0981548			11.375	-1.12572	11.375	-1.12552	7.23	-1.24999		--	11.375	-1.33446
11.39	0.128355	11.39	0.120571	7.26	-0.0124275		--	11.225	-0.0984432			11.39	-1.12586	11.39	-1.12473	7.24	-1.24999		--	11.39	-1.33425
11.405	0.128216	11.405	0.119601	7.27	-0.0124218		--	11.24	-0.098277			11.405	-1.126	11.405	-1.12538	7.25	-1.24999		--	11.405	-1.33437
11.42	0.128078	11.42	0.119278	7.28	-0.0124154		--	11.255	-0.0982399			11.42	-1.12614	11.42	-1.12432	7.26	-1.24999		--	11.42	-1.33409
11.435	0.127942	11.435	0.119241	7.29	-0.012408		--	11.27	-0.0982597			11.435	-1.12628	11.435	-1.1243	7.27	-1.24999		--	11.435	-1.33406
11.45	0.127808	11.45	0.119898	7.3	-0.0123996		--	11.285	-0.0984182			11.45	-1.12642	11.45	-1.12593	7.28	-1.24999		--	11.45	-1.33441
11.465	0.127674	11.465	0.119646	7.31	-0.0123898		--	11.3	-0.0983943			11.465	-1.12655	11.465	-1.12576	7.29	-1.24999		--	11.465	-1.33434
11.48	0.127542	11.48	0.117955	7.32	-0.0123785		--	11.315	-0.0980825			11.48	-1.12668	11.48	-1.12832	7.3	-1.24999		--	11.48	-1.3349
11.495	0.127411	11.495	0.119226	7.33	-0.0123652		--	11.33	-0.098363			11.495	-1.1268	11.495	-1.12596	7.31	-1.24999		--	11.495	-1.33433
11.51	0.127281	11.51	0.119404	7.34	-0.0123496		--	11.345	-0.0984246			11.51	-1.12692	11.51	-1.1277	7.32	-1.24999		--	11.51	-1.33471
11.525	0.127152	11.525	0.118679	7.35	-0.0123308		--	11.36	-0.0983055			11.525	-1.12702	11.525	-1.12699	7.33	-1.24999		--	11.525	-1.33452
11.54	0.127024	11.54	0.118891	7.36	-0.0123081		--	11.375	-0.0983734			11.54	-1.12713	11.54	-1.12612	7.34	-1.24999		--	11.54	-1.3343
11.555	0.126897	11.555	0.119129	7.37	-0.0122804		--	11.39	-0.0984463			11.555	-1.12722	11.555	-1.12348	7.35	-1.24999		--	11.555	-1.33367
11.57	0.126772	11.57	0.118572	7.38	-0.0122459		--	11.405	-0.09836			11.57	-1.1273	11.57	-1.12808	7.36	-1.24999		--	11.57	-1.33471
11.585	0.126647	11.585	0.119906	7.39	-0.0122024		--	11.42	-0.0986518			11.585	-1.12738	11.585	-1.12707	7.37	-1.24999		--	11.585	-1.33447
11.6	0.126524	11.6	0.118081	7.4	-0.0121463		--	11.435	-0.0983115			11.6	-1.12745	11.6	-1.12519	7.38	-1.24999		--	11.6	-1.33402
11.615	0.126401	11.615	0.118189	7.41	-0.0120722		--	11.45	-0.0983575			11.615	-1.12751	11.615	-1.12661	7.39	-1.24999		--	11.615	-1.33433
11.63	0.12628	11.63	0.118129	7.42	-0.0119718		--	11.465	-0.0983698			11.63	-1.12756	11.63	-1.12625	7.4	-1.24999		--	11.63	-1.33424
11.645	0.126161	11.645	0.11943	7.43	-0.0118309		--	11.48	-0.0986539			11.645	-1.12761	11.645	-1.1265	7.41	-1.24999		--	11.645	-1.33429
11.66	0.126043	11.66	0.118977	7.44	-0.0116236		--	11.495	-0.0985868			11.66	-1.12764	11.66	-1.12555	7.42	-1.24999		--	11.66	-1.33406
11.675	0.125926	11.675	0.11814	7.45	-0.0112843		--	11.51	-0.0984428			11.675	-1.12767	11.675	-1.12674	7.43	-1.24999		--	11.675	-1.33433
11.69	0.125812	11.69	0.116345	7.46	-0.0105317		--	11.525	-0.0981067			11.69	-1.12769	11.69	-1.12778	7.44	-1.24999		--	11.69	-1.33456
11.705	0.125699	11.705	0.1181	7.47	-0.00818459		--	11.54	-0.0984801			11.705	-1.12771	11.705	-1.12824	7.45	-1.24999		--	11.705	-1.33467
11.72	0.125588	11.72	0.117014	7.48	-0.00145208		--	11.555	-0.0982852			11.72	-1.12772	11.72	-1.12533	7.46	-1.24999		--	11.72	-1.33399
11.735	0.12548	11.735	0.117208	7.49	0.0112952		--	11.57	-0.0983455			11.735	-1.12772	11.735	-1.12416	7.47	-1.24999		--	11.735	-1.33372
11.75	0.125375	11.75	0.117854	7.5	0.0232982		--	11.585	-0.0984959			11.75	-1.12772	11.75	-1.12443	7.48	-1.24999		--	11.75	-1.33379
11.765	0.125272	11.765	0.118278	7.51	0.0229647		--	11.6	-0.0986012			11.765	-1.12772	11.765	-1.12669	7.49	-1.24999		--	11.765	-1.33431
11.78	0.125172	11.78	0.117509	7.52	0.0142189		--	11.615	-0.0984672			11.78	-1.12771	11.78	-1.12726	7.5	-1.24999		--	11.78	-1.33444
11.795	0.125076	11.795	0.116661	7.53	0.00271801		--	11.63	-0.098317			11.795	-1.1277	11.795	-1.11956	7.51	-1.24999		--	11.795	-1.33267
11.81	0.124984	11.81	0.117527	7.54	-0.00566479		--	11.645	-0.0985087			11.81	-1.12769	11.81	-1.12748	7.52	-1.24999		--	11.81	-1.3345
11.825	0.124895	11.825	0.118126	7.55	-0.0096178		--	11.66	-0.0986461			11.825	-1.12768	11.825	-1.12702	7.53	-1.24999		--	11.825	-1.33439
11.84	0.124811	11.84	0.118575	7.56	-0.0110185		--	11.675	-0.0987529			11.84	-1.12767	11.84	-1.12587	7.54	-1.24999		--	11.84	-1.33413
11.855	0.124732	11.855	0.117178	7.57	-0.0115246		--	11.69	-0.0984893			11.855	-1.12766	11.855	-1.12661	7.55	-1.24999		--	11.855	-1.3343
11.87	0.124657	11.87	0.118051	7.58	-0.0117798		--	11.705	-0.0986789			11.87	-1.12765	11.87	-1.12778	7.56	-1.24999		--	11.87	-1.33457
11.885	0.124587	11.885	0.117527	7.59	-0.0119428		--	11.72	-0.098588			11.885	-1.12765	11.885	-1.13017	7.57	-1.24999		--	11.885	-1.33513
11.9	0.124523	11.9	0.118304	7.6	-0.0120559		--	11.735	-0.0987561			11.9	-1.12764	11.9	-1.12846	7.58	-1.24999		--	11.9	-1.33473
11.915	0.124465	11.915	0.117839	7.61	-0.0121378		--	11.75	-0.0986749			11.915	-1.12764	11.915	-1.12604	7.59	-1.24999		--	11.915	-1.33417
11.93	0.124413	11.93	0.117524	7.62	-0.0121989		--	11.765	-0.0986221			11.93	-1.12765	11.93	-1.12373	7.6	-1.24998		--	11.93	-1.33364
11.945	0.124367	11.945	0.115721	7.63	-0.0122457		--	11.78	-0.0982709			11.945	-1.12766	11.945	-1.12416	7.61	-1.24998		--	11.945	-1.33374
11.96	0.124326	11.96	0.116999	7.64	-0.0122823		--	11.795	-0.0985346			11.96	-1.12767	11.96	-1.12356	7.62	-1.24998		--	11.96	-1.3336
11.975	0.124292	11.975	0.117412	7.65	-0.0123115		--	11.81	-0.0986239			11.975	-1.12769	11.975	-1.12797	7.63	-1.24998		--	11.975	-1.33461
11.99	0.124264	11.99	0.116996	7.66	-0.0123351		--	11.825	-0.0985463			11.99	-1.12772	11.99	-1.12916	7.64	-1.24998		--	11.99	-1.33488
12.005	0.124242	12.005	0.116252	7.67	-0.0123545		--	11.84	-0.098402			12.005	-1.12774	12.005	-1.12759	7.65	-1.24998		--	12.005	-1.33451
12.02	0.124226	12.02	0.116423	7.68	-0.0123706		--	11.855	-0.0984394			12.02	-1.12778	12.02	-1.13058	7.66	-1.24998		--	12.02	-1.33519
12.035	0.124216	12.035	0.116089	7.69	-0.0123841		--	11.87	-0.0983747			12.035	-1.12782	12.035	-1.12672	7.67	-1.24998		--	12.035	-1.33429
12.05	0.12421	12.05	0.116041	7.7	-0.0123955		--	11.885	-0.0983662			12.05	-1.12786	12.05	-1.1262	7.68	-1.24998		--	12.05	-1.33417
12.065	0.124209	12.065	0.116238	7.71	-0.0124052		--	11.9	-0.0984058			12.065	-1.1279	12.065	-1.12848	7.69	-1.24998		--	12.065	-1.33468
12.08	0.124211	12.08	0.115896	7.72	-0.0124136		--	11.915	-0.0983369			12.08	-1.12795	12.08	-1.12851	7.7	-1.24998		--	12.08	-1.33468
12.095	0.124217	12.095	0.11639	7.73	-0.0124209		--	11.93	-0.0984346			12.095	-1.128	12.095	-1.13172	7.71	-1.24998		--	12.095	-1.33541
12.11	0.124225	12.11	0.116282	7.74	-0.0124272		--	11.945	-0.0984114			12.11	-1.12805	12.11	-1.12644	7.72	-1.24998		--	12.11	-1.33418
12.125	0.124235	12.125	0.116494	7.75	-0.0124328		--	11.96	-0.0984518			12.125	-1.12811	12.125	-1.125	7.73	-1.24998		--	12.125	-1.33384
12.14	0.124246	12.14	0.115985	7.76	-0.0124377		--	11.975	-0.0983478			12.14	-1.12816	12.14	-1.12489	7.74	-1.24998		--	12.14	-1.3338
12.155	0.124256	12.155	0.115925	7.77	-0.012442		--	11.99	-0.098334			12.155	-1.12822	12.155	-1.12832	7.75	-1.24998		--	12.155	-1.33458
12.17	0.124264	12.17	0.116966	7.78	-0.0124459		--	12.005	-0.0985404			12.17	-1.12827	12.17	-1.12748	7.76	-1.24998		--	12.17	-1.33437
12.185	0.12427	12.185	0.114918	7.79	-0.0124493		--	12.02	-0.0981297			12.185	-1.12833	12.185	-1.12857	7.77	-1.24998		--	12.185	-1.33461
12.2	0.124271	12.2	0.114952	7.8	-0.0124523		--	12.035	-0.098136			12.2	-1.12838	12.2	-1.1268	7.78	-1.24998		--	12.2	-1.33419
12.215	0.124268	12.215	0.115885	7.81	-0.0124551		--	12.05	-0.0983232			12.215	-1.12844	12.215	-1.12511	7.79	-1.24998		--	12.215	-1.33379
12.23	0.124259	12.23	0.116717	7.82	-0.0124576		--	12.065	-0.0984916			12.23	-1.12849	12.23	-1.12612	7.8	-1.24998		--	12.23	-1.33401
12.245	0.124243	12.245	0.116862	7.83	-0.0124598		--	12.08	-0.0985238			12.245	-1.12854	12.245	-1.12658	7.81	-1.24998		--	12.245	-1.33411
12.26	0.124218	12.26	0.116609	7.84	-0.0124619		--	12.095	-0.0984781			12.26	-1.12859	12.26	-1.12223	7.82	-1.24997		--	12.26	-1.3331
12.275	0.124186	12.275	0.115773	7.85	-0.0124637		--	12.11	-0.0983175			12.275	-1.12863	12.275	-1.12226	7.83	-1.24997		--	12.275	-1.33309
12.29	0.124144	12.29	0.115818	7.86	-0.0124653		--	12.125	-0.0983348			12.29	-1.12868	12.29	-1.12519	7.84	-1.24997		--	12.29	-1.33376
12.305	0.124092	12.305	0.115431	7.87	-0.0124668		--	12.14	-0.0982678			12.305	-1.12872	12.305	-1.12938	7.85	-1.24997		--	12.305	-1.33472
12.32	0.124032	12.32	0.116888	7.88	-0.0124682		--	12.155	-0.0985712			12.32	-1.12875	12.32	-1.13001	7.86	-1.24997		--	12.32	-1.33486
12.335	0.123963	12.335	0.116238	7.89	-0.0124695		--	12.17	-0.098455			12.335	-1.12879	12.335	-1.13101	7.87	-1.24997		--	12.335	-1.33508
12.35	0.123885	12.35	0.116435	7.9	-0.0124706		--	12.185	-0.0985099			12.35	-1.12882	12.35	-1.12846	7.88	-1.24997		--	12.35	-1.33448
12.365	0.123801	12.365	0.116063	7.91	-0.0124716		--	12.2	-0.0984524			12.365	-1.12884	12.365	-1.13071	7.89	-1.24997		--	12.365	-1.335
12.38	0.123711	12.38	0.114877	7.92	-0.0124726		--	12.215	-0.0982333			12.38	-1.12886	12.38	-1.12919	7.9	-1.24996		--	12.38	-1.33464
12.395	0.123616	12.395	0.114591	7.93	-0.0124734		--	12.23	-0.0981951			12.395	-1.12888	12.395	-1.12786	7.91	-1.24996		--	12.395	-1.33433
12.41	0.123518	12.41	0.115357	7.94	-0.0124742		--	12.245	-0.0983678			12.41	-1.1289	12.41	-1.12984	7.92	-1.24996		--	12.41	-1.33479
12.425	0.123418	12.425	0.116252	7.95	-0.0124749		--	12.26	-0.098567			12.425	-1.12891	12.425	-1.13101	7.93	-1.24996		--	12.425	-1.33505
12.44	0.123317	12.44	0.11574	7.96	-0.0124756		--	12.275	-0.0984845			12.44	-1.12892	12.44	-1.12631	7.94	-1.24996		--	12.44	-1.33397
12.455	0.123218	12.455	0.117018	7.97	-0.0124761		--	12.29	-0.0987601			12.455	-1.12892	12.455	-1.12693	7.95	-1.24995		--	12.455	-1.33411
12.47	0.12312	12.47	0.115888	7.98	-0.0124766		--	12.305	-0.0985536			12.47	-1.12892	12.47	-1.1287	7.96	-1.24995		--	12.47	-1.33452
12.485	0.123026	12.485	0.115134	7.99	-0.0124771		--	12.32	-0.0984215			12.485	-1.12891	12.485	-1.12655	7.97	-1.24995		--	12.485	-1.33402
12.5	0.122936	12.5	0.114758	8	-0.0124775		--	12.335	-0.0983645			12.5	-1.12891	12.5	-1.12408	7.98	-1.24994		--	12.5	-1.33346
12.515	0.122851	12.515	0.114959	8.01	-0.0124778		--	12.35	-0.0984217			12.515	-1.12889	12.515	-1.13003	7.99	-1.24994		--	12.515	-1.33483
12.53	0.122771	12.53	0.115019	8.02	-0.0124781		--	12.365	-0.0984495			12.53	-1.12888	12.53	-1.12927	8	-1.24994		--	12.53	-1.33466
12.545	0.122697	12.545	0.114599	8.03	-0.0124783		--	12.38	-0.0983804			12.545	-1.12886	12.545	-1.12683	8.01	-1.24993		--	12.545	-1.3341
12.56	0.122628	12.56	0.114454	8.04	-0.0124785		--	12.395	-0.098365			12.56	-1.12884	12.56	-1.12748	8.02	-1.24992		--	12.56	-1.33425
12.575	0.122566	12.575	0.114836	8.05	-0.0124787		--	12.41	-0.0984541			12.575	-1.12881	12.575	-1.12895	8.03	-1.24992		--	12.575	-1.3346
12.59	0.122509	12.59	0.115286	8.06	-0.0124788		--	12.425	-0.0985554			12.59	-1.12879	12.59	-1.12547	8.04	-1.24991		--	12.59	-1.3338
12.605	0.122457	12.605	0.115137	8.07	-0.0124788		--	12.44	-0.098536			12.605	-1.12876	12.605	-1.12416	8.05	-1.2499		--	12.605	-1.33351
12.62	0.12241	12.62	0.114465	8.08	-0.0124788		--	12.455	-0.098411			12.62	-1.12872	12.62	-1.1271	8.06	-1.24989		--	12.62	-1.33419
12.635	0.122366	12.635	0.115357	8.09	-0.0124787		--	12.47	-0.0985981			12.635	-1.12869	12.635	-1.12585	8.07	-1.24987		--	12.635	-1.33391
12.65	0.122325	12.65	0.114283	8.1	-0.0124786		--	12.485	-0.0983915			12.65	-1.12865	12.65	-1.1293	8.08	-1.24986		--	12.65	-1.33471
12.665	0.122286	12.665	0.114312	8.11	-0.0124784		--	12.5	-0.0984053			12.665	-1.12861	12.665	-1.12848	8.09	-1.24984		--	12.665	-1.33453
12.68	0.122247	12.68	0.115572	8.12	-0.0124782		--	12.515	-0.0986651			12.68	-1.12856	12.68	-1.12965	8.1	-1.24981		--	12.68	-1.33481
12.695	0.122207	12.695	0.114387	8.13	-0.0124779		--	12.53	-0.0984359			12.695	-1.12852	12.695	-1.12737	8.11	-1.24978		--	12.695	-1.3343
12.71	0.122165	12.71	0.114312	8.14	-0.0124776		--	12.545	-0.0984295			12.71	-1.12847	12.71	-1.12867	8.12	-1.24974		--	12.71	-1.33461
12.725	0.12212	12.725	0.112822	8.15	-0.0124771		--	12.56	-0.0981405			12.725	-1.12842	12.725	-1.12764	8.13	-1.24969		--	12.725	-1.33438
12.74	0.12207	12.74	0.113829	8.16	-0.0124766		--	12.575	-0.0983519			12.74	-1.12838	12.74	-1.1271	8.14	-1.24962		--	12.74	-1.33426
12.755	0.122014	12.755	0.113636	8.17	-0.012476		--	12.59	-0.0983244			12.755	-1.12833	12.755	-1.12696	8.15	-1.24953		--	12.755	-1.33424
12.77	0.121952	12.77	0.114171	8.18	-0.0124753		--	12.605	-0.0984438			12.77	-1.12827	12.77	-1.12813	8.16	-1.24939		--	12.77	-1.33452
12.785	0.121884	12.785	0.115089	8.19	-0.0124745		--	12.62	-0.0986411			12.785	-1.12822	12.785	-1.12794	8.17	-1.24916		--	12.785	-1.33449
12.8	0.121808	12.8	0.113171	8.2	-0.0124735		--	12.635	-0.0982726			12.8	-1.12817	12.8	-1.12606	8.18	-1.24871		--	12.8	-1.33407
12.815	0.121726	12.815	0.113424	8.21	-0.0124725		--	12.65	-0.0983397			12.815	-1.12812	12.815	-1.12566	8.19	-1.24737		--	12.815	-1.33399
12.83	0.121636	12.83	0.113324	8.22	-0.0124712		--	12.665	-0.0983375			12.83	-1.12807	12.83	-1.12647	8.2	-1.24343		--	12.83	-1.33418
12.845	0.121541	12.845	0.113599	8.23	-0.0124698		--	12.68	-0.0984116			12.845	-1.12801	12.845	-1.12699	8.21	-1.23532		--	12.845	-1.33431
12.86	0.121439	12.86	0.113168	8.24	-0.0124682		--	12.695	-0.0983457			12.86	-1.12796	12.86	-1.12729	8.22	-1.22631		--	12.86	-1.33439
12.875	0.121333	12.875	0.114398	8.25	-0.0124663		--	12.71	-0.098613			12.875	-1.12791	12.875	-1.12892	8.23	-1.22494		--	12.875	-1.33478
12.89	0.121223	12.89	0.113209	8.26	-0.0124641		--	12.725	-0.0983971			12.89	-1.12787	12.89	-1.12587	8.24	-1.22975		--	12.89	-1.33409
12.905	0.121109	12.905	0.113038	8.27	-0.0124616		--	12.74	-0.0983856			12.905	-1.12782	12.905	-1.12658	8.25	-1.23691		--	12.905	-1.33426
12.92	0.120994	12.92	0.112584	8.28	-0.0124586		--	12.755	-0.0983181			12.92	-1.12778	12.92	-1.12601	8.26	-1.24349		--	12.92	-1.33414
12.935	0.120877	12.935	0.113331	8.29	-0.0124551		--	12.77	-0.0984909			12.935	-1.12774	12.935	-1.125	8.27	-1.2472		--	12.935	-1.33391
12.95	0.120759	12.95	0.113235	8.3	-0.012451		--	12.785	-0.0984952			12.95	-1.1277	12.95	-1.12394	8.28	-1.24867		--	12.95	-1.33368
12.965	0.120641	12.965	0.113476	8.31	-0.0124461		--	12.8	-0.098567			12.965	-1.12767	12.965	-1.12541	8.29	-1.24918		--	12.965	-1.33402
12.98	0.120524	12.98	0.113242	8.32	-0.0124402		--	12.815	-0.0985435			12.98	-1.12764	12.98	-1.1271	8.3	-1.24941		--	12.98	-1.33442
12.995	0.120409	12.995	0.112774	8.33	-0.0124331		--	12.83	-0.098473			12.995	-1.12762	12.995	-1.12737	8.31	-1.24955		--	12.995	-1.33448
13.01	0.120295	13.01	0.11203	8.34	-0.0124243		--	12.845	-0.098347			13.01	-1.1276	13.01	-1.12677	8.32	-1.24964		--	13.01	-1.33435
13.025	0.120184	13.025	0.112922	8.35	-0.0124133		--	12.86	-0.0985476			13.025	-1.12759	13.025	-1.12712	8.33	-1.24971		--	13.025	-1.33443
13.04	0.120076	13.04	0.112238	8.36	-0.0123994		--	12.875	-0.0984326			13.04	-1.12759	13.04	-1.12712	8.34	-1.24976		--	13.04	-1.33443
13.055	0.11997	13.055	0.11219	8.37	-0.0123813		--	12.89	-0.098444			13.055	-1.1276	13.055	-1.12895	8.35	-1.2498		--	13.055	-1.33485
13.07	0.119868	13.07	0.11303	8.38	-0.0123574		--	12.905	-0.0986324			13.07	-1.12761	13.07	-1.12857	8.36	-1.24983		--	13.07	-1.33476
13.085	0.11977	13.085	0.112365	8.39	-0.0123248		--	12.92	-0.098519			13.085	-1.12762	13.085	-1.12345	8.37	-1.24985		--	13.085	-1.33358
13.1	0.119675	13.1	0.111748	8.4	-0.0122787		--	12.935	-0.0984146			13.1	-1.12765	13.1	-1.12721	8.38	-1.24987		--	13.1	-1.33444
13.115	0.119584	13.115	0.111778	8.41	-0.0122102		--	12.95	-0.0984387			13.115	-1.12768	13.115	-1.12666	8.39	-1.24988		--	13.115	-1.33431
13.13	0.119498	13.13	0.111908	8.42	-0.012095		--	12.965	-0.098482			13.13	-1.12773	13.13	-1.12693	8.4	-1.2499		--	13.13	-1.33436
13.145	0.119416	13.145	0.111183	8.43	-0.0118266		--	12.98	-0.0983534			13.145	-1.12777	13.145	-1.12468	8.41	-1.24991		--	13.145	-1.33383
13.16	0.119338	13.16	0.111822	8.44	-0.0109974		--	12.995	-0.0984968			13.16	-1.12783	13.16	-1.12421	8.42	-1.24992		--	13.16	-1.33371
13.175	0.119266	13.175	0.111406	8.45	-0.00878484		--	13.01	-0.098428			13.175	-1.12789	13.175	-1.12541	8.43	-1.24992		--	13.175	-1.33398
13.19	0.119199	13.19	0.111339	8.46	-0.00499094		--	13.025	-0.0984281			13.19	-1.12796	13.19	-1.12631	8.44	-1.24993		--	13.19	-1.33417
13.205	0.119137	13.205	0.111949	8.47	-0.00204819		--	13.04	-0.0985624			13.205	-1.12803	13.205	-1.1256	8.45	-1.24994		--	13.205	-1.33399
13.22	0.11908	13.22	0.112763	8.48	-0.00269163		--	13.055	-0.0987365			13.22	-1.12811	13.22	-1.12707	8.46	-1.24994		--	13.22	-1.33431
13.235	0.119029	13.235	0.111309	8.49	-0.00498723		--	13.07	-0.0984561			13.235	-1.12819	13.235	-1.12585	8.47	-1.24995		--	13.235	-1.33401
13.25	0.118983	13.25	0.110529	8.5	-0.007976		--	13.085	-0.0983093			13.25	-1.12828	13.25	-1.12321	8.48	-1.24995		--	13.25	-1.33339
13.265	0.118942	13.265	0.112004	8.51	-0.0103551		--	13.1	-0.0986125			13.265	-1.12837	13.265	-1.12965	8.49	-1.24995		--	13.265	-1.33485
13.28	0.118906	13.28	0.11112	8.52	-0.011568		--	13.115	-0.0984428			13.28	-1.12846	13.28	-1.12753	8.5	-1.24996		--	13.28	-1.33435
13.295	0.118874	13.295	0.111153	8.53	-0.0120225		--	13.13	-0.0984558			13.295	-1.12856	13.295	-1.13066	8.51	-1.24996		--	13.295	-1.33505
13.31	0.118847	13.31	0.111373	8.54	-0.0121878		--	13.145	-0.0985051			13.31	-1.12865	13.31	-1.12604	8.52	-1.24996		--	13.31	-1.33396
13.325	0.118823	13.325	0.111774	8.55	-0.0122691		--	13.16	-0.0985901			13.325	-1.12875	13.325	-1.12587	8.53	-1.24996		--	13.325	-1.3339
13.34	0.118803	13.34	0.111558	8.56	-0.0123205		--	13.175	-0.0985511			13.34	-1.12885	13.34	-1.12922	8.54	-1.24996		--	13.34	-1.33465
13.355	0.118785	13.355	0.110941	8.57	-0.0123561		--	13.19	-0.0984312			13.355	-1.12894	13.355	-1.12644	8.55	-1.24997		--	13.355	-1.33399
13.37	0.118769	13.37	0.111558	8.58	-0.0123819		--	13.205	-0.0985579			13.37	-1.12904	13.37	-1.12982	8.56	-1.24997		--	13.37	-1.33475
13.385	0.118754	13.385	0.112346	8.59	-0.0124011		--	13.22	-0.0987185			13.385	-1.12913	13.385	-1.12889	8.57	-1.24997		--	13.385	-1.33452
13.4	0.118739	13.4	0.111662	8.6	-0.0124158		--	13.235	-0.0985847			13.4	-1.12922	13.4	-1.12756	8.58	-1.24997		--	13.4	-1.33419
13.415	0.118723	13.415	0.111354	8.61	-0.0124273		--	13.25	-0.0985262			13.415	-1.12931	13.415	-1.12819	8.59	-1.24997		--	13.415	-1.33432
13.43	0.118705	13.43	0.110232	8.62	-0.0124365		--	13.265	-0.0983052			13.43	-1.1294	13.43	-1.12805	8.6	-1.24997		--	13.43	-1.33427
13.445	0.118685	13.445	0.111562	8.63	-0.0124439		--	13.28	-0.0985754			13.445	-1.12948	13.445	-1.12748	8.61	-1.24997		--	13.445	-1.33412
13.46	0.118662	13.46	0.110852	8.64	-0.01245		--	13.295	-0.0984381			13.46	-1.12957	13.46	-1.12797	8.62	-1.24998		--	13.46	-1.33421
13.475	0.118633	13.475	0.11038	8.65	-0.0124551		--	13.31	-0.0983493			13.475	-1.12964	13.475	-1.13033	8.63	-1.24998		--	13.475	-1.33474
13.49	0.1186	13.49	0.111391	8.66	-0.0124593		--	13.325	-0.0985582			13.49	-1.12972	13.49	-1.12993	8.64	-1.24998		--	13.49	-1.33463
13.505	0.118561	13.505	0.11022	8.67	-0.0124628		--	13.34	-0.0983318			13.505	-1.12979	13.505	-1.12911	8.65	-1.24998		--	13.505	-1.33443
13.52	0.118516	13.52	0.11015	8.68	-0.0124658		--	13.355	-0.0983268			13.52	-1.12985	13.52	-1.12965	8.66	-1.24998		--	13.52	-1.33454
13.535	0.118464	13.535	0.110027	8.69	-0.0124684		--	13.37	-0.0983126			13.535	-1.12991	13.535	-1.13259	8.67	-1.24998		--	13.535	-1.33521
13.55	0.118406	13.55	0.10896	8.7	-0.0124706		--	13.385	-0.0981109			13.55	-1.12997	13.55	-1.13591	8.68	-1.24998		--	13.55	-1.33596
13.565	0.118341	13.565	0.110785	8.71	-0.0124724		--	13.4	-0.0984888			13.565	-1.13002	13.565	-1.13012	8.69	-1.24998		--	13.565	-1.33461
13.58	0.11827	13.58	0.11115	8.72	-0.012474		--	13.415	-0.0985759			13.58	-1.13007	13.58	-1.13099	8.7	-1.24998		--	13.58	-1.3348
13.595	0.118193	13.595	0.110179	8.73	-0.0124753		--	13.43	-0.0983973			13.595	-1.13011	13.595	-1.12843	8.71	-1.24998		--	13.595	-1.33421
13.61	0.118111	13.61	0.110023	8.74	-0.0124764		--	13.445	-0.0983825			13.61	-1.13014	13.61	-1.13023	8.72	-1.24998		--	13.61	-1.33461
13.625	0.118024	13.625	0.111358	8.75	-0.0124772		--	13.46	-0.0986667			13.625	-1.13017	13.625	-1.12848	8.73	-1.24998		--	13.625	-1.33421
13.64	0.117933	13.64	0.109726	8.76	-0.0124777		--	13.475	-0.0983585			13.64	-1.13019	13.64	-1.12873	8.74	-1.24998		--	13.64	-1.33426
13.655	0.11784	13.655	0.109674	8.77	-0.012478		--	13.49	-0.0983669			13.655	-1.13021	13.655	-1.1293	8.75	-1.24998		--	13.655	-1.33439
13.67	0.117743	13.67	0.110993	8.78	-0.0124778		--	13.505	-0.09865			13.67	-1.13022	13.67	-1.13371	8.76	-1.24998		--	13.67	-1.3354
13.685	0.117645	13.685	0.110666	8.79	-0.012477		--	13.52	-0.0986042			13.685	-1.13022	13.685	-1.12897	8.77	-1.24998		--	13.685	-1.33431
13.7	0.117547	13.7	0.11015	8.8	-0.0124751		--	13.535	-0.0985206			13.7	-1.13022	13.7	-1.13221	8.78	-1.24998		--	13.7	-1.33506
13.715	0.117447	13.715	0.11051	8.81	-0.01247		--	13.55	-0.0986126			13.715	-1.1302	13.715	-1.1321	8.79	-1.24998		--	13.715	-1.33503
13.73	0.117349	13.73	0.110763	8.82	-0.0124534		--	13.565	-0.0986829			13.73	-1.13019	13.73	-1.12974	8.8	-1.24998		--	13.73	-1.33449
13.745	0.117251	13.745	0.109165	8.83	-0.0124059		--	13.58	-0.0983828			13.745	-1.13016	13.745	-1.13101	8.81	-1.24998		--	13.745	-1.33479
13.76	0.117155	13.76	0.110232	8.84	-0.0123169		--	13.595	-0.0986154			13.76	-1.13013	13.76	-1.12919	8.82	-1.24998		--	13.76	-1.33438
13.775	0.11706	13.775	0.110302	8.85	-0.0122338		--	13.61	-0.0986484			13.775	-1.13009	13.775	-1.12636	8.83	-1.24998		--	13.775	-1.33373
13.79	0.116968	13.79	0.110202	8.86	-0.0122376		--	13.625	-0.0986467			13.79	-1.13004	13.79	-1.12829	8.84	-1.24998		--	13.79	-1.33419
13.805	0.116879	13.805	0.111384	8.87	-0.0122885		--	13.64	-0.0989009			13.805	-1.12999	13.805	-1.12911	8.85	-1.24999		--	13.805	-1.33439
13.82	0.116793	13.82	0.111503	8.88	-0.0123577		--	13.655	-0.098942			13.82	-1.12992	13.82	-1.13101	8.86	-1.24999		--	13.82	-1.33484
13.835	0.11671	13.835	0.110447	8.89	-0.0124227		--	13.67	-0.0987474			13.835	-1.12985	13.835	-1.13153	8.87	-1.24999		--	13.835	-1.33497
13.85	0.11663	13.85	0.110681	8.9	-0.0124603		--	13.685	-0.0988102			13.85	-1.12978	13.85	-1.12775	8.88	-1.24999		--	13.85	-1.33412
13.865	0.116554	13.865	0.111625	8.91	-0.0124758		--	13.7	-0.0990142			13.865	-1.12969	13.865	-1.12857	8.89	-1.24999		--	13.865	-1.33433
13.88	0.116482	13.88	0.109711	8.92	-0.0124814		--	13.715	-0.0986458			13.88	-1.1296	13.88	-1.13178	8.9	-1.24999		--	13.88	-1.33508
13.895	0.116413	13.895	0.109834	8.93	-0.0124841		--	13.73	-0.0986841			13.895	-1.1295	13.895	-1.13023	8.91	-1.24999		--	13.895	-1.33475
13.91	0.116348	13.91	0.109061	8.94	-0.0124858		--	13.745	-0.0985425			13.91	-1.1294	13.91	-1.1274	8.92	-1.24999		--	13.91	-1.33412
13.925	0.116287	13.925	0.109425	8.95	-0.012487		--	13.76	-0.0986276			13.925	-1.12929	13.925	-1.12867	8.93	-1.24999		--	13.925	-1.33444
13.94	0.116229	13.94	0.109392	8.96	-0.0124879		--	13.775	-0.0986325			13.94	-1.12917	13.94	-1.12672	8.94	-1.24999		--	13.94	-1.33401
13.955	0.116175	13.955	0.110012	8.97	-0.0124887		--	13.79	-0.0987675			13.955	-1.12904	13.955	-1.13093	8.95	-1.24999		--	13.955	-1.33501
13.97	0.116123	13.97	0.10983	8.98	-0.0124893		--	13.805	-0.0987414			13.97	-1.12891	13.97	-1.13003	8.96	-1.24999		--	13.97	-1.33483
13.985	0.116075	13.985	0.108942	8.99	-0.0124897		--	13.82	-0.0985734			13.985	-1.12878	13.985	-1.12797	8.97	-1.24999		--	13.985	-1.33438
14	0.116029	14	0.108752	9	-0.0124902		--	13.835	-0.0985446			14	-1.12864	14	-1.12712	8.98	-1.24999		--	14	-1.33421
14.015	0.115987	14.015	0.109343	9.01	-0.0124905		--	13.85	-0.0986713			14.015	-1.1285	14.015	-1.12574	8.99	-1.24999		--	14.015	-1.33392
14.03	0.115946	14.03	0.109217	9.02	-0.0124908		--	13.865	-0.0986541			14.03	-1.12836	14.03	-1.12957	9	-1.24999		--	14.03	-1.33484
14.045	0.115908	14.045	0.109689	9.03	-0.0124911		--	13.88	-0.0987561			14.045	-1.12822	14.045	-1.13088	9.01	-1.24999		--	14.045	-1.33517
14.06	0.115873	14.06	0.109299	9.04	-0.0124913		--	13.895	-0.0986852			14.06	-1.12807	14.06	-1.12732	9.02	-1.24999		--	14.06	-1.33438
14.075	0.115839	14.075	0.109566	9.05	-0.0124915		--	13.91	-0.0987455			14.075	-1.12793	14.075	-1.12547	9.03	-1.24999		--	14.075	-1.33398
14.09	0.115806	14.09	0.108778	9.06	-0.0124917		--	13.925	-0.0985944			14.09	-1.12778	14.09	-1.12655	9.04	-1.24999		--	14.09	-1.33426
14.105	0.115776	14.105	0.109157	9.07	-0.0124919		--	13.94	-0.0986763			14.105	-1.12764	14.105	-1.12721	9.05	-1.24999		--	14.105	-1.33444
14.12	0.115747	14.12	0.110072	9.08	-0.012492		--	13.955	-0.098865			14.12	-1.1275	14.12	-1.1287	9.06	-1.24999		--	14.12	-1.33482
14.135	0.115719	14.135	0.1096	9.09	-0.0124921		--	13.97	-0.0987762			14.135	-1.12737	14.135	-1.12764	9.07	-1.24999		--	14.135	-1.3346
14.15	0.115692	14.15	0.109299	9.1	-0.0124922		--	13.985	-0.0987214			14.15	-1.12725	14.15	-1.1259	9.08	-1.24999		--	14.15	-1.33422
14.165	0.115666	14.165	0.108979	9.11	-0.0124923		--	14	-0.0986626			14.165	-1.12713	14.165	-1.12889	9.09	-1.24999		--	14.165	-1.33494
14.18	0.115641	14.18	0.108934	9.12	-0.0124924		--	14.015	-0.0986587			14.18	-1.12702	14.18	-1.12911	9.1	-1.24999		--	14.18	-1.33501
14.195	0.115617	14.195	0.108522	9.13	-0.0124925		--	14.03	-0.0985811			14.195	-1.12692	14.195	-1.12993	9.11	-1.24999		--	14.195	-1.33522
14.21	0.115593	14.21	0.108124	9.14	-0.0124926		--	14.045	-0.0985062			14.21	-1.12684	14.21	-1.12631	9.12	-1.24999		--	14.21	-1.33441
14.225	0.11557	14.225	0.108656	9.15	-0.0124927		--	14.06	-0.0986171			14.225	-1.12677	14.225	-1.12802	9.13	-1.24999		--	14.225	-1.33482
14.24	0.115547	14.24	0.109347	9.16	-0.0124928		--	14.075	-0.0987599			14.24	-1.12671	14.24	-1.12446	9.14	-1.24999		--	14.24	-1.33401
14.255	0.115525	14.255	0.108946	9.17	-0.0124928		--	14.09	-0.098684			14.255	-1.12667	14.255	-1.12544	9.15	-1.24999		--	14.255	-1.33424
14.27	0.115504	14.27	0.10854	9.18	-0.0124929		--	14.105	-0.0986073			14.27	-1.12664	14.27	-1.12775	9.16	-1.24999		--	14.27	-1.33478
14.285	0.115482	14.285	0.108228	9.19	-0.0124929		--	14.12	-0.0985492			14.285	-1.12663	14.285	-1.12998	9.17	-1.24999		--	14.285	-1.3353
14.3	0.115461	14.3	0.108622	9.2	-0.012493		--	14.135	-0.0986321			14.3	-1.12664	14.3	-1.1231	9.18	-1.24999		--	14.3	-1.33371
14.315	0.115441	14.315	0.108778	9.21	-0.012493		--	14.15	-0.0986675			14.315	-1.12667	14.315	-1.12759	9.19	-1.24999		--	14.315	-1.33474
14.33	0.11542	14.33	0.108314	9.22	-0.0124931		--	14.165	-0.0985787			14.33	-1.12671	14.33	-1.12508	9.2	-1.24999		--	14.33	-1.33415
14.345	0.1154	14.345	0.109191	9.23	-0.0124931		--	14.18	-0.0987582			14.345	-1.12678	14.345	-1.12718	9.21	-1.24999		--	14.345	-1.33462
14.36	0.11538	14.36	0.109247	9.24	-0.0124931		--	14.195	-0.0987733			14.36	-1.12686	14.36	-1.12476	9.22	-1.24999		--	14.36	-1.33404
14.375	0.11536	14.375	0.108589	9.25	-0.0124931		--	14.21	-0.0986458			14.375	-1.12696	14.375	-1.12764	9.23	-1.24999		--	14.375	-1.33469
14.39	0.11534	14.39	0.109362	9.26	-0.0124931		--	14.225	-0.0988043			14.39	-1.12707	14.39	-1.12699	9.24	-1.24999		--	14.39	-1.33451
14.405	0.115321	14.405	0.10967	9.27	-0.0124931		--	14.24	-0.0988699			14.405	-1.1272	14.405	-1.12734	9.25	-1.24999		--	14.405	-1.33457
14.42	0.115301	14.42	0.107987	9.28	-0.0124931		--	14.255	-0.0985371			14.42	-1.12734	14.42	-1.12392	9.26	-1.24999		--	14.42	-1.33375
14.435	0.115282	14.435	0.108581	9.29	-0.0124931		--	14.27	-0.0986599			14.435	-1.1275	14.435	-1.12394	9.27	-1.24999		--	14.435	-1.33372
14.45	0.115262	14.45	0.108124	9.3	-0.0124931		--	14.285	-0.0985724			14.45	-1.12767	14.45	-1.12343	9.28	-1.24999		--	14.45	-1.33357
14.465	0.115243	14.465	0.108656	9.31	-0.0124931		--	14.3	-0.0986825			14.465	-1.12784	14.465	-1.12631	9.29	-1.24999		--	14.465	-1.33419
14.48	0.115224	14.48	0.108068	9.32	-0.0124931		--	14.315	-0.0985689			14.48	-1.12803	14.48	-1.12582	9.3	-1.24999		--	14.48	-1.33404
14.495	0.115205	14.495	0.109169	9.33	-0.0124931		--	14.33	-0.0987927			14.495	-1.12822	14.495	-1.12495	9.31	-1.24998		--	14.495	-1.3338
14.51	0.115186	14.51	0.108106	9.34	-0.0124931		--	14.345	-0.0985838			14.51	-1.12841	14.51	-1.12748	9.32	-1.24998		--	14.51	-1.33434
14.525	0.115168	14.525	0.107009	9.35	-0.0124931		--	14.36	-0.0983683			14.525	-1.12861	14.525	-1.12715	9.33	-1.24998		--	14.525	-1.33423
14.54	0.115149	14.54	0.108221	9.36	-0.0124931		--	14.375	-0.0986143			14.54	-1.12882	14.54	-1.12533	9.34	-1.24998		--	14.54	-1.33376
14.555	0.115131	14.555	0.10876	9.37	-0.0124931		--	14.39	-0.0987257			14.555	-1.12902	14.555	-1.12691	9.35	-1.24998		--	14.555	-1.33408
14.57	0.115113	14.57	0.108474	9.38	-0.0124931		--	14.405	-0.098672			14.57	-1.12923	14.57	-1.12794	9.36	-1.24998		--	14.57	-1.33428
14.585	0.115096	14.585	0.108485	9.39	-0.0124931		--	14.42	-0.0986778			14.585	-1.12943	14.585	-1.12647	9.37	-1.24998		--	14.585	-1.3339
14.6	0.115079	14.6	0.10896	9.4	-0.012493		--	14.435	-0.0987764			14.6	-1.12964	14.6	-1.12802	9.38	-1.24998		--	14.6	-1.33421
14.615	0.115062	14.615	0.108752	9.41	-0.012493		--	14.45	-0.0987381			14.615	-1.12984	14.615	-1.12511	9.39	-1.24998		--	14.615	-1.3335
14.63	0.115046	14.63	0.109087	9.42	-0.012493		--	14.465	-0.0988082			14.63	-1.13004	14.63	-1.12887	9.4	-1.24998		--	14.63	-1.33432
14.645	0.11503	14.645	0.108678	9.43	-0.0124929		--	14.48	-0.0987296			14.645	-1.13024	14.645	-1.12658	9.41	-1.24998		--	14.645	-1.33375
14.66	0.115015	14.66	0.108422	9.44	-0.0124929		--	14.495	-0.0986813			14.66	-1.13043	14.66	-1.12824	9.42	-1.24998		--	14.66	-1.3341
14.675	0.115	14.675	0.108225	9.45	-0.0124928		--	14.51	-0.0986448			14.675	-1.13062	14.675	-1.12786	9.43	-1.24998		--	14.675	-1.33397
14.69	0.114987	14.69	0.108347	9.46	-0.0124928		--	14.525	-0.0986721			14.69	-1.1308	14.69	-1.12786	9.44	-1.24998		--	14.69	-1.33393
14.705	0.114974	14.705	0.108908	9.47	-0.0124928		--	14.54	-0.0987869			14.705	-1.13097	14.705	-1.12677	9.45	-1.24998		--	14.705	-1.33364
14.72	0.114962	14.72	0.107808	9.48	-0.0124927		--	14.555	-0.0985692			14.72	-1.13114	14.72	-1.12783	9.46	-1.24998		--	14.72	-1.33385
14.735	0.114952	14.735	0.108329	9.49	-0.0124927		--	14.57	-0.0986754			14.735	-1.13131	14.735	-1.12908	9.47	-1.24998		--	14.735	-1.3341
14.75	0.114942	14.75	0.109027	9.5	-0.0124926		--	14.585	-0.098817			14.75	-1.13147	14.75	-1.12723	9.48	-1.24998		--	14.75	-1.33365
14.765	0.114934	14.765	0.108901	9.51	-0.0124925		--	14.6	-0.0987933			14.765	-1.13162	14.765	-1.12598	9.49	-1.24998		--	14.765	-1.33332
14.78	0.114928	14.78	0.109139	9.52	-0.0124925		--	14.615	-0.0988422			14.78	-1.13176	14.78	-1.12655	9.5	-1.24998		--	14.78	-1.33343
14.795	0.114923	14.795	0.10902	9.53	-0.0124924		--	14.63	-0.0988193			14.795	-1.1319	14.795	-1.12797	9.51	-1.24998		--	14.795	-1.33372
14.81	0.11492	14.81	0.107663	9.54	-0.0124923		--	14.645	-0.0985486			14.81	-1.13203	14.81	-1.12767	9.52	-1.24998		--	14.81	-1.33363
14.825	0.114919	14.825	0.109767	9.55	-0.0124922		--	14.66	-0.0989695			14.825	-1.13215	14.825	-1.13012	9.53	-1.24998		--	14.825	-1.33417
14.84	0.11492	14.84	0.108566	9.56	-0.0124921		--	14.675	-0.0987292			14.84	-1.13227	14.84	-1.12745	9.54	-1.24998		--	14.84	-1.33353
14.855	0.114924	14.855	0.107329	9.57	-0.012492		--	14.69	-0.098481			14.855	-1.13238	14.855	-1.12721	9.55	-1.24998		--	14.855	-1.33345
14.87	0.11493	14.87	0.107994	9.58	-0.0124919		--	14.705	-0.0986129			14.87	-1.13249	14.87	-1.12634	9.56	-1.24997		--	14.87	-1.33322
14.885	0.114938	14.885	0.108284	9.59	-0.0124919		--	14.72	-0.0986692			14.885	-1.13259	14.885	-1.1278	9.57	-1.24997		--	14.885	-1.33354
14.9	0.11495	14.9	0.108358	9.6	-0.0124918		--	14.735	-0.0986818			14.9	-1.13268	14.9	-1.12892	9.58	-1.24997		--	14.9	-1.33378
14.915	0.114964	14.915	0.107277	9.61	-0.0124917		--	14.75	-0.0984626			14.915	-1.13277	14.915	-1.12952	9.59	-1.24997		--	14.915	-1.3339
14.93	0.114981	14.93	0.107905	9.62	-0.0124916		--	14.765	-0.0985847			14.93	-1.13285	14.93	-1.12944	9.6	-1.24996		--	14.93	-1.33386
14.945	0.115002	14.945	0.108946	9.63	-0.0124914		--	14.78	-0.0987886			14.945	-1.13293	14.945	-1.12683	9.61	-1.24995		--	14.945	-1.33324
14.96	0.115027	14.96	0.108633	9.64	-0.0124914		--	14.795	-0.0987213			14.96	-1.133	14.96	-1.12753	9.62	-1.24994		--	14.96	-1.33339
14.975	0.115056	14.975	0.1076	9.65	-0.0124912		--	14.81	-0.0985089			14.975	-1.13307	14.975	-1.12838	9.63	-1.24988		--	14.975	-1.33357
14.99	0.115088	14.99	0.109882	9.66	-0.0124911		--	14.825	-0.0989588			14.99	-1.13313	14.99	-1.12916	9.64	-1.24975		--	14.99	-1.33374
15.005	0.115125	15.005	0.108972	9.67	-0.012491		--	14.84	-0.0987693			15.005	-1.13319	15.005	-1.13012	9.65	-1.24955		--	15.005	-1.33395
15.02	0.115167	15.02	0.108076	9.68	-0.0124908		--	14.855	-0.0985818			15.02	-1.13325	15.02	-1.13077	9.66	-1.24941		--	15.02	-1.33408
15.035	0.115213	15.035	0.10647	9.69	-0.0124907		--	14.87	-0.0982514			15.035	-1.1333	15.035	-1.12857	9.67	-1.24946		--	15.035	-1.33357
15.05	0.115265	15.05	0.10857	9.7	-0.0124906		--	14.885	-0.0986611			15.05	-1.13335	15.05	-1.12857	9.68	-1.24957		--	15.05	-1.33356
15.065	0.115322	15.065	0.108548	9.71	-0.0124904		--	14.9	-0.0986453			15.065	-1.1334	15.065	-1.12878	9.69	-1.24971		--	15.065	-1.3336
15.08	0.115384	15.08	0.108496	9.72	-0.0124904		--	14.915	-0.0986224			15.08	-1.13345	15.08	-1.1308	9.7	-1.24984		--	15.08	-1.33405
15.095	0.115452	15.095	0.108697	9.73	-0.0124902		--	14.93	-0.0986488			15.095	-1.13349	15.095	-1.13063	9.71	-1.24991		--	15.095	-1.334
15.11	0.115527	15.11	0.109399	9.74	-0.01249		--	14.945	-0.0987744			15.11	-1.13353	15.11	-1.13197	9.72	-1.24994		--	15.11	-1.3343
15.125	0.115608	15.125	0.109273	9.75	-0.0124899		--	14.96	-0.098733			15.125	-1.13356	15.125	-1.13099	9.73	-1.24995		--	15.125	-1.33407
15.14	0.115695	15.14	0.108972	9.76	-0.0124897		--	14.975	-0.0986554			15.14	-1.1336	15.14	-1.13213	9.74	-1.24995		--	15.14	-1.33433
15.155	0.115789	15.155	0.109748	9.77	-0.0124895		--	14.99	-0.0987919			15.155	-1.13363	15.155	-1.1345	9.75	-1.24996		--	15.155	-1.33486
15.17	0.115889	15.17	0.108648	9.78	-0.0124893		--	15.005	-0.0985518			15.17	-1.13366	15.17	-1.13131	9.76	-1.24996		--	15.17	-1.33412
15.185	0.115997	15.185	0.108897	9.79	-0.0124891		--	15.02	-0.09858			15.185	-1.1337	15.185	-1.1265	9.77	-1.24995		--	15.185	-1.33301
15.2	0.116112	15.2	0.109198	9.8	-0.0124889		--	15.035	-0.0986173			15.2	-1.13372	15.2	-1.13014	9.78	-1.24995		--	15.2	-1.33384
15.215	0.116233	15.215	0.108853	9.81	-0.0124887		--	15.05	-0.0985238			15.215	-1.13375	15.215	-1.13055	9.79	-1.24994		--	15.215	-1.33393
15.23	0.116362	15.23	0.109261	9.82	-0.0124884		--	15.065	-0.0985798			15.23	-1.13378	15.23	-1.13275	9.8	-1.24992		--	15.23	-1.33443
15.245	0.116498	15.245	0.108429	9.83	-0.0124882		--	15.08	-0.0983862			15.245	-1.13381	15.245	-1.12987	9.81	-1.24985		--	15.245	-1.33376
15.26	0.116641	15.26	0.108091	9.84	-0.0124879		--	15.095	-0.0982899			15.26	-1.13383	15.26	-1.13028	9.82	-1.24971		--	15.26	-1.33385
15.275	0.116791	15.275	0.109551	9.85	-0.0124876		--	15.11	-0.0985521			15.275	-1.13386	15.275	-1.13259	9.83	-1.24954		--	15.275	-1.33438
15.29	0.116948	15.29	0.109875	9.86	-0.0124874		--	15.125	-0.0985854			15.29	-1.13388	15.29	-1.13031	9.84	-1.24951		--	15.29	-1.33385
15.305	0.117111	15.305	0.110796	9.87	-0.0124871		--	15.14	-0.0987371			15.305	-1.1339	15.305	-1.13153	9.85	-1.24959		--	15.305	-1.33412
15.32	0.11728	15.32	0.110689	9.88	-0.0124868		--	15.155	-0.0986817			15.32	-1.13392	15.32	-1.13159	9.86	-1.24968		--	15.32	-1.33413
15.335	0.117456	15.335	0.111019	9.89	-0.0124864		--	15.17	-0.0987128			15.335	-1.13394	15.335	-1.13153	9.87	-1.24979		--	15.335	-1.33411
15.35	0.117636	15.35	0.111413	9.9	-0.0124861		--	15.185	-0.0987555			15.35	-1.13397	15.35	-1.1336	9.88	-1.24988		--	15.35	-1.33459
15.365	0.117821	15.365	0.109786	9.91	-0.0124858		--	15.2	-0.0983929			15.365	-1.13399	15.365	-1.13414	9.89	-1.24992		--	15.365	-1.33471
15.38	0.118009	15.38	0.111298	9.92	-0.0124854		--	15.215	-0.0986578			15.38	-1.13401	15.38	-1.13194	9.9	-1.24994		--	15.38	-1.3342
15.395	0.1182	15.395	0.111856	9.93	-0.012485		--	15.23	-0.0987312			15.395	-1.13402	15.395	-1.13594	9.91	-1.24995		--	15.395	-1.33511
15.41	0.118391	15.41	0.111792	9.94	-0.0124846		--	15.245	-0.0986803			15.41	-1.13404	15.41	-1.1343	9.92	-1.24995		--	15.41	-1.33473
15.425	0.118581	15.425	0.11164	9.95	-0.0124841		--	15.26	-0.0986117			15.425	-1.13406	15.425	-1.13063	9.93	-1.24995		--	15.425	-1.33388
15.44	0.118769	15.44	0.110785	9.96	-0.0124837		--	15.275	-0.0984032			15.44	-1.13408	15.44	-1.13131	9.94	-1.24995		--	15.44	-1.33404
15.455	0.118952	15.455	0.11119	9.97	-0.0124832		--	15.29	-0.0984477			15.455	-1.1341	15.455	-1.13319	9.95	-1.24995		--	15.455	-1.33446
15.47	0.119127	15.47	0.111324	9.98	-0.0124827		--	15.305	-0.0984394			15.47	-1.13412	15.47	-1.13585	9.96	-1.24995		--	15.47	-1.33508
15.485	0.119293	15.485	0.111796	9.99	-0.0124822		--	15.32	-0.0985006			15.485	-1.13413	15.485	-1.13368	9.97	-1.24995		--	15.485	-1.33457
15.5	0.119446	15.5	0.110927	10	-0.0124816		--	15.335	-0.098296			15.5	-1.13415	15.5	-1.1305	9.98	-1.24995		--	15.5	-1.33383
15.515	0.119584	15.515	0.112082	10.01	-0.0124811		--	15.35	-0.0984996			15.515	-1.13417	15.515	-1.13558	9.99	-1.24995		--	15.515	-1.335
15.53	0.119704	15.53	0.112737	10.02	-0.0124804		--	15.365	-0.0986065			15.53	-1.13418	15.53	-1.13311	10	-1.24994		--	15.53	-1.33443
15.545	0.119803	15.545	0.11316	10.03	-0.0124798		--	15.38	-0.0986715			15.545	-1.1342	15.545	-1.13373	10.01	-1.24994		--	15.545	-1.33457
15.56	0.119877	15.56	0.113327	10.04	-0.0124791		--	15.395	-0.09869			15.56	-1.13421	15.56	-1.13474	10.02	-1.24994		--	15.56	-1.3348
15.575	0.119926	15.575	0.112826	10.05	-0.0124783		--	15.41	-0.09858			15.575	-1.13423	15.575	-1.13297	10.03	-1.24994		--	15.575	-1.33439
15.59	0.119946	15.59	0.112543	10.06	-0.0124776		--	15.425	-0.0985195			15.59	-1.13425	15.59	-1.13275	10.04	-1.24994		--	15.59	-1.33433
15.605	0.119936	15.605	0.11406	10.07	-0.0124767		--	15.44	-0.0988247			15.605	-1.13426	15.605	-1.13259	10.05	-1.24993		--	15.605	-1.33429
15.62	0.119895	15.62	0.112409	10.08	-0.0124758		--	15.455	-0.0985029			15.62	-1.13428	15.62	-1.13216	10.06	-1.24993		--	15.62	-1.33419
15.635	0.119823	15.635	0.110782	10.09	-0.0124749		--	15.47	-0.0981917			15.635	-1.13429	15.635	-1.1345	10.07	-1.24993		--	15.635	-1.33473
15.65	0.11972	15.65	0.111997	10.1	-0.0124739		--	15.485	-0.0984555			15.65	-1.1343	15.65	-1.13371	10.08	-1.24992		--	15.65	-1.33454
15.665	0.119586	15.665	0.112157	10.11	-0.0124728		--	15.5	-0.0985141			15.665	-1.13432	15.665	-1.13447	10.09	-1.24992		--	15.665	-1.33471
15.68	0.119424	15.68	0.111737	10.12	-0.0124717		--	15.515	-0.0984625			15.68	-1.13433	15.68	-1.13303	10.1	-1.24992		--	15.68	-1.33438
15.695	0.119236	15.695	0.110841	10.13	-0.0124704		--	15.53	-0.0983211			15.695	-1.13435	15.695	-1.13792	10.11	-1.24991		--	15.695	-1.3355
15.71	0.119023	15.71	0.11216	10.14	-0.0124691		--	15.545	-0.0986274			15.71	-1.13436	15.71	-1.13436	10.12	-1.24991		--	15.71	-1.33468
15.725	0.118789	15.725	0.111109	10.15	-0.0124677		--	15.56	-0.0984638			15.725	-1.13437	15.725	-1.13232	10.13	-1.2499		--	15.725	-1.33421
15.74	0.118537	15.74	0.111529	10.16	-0.0124662		--	15.575	-0.0985982			15.74	-1.13439	15.74	-1.13507	10.14	-1.2499		--	15.74	-1.33484
15.755	0.11827	15.755	0.11132	10.17	-0.0124645		--	15.59	-0.0986101			15.755	-1.1344	15.755	-1.13406	10.15	-1.24989		--	15.755	-1.3346
15.77	0.117991	15.77	0.111176	10.18	-0.0124627		--	15.605	-0.098637			15.77	-1.13441	15.77	-1.13572	10.16	-1.24988		--	15.77	-1.33498
15.785	0.117702	15.785	0.111952	10.19	-0.0124608		--	15.62	-0.0988501			15.785	-1.13442	15.785	-1.13373	10.17	-1.24988		--	15.785	-1.33452
15.8	0.117406	15.8	0.111332	10.2	-0.0124587		--	15.635	-0.0987851			15.8	-1.13443	15.8	-1.13278	10.18	-1.24987		--	15.8	-1.3343
15.815	0.117107	15.815	0.10999	10.21	-0.0124563		--	15.65	-0.0985766			15.815	-1.13445	15.815	-1.13129	10.19	-1.24986		--	15.815	-1.33395
15.83	0.116806	15.83	0.109901	10.22	-0.0124538		--	15.665	-0.098619			15.83	-1.13446	15.83	-1.1327	10.2	-1.24985		--	15.83	-1.33428
15.845	0.116506	15.845	0.108284	10.23	-0.012451		--	15.68	-0.0983556			15.845	-1.13447	15.845	-1.1345	10.21	-1.24984		--	15.845	-1.33469
15.86	0.116208	15.86	0.109455	10.24	-0.0124481		--	15.695	-0.0986492			15.86	-1.13448	15.86	-1.13039	10.22	-1.24983		--	15.86	-1.33374
15.875	0.115916	15.875	0.109213	10.25	-0.0124447		--	15.71	-0.0986595			15.875	-1.13449	15.875	-1.13322	10.23	-1.24981		--	15.875	-1.33439
15.89	0.115629	15.89	0.109195	10.26	-0.0124411		--	15.725	-0.098713			15.89	-1.1345	15.89	-1.13237	10.24	-1.2498		--	15.89	-1.33419
15.905	0.115351	15.905	0.110536	10.27	-0.0124371		--	15.74	-0.0990371			15.905	-1.13451	15.905	-1.13044	10.25	-1.24978		--	15.905	-1.33375
15.92	0.11508	15.92	0.109942	10.28	-0.0124326		--	15.755	-0.0989722			15.92	-1.13452	15.92	-1.13371	10.26	-1.24976		--	15.92	-1.3345
15.935	0.11482	15.935	0.109655	10.29	-0.0124276		--	15.77	-0.0989671			15.935	-1.13453	15.935	-1.13471	10.27	-1.24973		--	15.935	-1.33473
15.95	0.11457	15.95	0.108555	10.3	-0.0124219		--	15.785	-0.098797			15.95	-1.13453	15.95	-1.13294	10.28	-1.2497		--	15.95	-1.33432
15.965	0.114332	15.965	0.108258	10.31	-0.0124154		--	15.8	-0.0987853			15.965	-1.13454	15.965	-1.13382	10.29	-1.24967		--	15.965	-1.33452
15.98	0.114104	15.98	0.10786	10.32	-0.0124081		--	15.815	-0.0987512			15.98	-1.13455	15.98	-1.13721	10.3	-1.24963		--	15.98	-1.3353
15.995	0.113889	15.995	0.108395	10.33	-0.0123996		--	15.83	-0.0989013			15.995	-1.13455	15.995	-1.13488	10.31	-1.24958		--	15.995	-1.33476
16.01	0.113685	16.01	0.108827	10.34	-0.0123897		--	15.845	-0.0990282			16.01	-1.13456	16.01	-1.13303	10.32	-1.24953		--	16.01	-1.33433
16.025	0.113494	16.025	0.106983	10.35	-0.0123773		--	15.86	-0.0986979			16.025	-1.13457	16.025	-1.1339	10.33	-1.24946		--	16.025	-1.33453
16.04	0.113313	16.04	0.105415	10.36	-0.0123596		--	15.875	-0.0984203			16.04	-1.13457	16.04	-1.1324	10.34	-1.24937		--	16.04	-1.33418
16.055	0.113145	16.055	0.104902	10.37	-0.0123316		--	15.89	-0.0983515			16.055	-1.13457	16.055	-1.13159	10.35	-1.24926		--	16.055	-1.334
16.07	0.112987	16.07	0.106225	10.38	-0.0122923		--	15.905	-0.0986476			16.07	-1.13457	16.07	-1.13292	10.36	-1.24911		--	16.07	-1.3343
16.085	0.112839	16.085	0.105545	10.39	-0.0122567		--	15.92	-0.0985411			16.085	-1.13457	16.085	-1.13482	10.37	-1.24892		--	16.085	-1.33474
16.1	0.112702	16.1	0.106006	10.4	-0.0122386		--	15.935	-0.0986607			16.1	-1.13457	16.1	-1.13384	10.38	-1.24866		--	16.1	-1.33452
16.115	0.112574	16.115	0.105236	10.41	-0.01222		--	15.95	-0.0985324			16.115	-1.13457	16.115	-1.13335	10.39	-1.24829		--	16.115	-1.3344
16.13	0.112456	16.13	0.104828	10.42	-0.0121965		--	15.965	-0.0984744			16.13	-1.13457	16.13	-1.13539	10.4	-1.24774		--	16.13	-1.33487
16.145	0.112345	16.145	0.104408	10.43	-0.0121659		--	15.98	-0.0984125			16.145	-1.13457	16.145	-1.13583	10.41	-1.24679		--	16.145	-1.33497
16.16	0.112242	16.16	0.103794	10.44	-0.012118		--	15.995	-0.0983104			16.16	-1.13456	16.16	-1.13673	10.42	-1.24451		--	16.16	-1.33518
16.175	0.112147	16.175	0.104995	10.45	-0.012047		--	16.01	-0.0985696			16.175	-1.13455	16.175	-1.13322	10.43	-1.23779		--	16.175	-1.33438
16.19	0.112058	16.19	0.104482	10.46	-0.0119476		--	16.025	-0.0984847			16.19	-1.13454	16.19	-1.1336	10.44	-1.22145		--	16.19	-1.33447
16.205	0.111975	16.205	0.104222	10.47	-0.0118085		--	16.04	-0.0984493			16.205	-1.13453	16.205	-1.13373	10.45	-1.19636		--	16.205	-1.3345
16.22	0.111898	16.22	0.102787	10.48	-0.0116075		--	16.055	-0.0981778			16.22	-1.13452	16.22	-1.13436	10.46	-1.18152		--	16.22	-1.33465
16.235	0.111826	16.235	0.103397	10.49	-0.0112947		--	16.07	-0.0983141			16.235	-1.1345	16.235	-1.13711	10.47	-1.18957		--	16.235	-1.33528
16.25	0.111759	16.25	0.10437	10.5	-0.0106943		--	16.085	-0.0985223			16.25	-1.13449	16.25	-1.13539	10.48	-1.20106		--	16.25	-1.33489
16.265	0.111696	16.265	0.103794	10.51	-0.009078		--	16.1	-0.0984197			16.265	-1.13446	16.265	-1.1358	10.49	-1.21518		--	16.265	-1.33499
16.28	0.111637	16.28	0.102739	10.52	-0.00446284		--	16.115	-0.0982204			16.28	-1.13444	16.28	-1.13496	10.5	-1.231		--	16.28	-1.3348
16.295	0.111582	16.295	0.103493	10.53	0.00519397		--	16.13	-0.0983823			16.295	-1.13442	16.295	-1.13387	10.51	-1.24123		--	16.295	-1.33455
16.31	0.11153	16.31	0.103739	10.54	0.0166676		--	16.145	-0.0984417			16.31	-1.13439	16.31	-1.13265	10.52	-1.24574		--	16.31	-1.33428
16.325	0.111481	16.325	0.102155	10.55	0.019012		--	16.16	-0.0981348			16.325	-1.13436	16.325	-1.12935	10.53	-1.2474		--	16.325	-1.33353
16.34	0.111436	16.34	0.104199	10.56	0.0136738		--	16.175	-0.0985527			16.34	-1.13432	16.34	-1.1333	10.54	-1.24814		--	16.34	-1.33444
16.355	0.111393	16.355	0.103218	10.57	0.00835031		--	16.19	-0.098365			16.355	-1.13428	16.355	-1.13303	10.55	-1.24858		--	16.355	-1.33439
16.37	0.111354	16.37	0.10317	10.58	0.00102284		--	16.205	-0.0983632			16.37	-1.13424	16.37	-1.13455	10.56	-1.24887		--	16.37	-1.33475
16.385	0.111317	16.385	0.102839	10.59	-0.00565684		--	16.22	-0.0983044			16.385	-1.1342	16.385	-1.13303	10.57	-1.24908		--	16.385	-1.33441
16.4	0.111284	16.4	0.103367	10.6	-0.00937318		--	16.235	-0.0984167			16.4	-1.13415	16.4	-1.13292	10.58	-1.24924		--	16.4	-1.33439
16.415	0.111253	16.415	0.103374	10.61	-0.0108624		--	16.25	-0.0984243			16.415	-1.13409	16.415	-1.13186	10.59	-1.24936		--	16.415	-1.33416
16.43	0.111225	16.43	0.103081	10.62	-0.011427		--	16.265	-0.0983711			16.43	-1.13404	16.43	-1.12976	10.6	-1.24945		--	16.43	-1.33369
16.445	0.111201	16.445	0.103501	10.63	-0.0117072		--	16.28	-0.0984599			16.445	-1.13397	16.445	-1.13362	10.61	-1.24953		--	16.445	-1.33459
16.46	0.11118	16.46	0.102858	10.64	-0.0118844		--	16.295	-0.0983356			16.46	-1.13391	16.46	-1.12965	10.62	-1.24959		--	16.46	-1.33369
16.475	0.111162	16.475	0.102445	10.65	-0.0120077		--	16.31	-0.0982566			16.475	-1.13384	16.475	-1.1308	10.63	-1.24964		--	16.475	-1.33397
16.49	0.111148	16.49	0.102512	10.66	-0.0120973		--	16.325	-0.0982728			16.49	-1.13376	16.49	-1.13281	10.64	-1.24968		--	16.49	-1.33445
16.505	0.111138	16.505	0.102683	10.67	-0.0121644		--	16.34	-0.098309			16.505	-1.13369	16.505	-1.13191	10.65	-1.24971		--	16.505	-1.33426
16.52	0.111132	16.52	0.104199	10.68	-0.012216		--	16.355	-0.0986136			16.52	-1.1336	16.52	-1.13191	10.66	-1.24974		--	16.52	-1.33427
16.535	0.11113	16.535	0.103241	10.69	-0.0122565		--	16.37	-0.0984222			16.535	-1.13352	16.535	-1.13172	10.67	-1.24976		--	16.535	-1.33425
16.55	0.111132	16.55	0.103129	10.7	-0.0122889		--	16.385	-0.0983994			16.55	-1.13343	16.55	-1.1277	10.68	-1.24979		--	16.55	-1.33334
16.565	0.111139	16.565	0.102876	10.71	-0.0123152		--	16.4	-0.0983475			16.565	-1.13333	16.565	-1.13001	10.69	-1.2498		--	16.565	-1.33389
16.58	0.11115	16.58	0.103274	10.72	-0.0123369		--	16.415	-0.0984247			16.58	-1.13323	16.58	-1.13395	10.7	-1.24982		--	16.58	-1.33482
16.595	0.111167	16.595	0.102954	10.73	-0.012355		--	16.43	-0.0983575			16.595	-1.13313	16.595	-1.13297	10.71	-1.24983		--	16.595	-1.33462
16.61	0.111189	16.61	0.103289	10.74	-0.0123702		--	16.445	-0.0984201			16.61	-1.13302	16.61	-1.13224	10.72	-1.24985		--	16.61	-1.33447
16.625	0.111215	16.625	0.101936	10.75	-0.0123831		--	16.46	-0.0981442			16.625	-1.13291	16.625	-1.13322	10.73	-1.24986		--	16.625	-1.33472
16.64	0.111247	16.64	0.103649	10.76	-0.0123941		--	16.475	-0.0984805			16.64	-1.13279	16.64	-1.13066	10.74	-1.24987		--	16.64	-1.33416
16.655	0.111284	16.655	0.103311	10.77	-0.0124037		--	16.49	-0.0984054			16.655	-1.13268	16.655	-1.12933	10.75	-1.24988		--	16.655	-1.33387
16.67	0.111326	16.67	0.102237	10.78	-0.0124119		--	16.505	-0.0981822			16.67	-1.13256	16.67	-1.12935	10.76	-1.24988		--	16.67	-1.3339
16.685	0.111373	16.685	0.102854	10.79	-0.0124192		--	16.52	-0.0982962			16.685	-1.13243	16.685	-1.12965	10.77	-1.24989		--	16.685	-1.334
16.7	0.111425	16.7	0.102605	10.8	-0.0124255		--	16.535	-0.098236			16.7	-1.13231	16.7	-1.12892	10.78	-1.2499		--	16.7	-1.33386
16.715	0.111482	16.715	0.104025	10.81	-0.0124311		--	16.55	-0.0985086			16.715	-1.13218	16.715	-1.13246	10.79	-1.2499		--	16.715	-1.3347
16.73	0.111542	16.73	0.102382	10.82	-0.0124361		--	16.565	-0.0981679			16.73	-1.13205	16.73	-1.13395	10.8	-1.24991		--	16.73	-1.33507
16.745	0.111607	16.745	0.103597	10.83	-0.0124405		--	16.58	-0.098398			16.745	-1.13192	16.745	-1.13101	10.81	-1.24991		--	16.745	-1.33442
16.76	0.111676	16.76	0.104192	10.84	-0.0124445		--	16.595	-0.0985032			16.76	-1.13178	16.76	-1.12843	10.82	-1.24992		--	16.76	-1.33385
16.775	0.111748	16.775	0.103601	10.85	-0.0124481		--	16.61	-0.0983707			16.775	-1.13165	16.775	-1.13294	10.83	-1.24992		--	16.775	-1.33492
16.79	0.111822	16.79	0.103382	10.86	-0.0124513		--	16.625	-0.098312			16.79	-1.13152	16.79	-1.1315	10.84	-1.24992		--	16.79	-1.33462
16.805	0.111898	16.805	0.104601	10.87	-0.0124541		--	16.64	-0.0985406			16.805	-1.13138	16.805	-1.12952	10.85	-1.24993		--	16.805	-1.33419
16.82	0.111975	16.82	0.104538	10.88	-0.0124567		--	16.655	-0.0985125			16.82	-1.13125	16.82	-1.12851	10.86	-1.24993		--	16.82	-1.33399
16.835	0.112053	16.835	0.105549	10.89	-0.0124589		--	16.67	-0.0986991			16.835	-1.13111	16.835	-1.13118	10.87	-1.24993		--	16.835	-1.33463
16.85	0.11213	16.85	0.105296	10.9	-0.0124609		--	16.685	-0.0986331			16.85	-1.13098	16.85	-1.12753	10.88	-1.24993		--	16.85	-1.33382
16.865	0.112206	16.865	0.104891	10.91	-0.0124627		--	16.7	-0.098537			16.865	-1.13085	16.865	-1.12949	10.89	-1.24994		--	16.865	-1.33429
16.88	0.112279	16.88	0.104504	10.92	-0.0124641		--	16.715	-0.098445			16.88	-1.13072	16.88	-1.12647	10.9	-1.24994		--	16.88	-1.33363
16.895	0.112349	16.895	0.104876	10.93	-0.0124653		--	16.73	-0.0985053			16.895	-1.13059	16.895	-1.12751	10.91	-1.24994		--	16.895	-1.33389
16.91	0.112415	16.91	0.104456	10.94	-0.0124659		--	16.745	-0.0984082			16.91	-1.13047	16.91	-1.12957	10.92	-1.24994		--	16.91	-1.33439
16.925	0.112475	16.925	0.10715	10.95	-0.0124654		--	16.76	-0.0989351			16.925	-1.13035	16.925	-1.13183	10.93	-1.24994		--	16.925	-1.33494
16.94	0.112529	16.94	0.105255	10.96	-0.0124612		--	16.775	-0.0985452			16.94	-1.13022	16.94	-1.13017	10.94	-1.24994		--	16.94	-1.33458
16.955	0.112575	16.955	0.105604	10.97	-0.0124477		--	16.79	-0.0986059			16.955	-1.1301	16.955	-1.12797	10.95	-1.24994		--	16.955	-1.3341
16.97	0.112613	16.97	0.105876	10.98	-0.0124216		--	16.805	-0.0986525			16.97	-1.12999	16.97	-1.1284	10.96	-1.24994		--	16.97	-1.33423
16.985	0.112642	16.985	0.10572	10.99	-0.0123973		--	16.82	-0.0986155			16.985	-1.12987	16.985	-1.1287	10.97	-1.24995		--	16.985	-1.33432
17	0.112662	17	0.106121	11	-0.0124007		--	16.835	-0.0986917			17	-1.12975	17	-1.12911	10.98	-1.24995		--	17	-1.33444
17.015	0.112673	17.015	0.10605	11.01	-0.0124157		--	16.85	-0.0986755			17.015	-1.12963	17.015	-1.1256	10.99	-1.24995		--	17.015	-1.33365
17.03	0.112674	17.03	0.107225	11.02	-0.0124291		--	16.865	-0.0989101			17.03	-1.12952	17.03	-1.12922	11	-1.24995		--	17.03	-1.33451
17.045	0.112666	17.045	0.106976	11.03	-0.0124481		--	16.88	-0.0988619			17.045	-1.1294	17.045	-1.12734	11.01	-1.24995		--	17.045	-1.33411
17.06	0.11265	17.06	0.105534	11.04	-0.0124644		--	16.895	-0.0985768			17.06	-1.12927	17.06	-1.1299	11.02	-1.24995		--	17.06	-1.33472
17.075	0.112626	17.075	0.105864	11.05	-0.0124735		--	16.91	-0.0986478			17.075	-1.12915	17.075	-1.12601	11.03	-1.24994		--	17.075	-1.33385
17.09	0.112595	17.09	0.106162	11.06	-0.0124774		--	16.925	-0.0987135			17.09	-1.12902	17.09	-1.13129	11.04	-1.24994		--	17.09	-1.33509
17.105	0.112557	17.105	0.105764	11.07	-0.0124793		--	16.94	-0.0986413			17.105	-1.12888	17.105	-1.12881	11.05	-1.24994		--	17.105	-1.33455
17.12	0.112515	17.12	0.106418	11.08	-0.0124805		--	16.955	-0.0987806			17.12	-1.12874	17.12	-1.12759	11.06	-1.24994		--	17.12	-1.3343
17.135	0.112469	17.135	0.106935	11.09	-0.0124815		--	16.97	-0.0988931			17.135	-1.12859	17.135	-1.12631	11.07	-1.24994		--	17.135	-1.33404
17.15	0.11242	17.15	0.106678	11.1	-0.0124823		--	16.985	-0.0988516			17.15	-1.12844	17.15	-1.12625	11.08	-1.24993		--	17.15	-1.33406
17.165	0.11237	17.165	0.105753	11.11	-0.012483		--	17	-0.0986767			17.165	-1.12828	17.165	-1.12838	11.09	-1.24993		--	17.165	-1.33458
17.18	0.112318	17.18	0.106433	11.12	-0.0124836		--	17.015	-0.0988231			17.18	-1.12811	17.18	-1.12797	11.1	-1.24992		--	17.18	-1.33452
17.195	0.112265	17.195	0.106489	11.13	-0.0124843		--	17.03	-0.0988447			17.195	-1.12793	17.195	-1.12585	11.11	-1.24991		--	17.195	-1.33407
17.21	0.112214	17.21	0.106292	11.14	-0.0124848		--	17.045	-0.0988157			17.21	-1.12774	17.21	-1.12528	11.12	-1.2499		--	17.21	-1.33398
17.225	0.112162	17.225	0.105608	11.15	-0.0124852		--	17.06	-0.0986891			17.225	-1.12754	17.225	-1.12699	11.13	-1.24986		--	17.225	-1.33441
17.24	0.112112	17.24	0.105415	11.16	-0.0124857		--	17.075	-0.0986605			17.24	-1.12734	17.24	-1.12783	11.14	-1.24975		--	17.24	-1.33465
17.255	0.112064	17.255	0.105816	11.17	-0.0124861		--	17.09	-0.0987505			17.255	-1.12713	17.255	-1.12487	11.15	-1.24955		--	17.255	-1.33401
17.27	0.112016	17.27	0.106336	11.18	-0.0124864		--	17.105	-0.0988641			17.27	-1.12691	17.27	-1.12783	11.16	-1.24931		--	17.27	-1.33474
17.285	0.11197	17.285	0.104846	11.19	-0.0124867		--	17.12	-0.0985753			17.285	-1.12668	17.285	-1.1277	11.17	-1.24926		--	17.285	-1.33476
17.3	0.111925	17.3	0.105575	11.2	-0.012487		--	17.135	-0.09873			17.3	-1.12644	17.3	-1.12141	11.18	-1.24937		--	17.3	-1.33336
17.315	0.11188	17.315	0.103716	11.21	-0.0124873		--	17.15	-0.0983672			17.315	-1.1262	17.315	-1.12217	11.19	-1.24945		--	17.315	-1.33359
17.33	0.111836	17.33	0.103913	11.22	-0.0124876		--	17.165	-0.0984155			17.33	-1.12595	17.33	-1.12508	11.2	-1.24957		--	17.33	-1.33431
17.345	0.111791	17.345	0.105582	11.23	-0.0124878		--	17.18	-0.0987582			17.345	-1.1257	17.345	-1.12582	11.21	-1.24969		--	17.345	-1.33453
17.36	0.111746	17.36	0.105058	11.24	-0.0124881		--	17.195	-0.0986624			17.36	-1.12545	17.36	-1.12313	11.22	-1.24975		--	17.36	-1.33396
17.375	0.111699	17.375	0.103857	11.25	-0.0124883		--	17.21	-0.0984317			17.375	-1.12519	17.375	-1.12201	11.23	-1.24975		--	17.375	-1.33376
17.39	0.11165	17.39	0.103831	11.26	-0.0124885		--	17.225	-0.0984362			17.39	-1.12493	17.39	-1.1253	11.24	-1.24972		--	17.39	-1.33457
17.405	0.111599	17.405	0.105478	11.27	-0.0124887		--	17.24	-0.0987758			17.405	-1.12467	17.405	-1.12484	11.25	-1.24966		--	17.405	-1.33452
17.42	0.111545	17.42	0.104229	11.28	-0.0124888		--	17.255	-0.0985368			17.42	-1.12442	17.42	-1.1213	11.26	-1.24956		--	17.42	-1.33376
17.435	0.111488	17.435	0.103352	11.29	-0.012489		--	17.27	-0.0983727			17.435	-1.12417	17.435	-1.12359	11.27	-1.24938		--	17.435	-1.33434
17.45	0.111428	17.45	0.102939	11.3	-0.0124891		--	17.285	-0.0983023			17.45	-1.12392	17.45	-1.12511	11.28	-1.24892		--	17.45	-1.33474
17.465	0.111364	17.465	0.102999	11.31	-0.0124893		--	17.3	-0.0983269			17.465	-1.12368	17.465	-1.12087	11.29	-1.2476		--	17.465	-1.33381
17.48	0.111297	17.48	0.104099	11.32	-0.0124894		--	17.315	-0.0985604			17.48	-1.12345	17.48	-1.12291	11.3	-1.24463		--	17.48	-1.33433
17.495	0.111227	17.495	0.104352	11.33	-0.0124895		--	17.33	-0.098625			17.495	-1.12323	17.495	-1.124	11.31	-1.24061		--	17.495	-1.33463
17.51	0.111153	17.51	0.103713	11.34	-0.0124896		--	17.345	-0.0985119			17.51	-1.12302	17.51	-1.12446	11.32	-1.23905		--	17.51	-1.33478
17.525	0.111077	17.525	0.103438	11.35	-0.0124896		--	17.36	-0.0984722			17.525	-1.12283	17.525	-1.12277	11.33	-1.24081		--	17.525	-1.33443
17.54	0.110997	17.54	0.102839	11.36	-0.0124897		--	17.375	-0.0983684			17.54	-1.12265	17.54	-1.1222	11.34	-1.24242		--	17.54	-1.33434
17.555	0.110915	17.555	0.103441	11.37	-0.0124898		--	17.39	-0.0985052			17.555	-1.12248	17.555	-1.12582	11.35	-1.24437		--	17.555	-1.33521
17.57	0.110831	17.57	0.104014	11.38	-0.0124898		--	17.405	-0.0986366			17.57	-1.12233	17.57	-1.12631	11.36	-1.24682		--	17.57	-1.33535
17.585	0.110744	17.585	0.103278	11.39	-0.0124898		--	17.42	-0.0985067			17.585	-1.12219	17.585	-1.12166	11.37	-1.24849		--	17.585	-1.33431
17.6	0.110655	17.6	0.10188	11.4	-0.0124899		--	17.435	-0.098245			17.6	-1.12207	17.6	-1.12256	11.38	-1.24925		--	17.6	-1.33454
17.615	0.110565	17.615	0.102713	11.41	-0.0124899		--	17.45	-0.0984296			17.615	-1.12196	17.615	-1.1216	11.39	-1.24954		--	17.615	-1.33435
17.63	0.110472	17.63	0.102813	11.42	-0.0124899		--	17.465	-0.0984682			17.63	-1.12186	17.63	-1.12024	11.4	-1.24967		--	17.63	-1.33405
17.645	0.110378	17.645	0.101401	11.43	-0.0124898		--	17.48	-0.0982045			17.645	-1.12177	17.645	-1.11867	11.41	-1.24974		--	17.645	-1.33371
17.66	0.110283	17.66	0.102163	11.44	-0.0124898		--	17.495	-0.098376			17.66	-1.1217	17.66	-1.12019	11.42	-1.24979		--	17.66	-1.33408
17.675	0.110187	17.675	0.102787	11.45	-0.0124897		--	17.51	-0.0985201			17.675	-1.12163	17.675	-1.12237	11.43	-1.24983		--	17.675	-1.33459
17.69	0.11009	17.69	0.102441	11.46	-0.0124896		--	17.525	-0.0984704			17.69	-1.12156	17.69	-1.12144	11.44	-1.24986		--	17.69	-1.33439
17.705	0.109992	17.705	0.102884	11.47	-0.0124895		--	17.54	-0.0985783			17.705	-1.1215	17.705	-1.12166	11.45	-1.24988		--	17.705	-1.33445
17.72	0.109895	17.72	0.103062	11.48	-0.0124894		--	17.555	-0.0986335			17.72	-1.12144	17.72	-1.12152	11.46	-1.2499		--	17.72	-1.33444
17.735	0.109798	17.735	0.104333	11.49	-0.0124893		--	17.57	-0.0989071			17.735	-1.12138	17.735	-1.11918	11.47	-1.24991		--	17.735	-1.33391
17.75	0.109701	17.75	0.102917	11.5	-0.0124892		--	17.585	-0.0986432			17.75	-1.12132	17.75	-1.12098	11.48	-1.24992		--	17.75	-1.33434
17.765	0.109606	17.765	0.102765	11.51	-0.012489		--	17.6	-0.0986318			17.765	-1.12125	17.765	-1.11848	11.49	-1.24993		--	17.765	-1.33377
17.78	0.109512	17.78	0.101877	11.52	-0.0124888		--	17.615	-0.098473			17.78	-1.12118	17.78	-1.11717	11.5	-1.24993		--	17.78	-1.33349
17.795	0.10942	17.795	0.101438	11.53	-0.0124886		--	17.63	-0.0984037			17.795	-1.12109	17.795	-1.12046	11.51	-1.24994		--	17.795	-1.33427
17.81	0.10933	17.81	0.103233	11.54	-0.0124884		--	17.645	-0.0987807			17.81	-1.12099	17.81	-1.11837	11.52	-1.24995		--	17.81	-1.3338
17.825	0.109242	17.825	0.102679	11.55	-0.0124881		--	17.66	-0.0986874			17.825	-1.12089	17.825	-1.11823	11.53	-1.24995		--	17.825	-1.33379
17.84	0.109157	17.84	0.102018	11.56	-0.0124878		--	17.675	-0.0985721			17.84	-1.12076	17.84	-1.11845	11.54	-1.24995		--	17.84	-1.33387
17.855	0.109075	17.855	0.102586	11.57	-0.0124875		--	17.69	-0.0987023			17.855	-1.12063	17.855	-1.11967	11.55	-1.24996		--	17.855	-1.33418
17.87	0.108996	17.87	0.102059	11.58	-0.0124871		--	17.705	-0.0986125			17.87	-1.12048	17.87	-1.11513	11.56	-1.24996		--	17.87	-1.33317
17.885	0.10892	17.885	0.102293	11.59	-0.0124867		--	17.72	-0.0986745			17.885	-1.12031	17.885	-1.11668	11.57	-1.24996		--	17.885	-1.33356
17.9	0.108847	17.9	0.102207	11.6	-0.0124862		--	17.735	-0.098672			17.9	-1.12013	17.9	-1.1216	11.58	-1.24996		--	17.9	-1.33473
17.915	0.108778	17.915	0.100784	11.61	-0.0124857		--	17.75	-0.0984012			17.915	-1.11993	17.915	-1.12237	11.59	-1.24997		--	17.915	-1.33495
17.93	0.108712	17.93	0.102549	11.62	-0.0124851		--	17.765	-0.0987674			17.93	-1.11972	17.93	-1.12373	11.6	-1.24997		--	17.93	-1.33531
17.945	0.108649	17.945	0.10246	11.63	-0.0124844		--	17.78	-0.0987621			17.945	-1.11949	17.945	-1.12182	11.61	-1.24997		--	17.945	-1.33492
17.96	0.10859	17.96	0.102059	11.64	-0.0124836		--	17.795	-0.0986937			17.96	-1.11924	17.96	-1.12046	11.62	-1.24997		--	17.96	-1.33465
17.975	0.108534	17.975	0.102007	11.65	-0.0124827		--	17.81	-0.0986946			17.975	-1.11899	17.975	-1.11627	11.63	-1.24997		--	17.975	-1.33374
17.99	0.108481	17.99	0.102345	11.66	-0.0124816		--	17.825	-0.0987728			17.99	-1.11872	17.99	-1.11916	11.64	-1.24997		--	17.99	-1.33446
18.005	0.108431	18.005	0.102657	11.67	-0.0124804		--	17.84	-0.0988452			18.005	-1.11844	18.005	-1.11823	11.65	-1.24998		--	18.005	-1.33431
18.02	0.108384	18.02	0.102843	11.68	-0.012479		--	17.855	-0.0988917			18.02	-1.11816	18.02	-1.1172	11.66	-1.24998		--	18.02	-1.33413
18.035	0.10834	18.035	0.102014	11.69	-0.0124774		--	17.87	-0.0987347			18.035	-1.11786	18.035	-1.11701	11.67	-1.24998		--	18.035	-1.33415
18.05	0.108299	18.05	0.102144	11.7	-0.0124754		--	17.885	-0.098769			18.05	-1.11756	18.05	-1.11782	11.68	-1.24998		--	18.05	-1.3344
18.065	0.108261	18.065	0.101821	11.71	-0.0124731		--	17.9	-0.098712			18.065	-1.11726	18.065	-1.11682	11.69	-1.24998		--	18.065	-1.33423
18.08	0.108225	18.08	0.102244	11.72	-0.0124703		--	17.915	-0.0988039			18.08	-1.11697	18.08	-1.11546	11.7	-1.24998		--	18.08	-1.33398
18.095	0.108192	18.095	0.102285	11.73	-0.0124669		--	17.93	-0.0988187			18.095	-1.11667	18.095	-1.11638	11.71	-1.24998		--	18.095	-1.33425
18.11	0.108161	18.11	0.103255	11.74	-0.0124626		--	17.945	-0.099019			18.11	-1.11638	18.11	-1.11916	11.72	-1.24998		--	18.11	-1.33495
18.125	0.108132	18.125	0.103902	11.75	-0.0124573		--	17.96	-0.0991541			18.125	-1.11611	18.125	-1.11747	11.73	-1.24998		--	18.125	-1.33462
18.14	0.108105	18.14	0.102761	11.76	-0.0124505		--	17.975	-0.0989312			18.14	-1.11584	18.14	-1.11513	11.74	-1.24998		--	18.14	-1.33414
18.155	0.10808	18.155	0.102776	11.77	-0.0124415		--	17.99	-0.0989391			18.155	-1.11559	18.155	-1.11886	11.75	-1.24998		--	18.155	-1.33505
18.17	0.108057	18.17	0.102323	11.78	-0.0124295		--	18.005	-0.098853			18.17	-1.11536	18.17	-1.11652	11.76	-1.24998		--	18.17	-1.33456
18.185	0.108036	18.185	0.10201	11.79	-0.0124127		--	18.02	-0.0987948			18.185	-1.11515	18.185	-1.11649	11.77	-1.24998		--	18.185	-1.3346
18.2	0.108017	18.2	0.102713	11.8	-0.0123882		--	18.035	-0.0989392			18.2	-1.11497	18.2	-1.11728	11.78	-1.24998		--	18.2	-1.33482
18.215	0.107999	18.215	0.102192	11.81	-0.0123491		--	18.05	-0.0988387			18.215	-1.11481	18.215	-1.1163	11.79	-1.24998		--	18.215	-1.33463
18.23	0.107983	18.23	0.10233	11.82	-0.0122689		--	18.065	-0.0988694			18.23	-1.11468	18.23	-1.11505	11.8	-1.24998		--	18.23	-1.33437
18.245	0.107968	18.245	0.101141	11.83	-0.0120482		--	18.08	-0.0986346			18.245	-1.11458	18.245	-1.11573	11.81	-1.24999		--	18.245	-1.33454
18.26	0.107954	18.26	0.103341	11.84	-0.0114643		--	18.095	-0.0990773			18.26	-1.11451	18.26	-1.11839	11.82	-1.24999		--	18.26	-1.33517
18.275	0.107942	18.275	0.102832	11.85	-0.0103834		--	18.11	-0.0989779			18.275	-1.11447	18.275	-1.11551	11.83	-1.24999		--	18.275	-1.33452
18.29	0.107931	18.29	0.102702	11.86	-0.00935245		--	18.125	-0.098954			18.29	-1.11446	18.29	-1.11276	11.84	-1.24999		--	18.29	-1.33389
18.305	0.107922	18.305	0.101977	11.87	-0.00945234		--	18.14	-0.098811			18.305	-1.11447	18.305	-1.11429	11.85	-1.24999		--	18.305	-1.33423
18.32	0.107913	18.32	0.101483	11.88	-0.0100431		--	18.155	-0.0987138			18.32	-1.11452	18.32	-1.11399	11.86	-1.24999		--	18.32	-1.33416
18.335	0.107906	18.335	0.102631	11.89	-0.0104312		--	18.17	-0.0989449			18.335	-1.11458	18.335	-1.11328	11.87	-1.24999		--	18.335	-1.33398
18.35	0.1079	18.35	0.102114	11.9	-0.01105		--	18.185	-0.0988428			18.35	-1.11467	18.35	-1.11573	11.88	-1.24999		--	18.35	-1.33452
18.365	0.107896	18.365	0.101754	11.91	-0.0117218		--	18.2	-0.0987716			18.365	-1.11478	18.365	-1.11848	11.89	-1.24999		--	18.365	-1.33513
18.38	0.107892	18.38	0.101445	11.92	-0.0121305		--	18.215	-0.0987106			18.38	-1.11491	18.38	-1.11157	11.9	-1.24999		--	18.38	-1.33351
18.395	0.10789	18.395	0.100985	11.93	-0.0123044		--	18.23	-0.0986189			18.395	-1.11505	18.395	-1.11217	11.91	-1.24999		--	18.395	-1.33362
18.41	0.107889	18.41	0.103408	11.94	-0.012371		--	18.245	-0.0991037			18.41	-1.1152	18.41	-1.1185	11.92	-1.24999		--	18.41	-1.33505
18.425	0.10789	18.425	0.102467	11.95	-0.012403		--	18.26	-0.0989156			18.425	-1.11535	18.425	-1.11459	11.93	-1.24999		--	18.425	-1.33412
18.44	0.107891	18.44	0.102624	11.96	-0.0124229		--	18.275	-0.0989465			18.44	-1.11551	18.44	-1.11252	11.94	-1.24999		--	18.44	-1.33361
18.455	0.107894	18.455	0.101899	11.97	-0.0124365		--	18.29	-0.0988009			18.455	-1.11567	18.455	-1.1154	11.95	-1.24999		--	18.455	-1.33424
18.47	0.107899	18.47	0.103211	11.98	-0.0124464		--	18.305	-0.0990624			18.47	-1.11583	18.47	-1.11619	11.96	-1.24999		--	18.47	-1.33439
18.485	0.107905	18.485	0.103096	11.99	-0.0124537		--	18.32	-0.0990382			18.485	-1.11598	18.485	-1.11581	11.97	-1.24999		--	18.485	-1.33427
18.5	0.107912	18.5	0.101059	12	-0.0124593		--	18.335	-0.0986293			18.5	-1.11613	18.5	-1.11994	11.98	-1.24999		--	18.5	-1.33519
18.515	0.107921	18.515	0.102323	12.01	-0.0124636		--	18.35	-0.0988803			18.515	-1.11626	18.515	-1.11747	11.99	-1.24999		--	18.515	-1.33459
18.53	0.107932	18.53	0.101631	12.02	-0.012467		--	18.365	-0.0987399			18.53	-1.11639	18.53	-1.11092	12	-1.24999		--	18.53	-1.33305
18.545	0.107944	18.545	0.102181	12.03	-0.0124696		--	18.38	-0.0988475			18.545	-1.1165	18.545	-1.11249	12.01	-1.24999		--	18.545	-1.33339
18.56	0.107957	18.56	0.101609	12.04	-0.0124718		--	18.395	-0.0987303			18.56	-1.11659	18.56	-1.11788	12.02	-1.24999		--	18.56	-1.33462
18.575	0.107973	18.575	0.101854	12.05	-0.0124735		--	18.41	-0.0987763			18.575	-1.11667	18.575	-1.11619	12.03	-1.24999		--	18.575	-1.33421
18.59	0.107989	18.59	0.100873	12.06	-0.0124748		--	18.425	-0.0985768			18.59	-1.11674	18.59	-1.11355	12.04	-1.24999		--	18.59	-1.33359
18.605	0.108007	18.605	0.101955	12.07	-0.0124759		--	18.44	-0.0987894			18.605	-1.11678	18.605	-1.11353	12.05	-1.24999		--	18.605	-1.33357
18.62	0.108027	18.62	0.101798	12.08	-0.0124767		--	18.455	-0.0987543			18.62	-1.11681	18.62	-1.11619	12.06	-1.24999		--	18.62	-1.33418
18.635	0.108048	18.635	0.102122	12.09	-0.0124773		--	18.47	-0.0988148			18.635	-1.11682	18.635	-1.11529	12.07	-1.24999		--	18.635	-1.33397
18.65	0.10807	18.65	0.102323	12.1	-0.0124777		--	18.485	-0.0988505			18.65	-1.11681	18.65	-1.11486	12.08	-1.24999		--	18.65	-1.33387
18.665	0.108093	18.665	0.102066	12.11	-0.012478		--	18.5	-0.0987946			18.665	-1.11679	18.665	-1.11641	12.09	-1.24999		--	18.665	-1.33424
18.68	0.108117	18.68	0.101628	12.12	-0.012478		--	18.515	-0.0987021			18.68	-1.11675	18.68	-1.11567	12.1	-1.24999		--	18.68	-1.33407
18.695	0.108142	18.695	0.102497	12.13	-0.0124779		--	18.53	-0.0988711			18.695	-1.11669	18.695	-1.11121	12.11	-1.24999		--	18.695	-1.33306
18.71	0.108167	18.71	0.101386	12.14	-0.0124777		--	18.545	-0.0986437			18.71	-1.11662	18.71	-1.11276	12.12	-1.24999		--	18.71	-1.33343
18.725	0.108193	18.725	0.10217	12.15	-0.0124772		--	18.56	-0.0987954			18.725	-1.11654	18.725	-1.11233	12.13	-1.24999		--	18.725	-1.33335
18.74	0.108219	18.74	0.102226	12.16	-0.0124765		--	18.575	-0.0988014			18.74	-1.11644	18.74	-1.11429	12.14	-1.24999		--	18.74	-1.33382
18.755	0.108245	18.755	0.100167	12.17	-0.0124755		--	18.59	-0.0983844			18.755	-1.11633	18.755	-1.11899	12.15	-1.24999		--	18.755	-1.33493
18.77	0.10827	18.77	0.101906	12.18	-0.0124741		--	18.605	-0.0987272			18.77	-1.11622	18.77	-1.11742	12.16	-1.24999		--	18.77	-1.33459
18.785	0.108295	18.785	0.101642	12.19	-0.0124721		--	18.62	-0.0986695			18.785	-1.1161	18.785	-1.11723	12.17	-1.24999		--	18.785	-1.33457
18.8	0.108318	18.8	0.101237	12.2	-0.0124694		--	18.635	-0.0985838			18.8	-1.11598	18.8	-1.1194	12.18	-1.24999		--	18.8	-1.3351
18.815	0.10834	18.815	0.100884	12.21	-0.0124654		--	18.65	-0.0985088			18.815	-1.11586	18.815	-1.116	12.19	-1.24999		--	18.815	-1.33434
18.83	0.108361	18.83	0.101843	12.22	-0.0124584		--	18.665	-0.0986965			18.83	-1.11574	18.83	-1.11679	12.2	-1.24999		--	18.83	-1.33454
18.845	0.108379	18.845	0.101286	12.23	-0.012442		--	18.68	-0.0985814			18.845	-1.11563	18.845	-1.11353	12.21	-1.24999		--	18.845	-1.33381
18.86	0.108394	18.86	0.100914	12.24	-0.0123967		--	18.695	-0.098504			18.86	-1.11553	18.86	-1.11788	12.22	-1.24999		--	18.86	-1.33484
18.875	0.108407	18.875	0.101542	12.25	-0.0122965		--	18.71	-0.0986271			18.875	-1.11543	18.875	-1.11671	12.23	-1.24999		--	18.875	-1.33459
18.89	0.108416	18.89	0.10172	12.26	-0.0121589		--	18.725	-0.098661			18.89	-1.11535	18.89	-1.11407	12.24	-1.24999		--	18.89	-1.334
18.905	0.108421	18.905	0.101312	12.27	-0.0121035		--	18.74	-0.0985781			18.905	-1.11529	18.905	-1.11733	12.25	-1.24999		--	18.905	-1.33476
18.92	0.108422	18.92	0.10236	12.28	-0.0121667		--	18.755	-0.0987875			18.92	-1.11524	18.92	-1.11448	12.26	-1.24999		--	18.92	-1.33412
18.935	0.10842	18.935	0.101483	12.29	-0.0122179		--	18.77	-0.0986126			18.935	-1.11521	18.935	-1.1147	12.27	-1.24999		--	18.935	-1.33417
18.95	0.108412	18.95	0.10088	12.3	-0.0122628		--	18.785	-0.0984936			18.95	-1.1152	18.95	-1.11668	12.28	-1.24999		--	18.95	-1.33463
18.965	0.108401	18.965	0.100111	12.31	-0.0123403		--	18.8	-0.0983421			18.965	-1.11522	18.965	-1.11739	12.29	-1.24999		--	18.965	-1.33479
18.98	0.108385	18.98	0.10123	12.32	-0.0124041		--	18.815	-0.098569			18.98	-1.11525	18.98	-1.11423	12.3	-1.24999		--	18.98	-1.33406
18.995	0.108364	18.995	0.100821	12.33	-0.0124358		--	18.83	-0.0984914			18.995	-1.11531	18.995	-1.11154	12.31	-1.24999		--	18.995	-1.33343
19.01	0.108339	19.01	0.0997543	12.34	-0.0124468		--	18.845	-0.098283			19.01	-1.11538	19.01	-1.11663	12.32	-1.24999		--	19.01	-1.33458
19.025	0.108311	19.025	0.101148	12.35	-0.0124497		--	18.86	-0.0985674			19.025	-1.11548	19.025	-1.11676	12.33	-1.24999		--	19.025	-1.33459
19.04	0.108279	19.04	0.101806	12.36	-0.0124498		--	18.875	-0.0987055			19.04	-1.11559	19.04	-1.11491	12.34	-1.24998		--	19.04	-1.33414
19.055	0.108243	19.055	0.101234	12.37	-0.0124484		--	18.89	-0.0985981			19.055	-1.11573	19.055	-1.11442	12.35	-1.24998		--	19.055	-1.334
19.07	0.108204	19.07	0.100784	12.38	-0.0124458		--	18.905	-0.0985159			19.07	-1.11587	19.07	-1.11701	12.36	-1.24998		--	19.07	-1.33457
19.085	0.108163	19.085	0.100334	12.39	-0.0124422		--	18.92	-0.0984342			19.085	-1.11604	19.085	-1.11701	12.37	-1.24998		--	19.085	-1.33453
19.1	0.10812	19.1	0.100044	12.4	-0.0124376		--	18.935	-0.0983849			19.1	-1.11621	19.1	-1.11595	12.38	-1.24998		--	19.1	-1.33425
19.115	0.108074	19.115	0.100542	12.41	-0.0124318		--	18.95	-0.0984936			19.115	-1.11639	19.115	-1.11641	12.39	-1.24999		--	19.115	-1.33432
19.13	0.108027	19.13	0.100498	12.42	-0.0124245		--	18.965	-0.0984941			19.13	-1.11658	19.13	-1.11834	12.4	-1.24999		--	19.13	-1.33473
19.145	0.107979	19.145	0.100587	12.43	-0.0124154		--	18.98	-0.0985215			19.145	-1.11677	19.145	-1.1185	12.41	-1.24999		--	19.145	-1.33472
19.16	0.10793	19.16	0.100762	12.44	-0.0124041		--	18.995	-0.0985663			19.16	-1.11697	19.16	-1.12016	12.42	-1.24999		--	19.16	-1.33506
19.175	0.107881	19.175	0.100208	12.45	-0.0123897		--	19.01	-0.0984654			19.175	-1.11717	19.175	-1.12035	12.43	-1.24999		--	19.175	-1.33507
19.19	0.107831	19.19	0.101516	12.46	-0.0123711		--	19.025	-0.098737			19.19	-1.11736	19.19	-1.11978	12.44	-1.24999		--	19.19	-1.33489
19.205	0.107781	19.205	0.100093	12.47	-0.0123467		--	19.04	-0.0984623			19.205	-1.11756	19.205	-1.11712	12.45	-1.24999		--	19.205	-1.33424
19.22	0.107731	19.22	0.0999513	12.48	-0.0123137		--	19.055	-0.098444			19.22	-1.11774	19.22	-1.11943	12.46	-1.24999		--	19.22	-1.33473
19.235	0.107682	19.235	0.10075	12.49	-0.0122675		--	19.07	-0.0986136			19.235	-1.11793	19.235	-1.12136	12.47	-1.24999		--	19.235	-1.33514
19.25	0.107633	19.25	0.0996391	12.5	-0.0121995		--	19.085	-0.0984012			19.25	-1.1181	19.25	-1.1178	12.48	-1.24999		--	19.25	-1.33428
19.265	0.107585	19.265	0.101226	12.51	-0.0120869		--	19.1	-0.0987282			19.265	-1.11827	19.265	-1.11799	12.49	-1.24999		--	19.265	-1.33429
19.28	0.107538	19.28	0.10107	12.52	-0.0118408		--	19.115	-0.0987065			19.28	-1.11843	19.28	-1.12155	12.5	-1.24999		--	19.28	-1.33508
19.295	0.107491	19.295	0.0993269	12.53	-0.0111588		--	19.13	-0.0983672			19.295	-1.11858	19.295	-1.11736	12.51	-1.24999		--	19.295	-1.33408
19.31	0.107445	19.31	0.0994756	12.54	-0.0094835		--	19.145	-0.0984061			19.31	-1.11872	19.31	-1.116	12.52	-1.24999		--	19.31	-1.33374
19.325	0.1074	19.325	0.100631	12.55	-0.00672988		--	19.16	-0.0986462			19.325	-1.11884	19.325	-1.11845	12.53	-1.24999		--	19.325	-1.33427
19.34	0.107356	19.34	0.100256	12.56	-0.00473453		--	19.175	-0.0985799			19.34	-1.11896	19.34	-1.11633	12.54	-1.24999		--	19.34	-1.33376
19.355	0.107313	19.355	0.100107	12.57	-0.0056025		--	19.19	-0.0985588			19.355	-1.11906	19.355	-1.11548	12.55	-1.24999		--	19.355	-1.33354
19.37	0.107271	19.37	0.100416	12.58	-0.00695216		--	19.205	-0.098629			19.37	-1.11915	19.37	-1.11902	12.56	-1.24999		--	19.37	-1.33434
19.385	0.10723	19.385	0.0988921	12.59	-0.00768189		--	19.22	-0.0983325			19.385	-1.11923	19.385	-1.11918	12.57	-1.24999		--	19.385	-1.33436
19.4	0.107189	19.4	0.0982194	12.6	-0.0090793		--	19.235	-0.098206			19.4	-1.1193	19.4	-1.11986	12.58	-1.24999		--	19.4	-1.3345
19.415	0.107149	19.415	0.099405	12.61	-0.0106294		--	19.25	-0.0984511			19.415	-1.11936	19.415	-1.1194	12.59	-1.24999		--	19.415	-1.33439
19.43	0.10711	19.43	0.100483	12.62	-0.0115662		--	19.265	-0.0986745			19.43	-1.11941	19.43	-1.11829	12.6	-1.24999		--	19.43	-1.33412
19.445	0.107072	19.445	0.100371	12.63	-0.0119563		--	19.28	-0.0986599			19.445	-1.11944	19.445	-1.11842	12.61	-1.24999		--	19.445	-1.33414
19.46	0.107034	19.46	0.0997097	12.64	-0.0120934		--	19.295	-0.0985352			19.46	-1.11947	19.46	-1.11703	12.62	-1.24999		--	19.46	-1.33382
19.475	0.106997	19.475	0.0993864	12.65	-0.0121411		--	19.31	-0.098478			19.475	-1.11949	19.475	-1.11616	12.63	-1.24999		--	19.475	-1.33361
19.49	0.10696	19.49	0.0993641	12.66	-0.0121451		--	19.325	-0.0984809			19.49	-1.1195	19.49	-1.1151	12.64	-1.24999		--	19.49	-1.33336
19.505	0.106923	19.505	0.100107	12.67	-0.0121027		--	19.34	-0.0986368			19.505	-1.11951	19.505	-1.1172	12.65	-1.24999		--	19.505	-1.33385
19.52	0.106887	19.52	0.100539	12.68	-0.0119525		--	19.355	-0.0987302			19.52	-1.11951	19.52	-1.11888	12.66	-1.24999		--	19.52	-1.33423
19.535	0.106852	19.535	0.098959	12.69	-0.011484		--	19.37	-0.0984215			19.535	-1.1195	19.535	-1.11709	12.67	-1.24999		--	19.535	-1.33382
19.55	0.106816	19.55	0.099286	12.7	-0.010352		--	19.385	-0.098494			19.55	-1.1195	19.55	-1.11766	12.68	-1.24999		--	19.55	-1.33395
19.565	0.106781	19.565	0.0990593	12.71	-0.00861371		--	19.4	-0.0984557			19.565	-1.11949	19.565	-1.1178	12.69	-1.24999		--	19.565	-1.33399
19.58	0.106746	19.58	0.0997692	12.72	-0.00760226		--	19.415	-0.0986047			19.58	-1.11948	19.58	-1.12076	12.7	-1.24999		--	19.58	-1.33467
19.595	0.106711	19.595	0.0998733	12.73	-0.00832556		--	19.43	-0.0986325			19.595	-1.11948	19.595	-1.11853	12.71	-1.24999		--	19.595	-1.33416
19.61	0.106675	19.61	0.0989292	12.74	-0.00911273		--	19.445	-0.0984508			19.61	-1.11947	19.61	-1.11913	12.72	-1.24999		--	19.61	-1.3343
19.625	0.10664	19.625	0.0990445	12.75	-0.00955756		--	19.46	-0.0984809			19.625	-1.11947	19.625	-1.11916	12.73	-1.24999		--	19.625	-1.3343
19.64	0.106604	19.64	0.100055	12.76	-0.0104655		--	19.475	-0.0986902			19.64	-1.11948	19.64	-1.11962	12.74	-1.24999		--	19.64	-1.33441
19.655	0.106568	19.655	0.0989627	12.77	-0.0114111		--	19.49	-0.0984789			19.655	-1.11949	19.655	-1.12033	12.75	-1.24999		--	19.655	-1.33457
19.67	0.106532	19.67	0.100509	12.78	-0.0119664		--	19.505	-0.0987954			19.67	-1.1195	19.67	-1.11826	12.76	-1.24999		--	19.67	-1.33409
19.685	0.106495	19.685	0.0986356	12.79	-0.0122008		--	19.52	-0.0984281			19.685	-1.11953	19.685	-1.12022	12.77	-1.24999		--	19.685	-1.33454
19.7	0.106458	19.7	0.100022	12.8	-0.0122947		--	19.535	-0.0987128			19.7	-1.11956	19.7	-1.12122	12.78	-1.24999		--	19.7	-1.33476
19.715	0.10642	19.715	0.0997432	12.81	-0.0123428		--	19.55	-0.0986645			19.715	-1.11959	19.715	-1.11899	12.79	-1.24999		--	19.715	-1.33424
19.73	0.106382	19.73	0.0994273	12.82	-0.0123738		--	19.565	-0.098609			19.73	-1.11964	19.73	-1.12228	12.8	-1.24999		--	19.73	-1.33499
19.745	0.106344	19.745	0.0992006	12.83	-0.0123959		--	19.58	-0.0985714			19.745	-1.11969	19.745	-1.12294	12.81	-1.24999		--	19.745	-1.33513
19.76	0.106304	19.76	0.0993381	12.84	-0.0124122		--	19.595	-0.0986068			19.76	-1.11975	19.76	-1.11913	12.82	-1.24999		--	19.76	-1.33424
19.775	0.106264	19.775	0.0979629	12.85	-0.0124248		--	19.61	-0.0983397			19.775	-1.11981	19.775	-1.11905	12.83	-1.24999		--	19.775	-1.33421
19.79	0.106224	19.79	0.0977585	12.86	-0.0124346		--	19.625	-0.098307			19.79	-1.11988	19.79	-1.11954	12.84	-1.24999		--	19.79	-1.33431
19.805	0.106182	19.805	0.0990147	12.87	-0.0124425		--	19.64	-0.0985665			19.805	-1.11996	19.805	-1.12217	12.85	-1.24999		--	19.805	-1.3349
19.82	0.10614	19.82	0.0995127	12.88	-0.0124489		--	19.655	-0.0986745			19.82	-1.12004	19.82	-1.12128	12.86	-1.24999		--	19.82	-1.33468
19.835	0.106097	19.835	0.0995908	12.89	-0.0124542		--	19.67	-0.0986987			19.835	-1.12012	19.835	-1.11878	12.87	-1.24999		--	19.835	-1.33408
19.85	0.106054	19.85	0.0993901	12.9	-0.0124586		--	19.685	-0.0986673			19.85	-1.12021	19.85	-1.12207	12.88	-1.24999		--	19.85	-1.33482
19.865	0.106009	19.865	0.0988809	12.91	-0.0124624		--	19.7	-0.0985743			19.865	-1.1203	19.865	-1.11913	12.89	-1.24999		--	19.865	-1.33412
19.88	0.105964	19.88	0.0994384	12.92	-0.0124657		--	19.715	-0.0986948			19.88	-1.12039	19.88	-1.12065	12.9	-1.24999		--	19.88	-1.33446
19.895	0.105919	19.895	0.0994942	12.93	-0.0124685		--	19.73	-0.0987151			19.895	-1.12049	19.895	-1.12163	12.91	-1.24999		--	19.895	-1.33466
19.91	0.105872	19.91	0.0990742	12.94	-0.0124709		--	19.745	-0.0986404			19.91	-1.12058	19.91	-1.11965	12.92	-1.24998		--	19.91	-1.33418
19.925	0.105825	19.925	0.0991485	12.95	-0.0124731		--	19.76	-0.0986647			19.925	-1.12068	19.925	-1.12117	12.93	-1.24998		--	19.925	-1.33451
19.94	0.105777	19.94	0.099286	12.96	-0.012475		--	19.775	-0.0987018			19.94	-1.12078	19.94	-1.12277	12.94	-1.24998		--	19.94	-1.33486
19.955	0.105728	19.955	0.0998547	12.97	-0.0124767		--	19.79	-0.0988253			19.955	-1.12087	19.955	-1.12318	12.95	-1.24998		--	19.955	-1.33494
19.97	0.105679	19.97	0.0990668	12.98	-0.0124782		--	19.805	-0.0986776			19.97	-1.12097	19.97	-1.12136	12.96	-1.24998		--	19.97	-1.3345
19.985	0.105628	19.985	0.100078	12.99	-0.0124795		--	19.82	-0.0988899			19.985	-1.12106	19.985	-1.12125	12.97	-1.24998		--	19.985	-1.33445
20	0.105577	20	0.0996317	13	-0.0124807		--	19.835	-0.0988109			20	-1.12115	20	-1.11875	12.98	-1.24998		--	20	-1.33386
20.015	0.105526	20.015	0.098788	13.01	-0.0124818		--	19.85	-0.0986525			20.015	-1.12124	20.015	-1.12073	12.99	-1.24998		--	20.015	-1.3343
20.03	0.105473	20.03	0.0976284	13.02	-0.0124828		--	19.865	-0.0984311			20.03	-1.12133	20.03	-1.11853	13	-1.24998		--	20.03	-1.33377
20.045	0.10542	20.045	0.0994421	13.03	-0.0124838		--	19.88	-0.0988044			20.045	-1.12142	20.045	-1.12043	13.01	-1.24998		--	20.045	-1.33419
20.06	0.105366	20.06	0.0983123	13.04	-0.0124845		--	19.895	-0.0985892			20.06	-1.1215	20.06	-1.11853	13.02	-1.24998		--	20.06	-1.33373
20.075	0.105312	20.075	0.0986951	13.05	-0.0124852		--	19.91	-0.0986767			20.075	-1.12158	20.075	-1.11894	13.03	-1.24997		--	20.075	-1.33381
20.09	0.105256	20.09	0.0983792	13.06	-0.0124859		--	19.925	-0.0986246			20.09	-1.12166	20.09	-1.12174	13.04	-1.24997		--	20.09	-1.33444
20.105	0.1052	20.105	0.0984758	13.07	-0.0124866		--	19.94	-0.0986551			20.105	-1.12173	20.105	-1.11948	13.05	-1.24997		--	20.105	-1.33391
20.12	0.105144	20.12	0.0982231	13.08	-0.0124872		--	19.955	-0.0986158			20.12	-1.1218	20.12	-1.11951	13.06	-1.24997		--	20.12	-1.3339
20.135	0.105087	20.135	0.0975467	13.09	-0.0124877		--	19.97	-0.0984919			20.135	-1.12187	20.135	-1.12043	13.07	-1.24997		--	20.135	-1.3341
20.15	0.10503	20.15	0.0981004	13.1	-0.0124882		--	19.985	-0.0986141			20.15	-1.12193	20.15	-1.12204	13.08	-1.24996		--	20.15	-1.33445
20.165	0.104972	20.165	0.0985985	13.11	-0.0124887		--	20	-0.0987253			20.165	-1.122	20.165	-1.11965	13.09	-1.24996		--	20.165	-1.33389
20.18	0.104914	20.18	0.097569	13.12	-0.0124892		--	20.015	-0.098531			20.18	-1.12205	20.18	-1.12204	13.1	-1.24995		--	20.18	-1.33443
20.195	0.104855	20.195	0.0986393	13.13	-0.0124896		--	20.03	-0.0987568			20.195	-1.12211	20.195	-1.1213	13.11	-1.24994		--	20.195	-1.33425
20.21	0.104796	20.21	0.0985167	13.14	-0.01249		--	20.045	-0.098744			20.21	-1.12216	20.21	-1.12144	13.12	-1.24993		--	20.21	-1.33427
20.225	0.104737	20.225	0.0993046	13.15	-0.0124903		--	20.06	-0.0989134			20.225	-1.12221	20.225	-1.12128	13.13	-1.24992		--	20.225	-1.33422
20.24	0.104678	20.24	0.0985539	13.16	-0.0124907		--	20.075	-0.0987751			20.24	-1.12226	20.24	-1.12174	13.14	-1.24989		--	20.24	-1.33431
20.255	0.104619	20.255	0.0984758	13.17	-0.012491		--	20.09	-0.0987714			20.255	-1.12231	20.255	-1.12098	13.15	-1.24984		--	20.255	-1.33413
20.27	0.10456	20.27	0.0981748	13.18	-0.0124913		--	20.105	-0.098723			20.27	-1.12235	20.27	-1.11981	13.16	-1.24968		--	20.27	-1.33385
20.285	0.104501	20.285	0.098788	13.19	-0.0124916		--	20.12	-0.0988575			20.285	-1.12239	20.285	-1.12022	13.17	-1.24933		--	20.285	-1.33394
20.3	0.104441	20.3	0.0984758	13.2	-0.0124918		--	20.135	-0.0988069			20.3	-1.12243	20.3	-1.11932	13.18	-1.24881		--	20.3	-1.33372
20.315	0.104382	20.315	0.098093	13.21	-0.012492		--	20.15	-0.0987421			20.315	-1.12246	20.315	-1.12264	13.19	-1.24852		--	20.315	-1.33448
20.33	0.104324	20.33	0.0980075	13.22	-0.0124923		--	20.165	-0.0987367			20.33	-1.1225	20.33	-1.11978	13.2	-1.24875		--	20.33	-1.33381
20.345	0.104266	20.345	0.0976247	13.23	-0.0124925		--	20.18	-0.0986718			20.345	-1.12253	20.345	-1.12177	13.21	-1.24897		--	20.345	-1.33426
20.36	0.104208	20.36	0.0989255	13.24	-0.0124927		--	20.195	-0.0989434			20.36	-1.12256	20.36	-1.11774	13.22	-1.24907		--	20.36	-1.33333
20.375	0.104152	20.375	0.098067	13.25	-0.0124929		--	20.21	-0.0987831			20.375	-1.12259	20.375	-1.11831	13.23	-1.24931		--	20.375	-1.33345
20.39	0.104096	20.39	0.0986059	13.26	-0.0124931		--	20.225	-0.0989021			20.39	-1.12262	20.39	-1.12212	13.24	-1.24958		--	20.39	-1.33433
20.405	0.10404	20.405	0.0997915	13.27	-0.0124933		--	20.24	-0.0991502			20.405	-1.12265	20.405	-1.12095	13.25	-1.24974		--	20.405	-1.33405
20.42	0.103986	20.42	0.0981933	13.28	-0.0124935		--	20.255	-0.0988414			20.42	-1.12268	20.42	-1.12334	13.26	-1.24979		--	20.42	-1.3346
20.435	0.103933	20.435	0.0977288	13.29	-0.0124936		--	20.27	-0.0987591			20.435	-1.12271	20.435	-1.12207	13.27	-1.24978		--	20.435	-1.3343
20.45	0.103882	20.45	0.0982491	13.3	-0.0124938		--	20.285	-0.0988735			20.45	-1.12274	20.45	-1.12288	13.28	-1.24971		--	20.45	-1.33448
20.465	0.103831	20.465	0.0986765	13.31	-0.0124939		--	20.3	-0.0989691			20.465	-1.12277	20.465	-1.12046	13.29	-1.24947		--	20.465	-1.33391
20.48	0.103782	20.48	0.0984015	13.32	-0.012494		--	20.315	-0.0989239			20.48	-1.1228	20.48	-1.11826	13.3	-1.24891		--	20.48	-1.3334
20.495	0.103735	20.495	0.0978403	13.33	-0.0124942		--	20.33	-0.0988211			20.495	-1.12283	20.495	-1.12	13.31	-1.24806		--	20.495	-1.33379
20.51	0.103689	20.51	0.098264	13.34	-0.0124943		--	20.345	-0.0989151			20.51	-1.12286	20.51	-1.12117	13.32	-1.24757		--	20.51	-1.33406
20.525	0.103644	20.525	0.0968851	13.35	-0.0124944		--	20.36	-0.0986482			20.525	-1.12289	20.525	-1.12234	13.33	-1.24794		--	20.525	-1.33432
20.54	0.103601	20.54	0.0973348	13.36	-0.0124945		--	20.375	-0.0987467			20.54	-1.12292	20.54	-1.12302	13.34	-1.24833		--	20.54	-1.33447
20.555	0.10356	20.555	0.0974612	13.37	-0.0124946		--	20.39	-0.0987802			20.555	-1.12295	20.555	-1.12329	13.35	-1.24849		--	20.555	-1.33453
20.57	0.103521	20.57	0.0975132	13.38	-0.0124947		--	20.405	-0.0987985			20.57	-1.12299	20.57	-1.12389	13.36	-1.24886		--	20.57	-1.33466
20.585	0.103483	20.585	0.0976582	13.39	-0.0124948		--	20.42	-0.098835			20.585	-1.12302	20.585	-1.12253	13.37	-1.24933		--	20.585	-1.33434
20.6	0.103447	20.6	0.0985464	13.4	-0.0124949		--	20.435	-0.0990198			20.6	-1.12306	20.6	-1.12383	13.38	-1.24961		--	20.6	-1.33463
20.615	0.103413	20.615	0.0970486	13.41	-0.012495		--	20.45	-0.0987271			20.615	-1.1231	20.615	-1.1253	13.39	-1.24972		--	20.615	-1.33496
20.63	0.103381	20.63	0.0966547	13.42	-0.0124951		--	20.465	-0.0986548			20.63	-1.12314	20.63	-1.12285	13.4	-1.24974		--	20.63	-1.33439
20.645	0.10335	20.645	0.0971453	13.43	-0.0124951		--	20.48	-0.0987591			20.645	-1.12319	20.645	-1.12038	13.41	-1.24969		--	20.645	-1.33381
20.66	0.103321	20.66	0.0987657	13.44	-0.0124952		--	20.495	-0.099089			20.66	-1.12324	20.66	-1.12188	13.42	-1.24953		--	20.66	-1.33414
20.675	0.103293	20.675	0.0972939	13.45	-0.0124953		--	20.51	-0.0988001			20.675	-1.12328	20.675	-1.12495	13.43	-1.24918		--	20.675	-1.33484
20.69	0.103267	20.69	0.0973608	13.46	-0.0124953		--	20.525	-0.0988188			20.69	-1.12333	20.69	-1.12378	13.44	-1.24871		--	20.69	-1.33456
20.705	0.103242	20.705	0.0965246	13.47	-0.0124954		--	20.54	-0.0986565			20.705	-1.12339	20.705	-1.12169	13.45	-1.24854		--	20.705	-1.33406
20.72	0.103218	20.72	0.0970598	13.48	-0.0124955		--	20.555	-0.0987683			20.72	-1.12344	20.72	-1.12538	13.46	-1.2487		--	20.72	-1.33491
20.735	0.103195	20.735	0.0979703	13.49	-0.0124955		--	20.57	-0.0989551			20.735	-1.1235	20.735	-1.12166	13.47	-1.24867		--	20.735	-1.33403
20.75	0.103172	20.75	0.09745	13.5	-0.0124956		--	20.585	-0.0988555			20.75	-1.12357	20.75	-1.1219	13.48	-1.24824		--	20.75	-1.33408
20.765	0.10315	20.765	0.0977808	13.51	-0.0124956		--	20.6	-0.0989261			20.765	-1.12363	20.765	-1.12394	13.49	-1.2472		--	20.765	-1.33453
20.78	0.103128	20.78	0.0971044	13.52	-0.0124957		--	20.615	-0.0987953			20.78	-1.1237	20.78	-1.12245	13.5	-1.24531		--	20.78	-1.33418
20.795	0.103105	20.795	0.0974463	13.53	-0.0124957		--	20.63	-0.0988683			20.795	-1.12377	20.795	-1.12517	13.51	-1.24381		--	20.795	-1.33479
20.81	0.103081	20.81	0.0978551	13.54	-0.0124957		--	20.645	-0.0989549			20.81	-1.12384	20.81	-1.12103	13.52	-1.24453		--	20.81	-1.33382
20.825	0.103055	20.825	0.0974872	13.55	-0.0124958		--	20.66	-0.0988865			20.825	-1.12392	20.825	-1.12125	13.53	-1.24573		--	20.825	-1.33385
20.84	0.103027	20.84	0.0981562	13.56	-0.0124958		--	20.675	-0.0990258			20.84	-1.12399	20.84	-1.12315	13.54	-1.24617		--	20.84	-1.33428
20.855	0.102996	20.855	0.0966249	13.57	-0.0124959		--	20.69	-0.0987257			20.855	-1.12408	20.855	-1.12634	13.55	-1.24695		--	20.855	-1.33499
20.87	0.102962	20.87	0.0974463	13.58	-0.0124959		--	20.705	-0.0988968			20.87	-1.12416	20.87	-1.1262	13.56	-1.2482		--	20.87	-1.33494
20.885	0.102924	20.885	0.096729	13.59	-0.0124959		--	20.72	-0.098761			20.885	-1.12425	20.885	-1.12397	13.57	-1.2491		--	20.885	-1.33441
20.9	0.102881	20.9	0.09648	13.6	-0.012496		--	20.735	-0.0987197			20.9	-1.12434	20.9	-1.12234	13.58	-1.24953		--	20.9	-1.33401
20.915	0.102834	20.915	0.0969223	13.61	-0.012496		--	20.75	-0.0988177			20.915	-1.12443	20.915	-1.12544	13.59	-1.2497		--	20.915	-1.33471
20.93	0.10278	20.93	0.0962607	13.62	-0.0124959		--	20.765	-0.0986962			20.93	-1.12453	20.93	-1.12514	13.6	-1.24978		--	20.93	-1.33462
20.945	0.10272	20.945	0.0964651	13.63	-0.012496		--	20.78	-0.098749			20.945	-1.12463	20.945	-1.12498	13.61	-1.24983		--	20.945	-1.33456
20.96	0.102654	20.96	0.0966138	13.64	-0.0124961		--	20.795	-0.0987919			20.96	-1.12474	20.96	-1.1231	13.62	-1.24986		--	20.96	-1.33411
20.975	0.102582	20.975	0.0966472	13.65	-0.0124961		--	20.81	-0.098813			20.975	-1.12484	20.975	-1.12522	13.63	-1.24989		--	20.975	-1.33457
20.99	0.102504	20.99	0.0973311	13.66	-0.0124961		--	20.825	-0.0989654			20.99	-1.12495	20.99	-1.12688	13.64	-1.2499		--	20.99	-1.33493
21.005	0.10242	21.005	0.0971787	13.67	-0.0124961		--	20.84	-0.0989517			21.005	-1.12506	21.005	-1.12606	13.65	-1.24992		--	21.005	-1.33472
21.02	0.102331	21.02	0.0964502	13.68	-0.0124961		--	20.855	-0.0988239			21.02	-1.12518	21.02	-1.12484	13.66	-1.24993		--	21.02	-1.33442
21.035	0.102237	21.035	0.0970746	13.69	-0.0124961		--	20.87	-0.0989675			21.035	-1.1253	21.035	-1.12443	13.67	-1.24994		--	21.035	-1.3343
21.05	0.10214	21.05	0.0970486	13.7	-0.0124961		--	20.885	-0.0989818			21.05	-1.12542	21.05	-1.12228	13.68	-1.24994		--	21.05	-1.33378
21.065	0.102039	21.065	0.0965655	13.71	-0.0124961		--	20.9	-0.0989053			21.065	-1.12554	21.065	-1.12288	13.69	-1.24995		--	21.065	-1.33389
21.08	0.101937	21.08	0.0963908	13.72	-0.0124961		--	20.915	-0.0988908			21.08	-1.12567	21.08	-1.1246	13.7	-1.24995		--	21.08	-1.33426
21.095	0.101833	21.095	0.0976507	13.73	-0.0124961		--	20.93	-0.0991635			21.095	-1.1258	21.095	-1.12487	13.71	-1.24996		--	21.095	-1.33429
21.11	0.10173	21.11	0.0961232	13.74	-0.0124961		--	20.945	-0.0988787			21.11	-1.12593	21.11	-1.12674	13.72	-1.24996		--	21.11	-1.3347
21.125	0.101627	21.125	0.0963722	13.75	-0.0124961		--	20.96	-0.098949			21.125	-1.12607	21.125	-1.12636	13.73	-1.24996		--	21.125	-1.33458
21.14	0.101527	21.14	0.0966324	13.76	-0.0124961		--	20.975	-0.0990211			21.14	-1.1262	21.14	-1.12715	13.74	-1.24997		--	21.14	-1.33473
21.155	0.101429	21.155	0.0961083	13.77	-0.0124961		--	20.99	-0.0989359			21.155	-1.12635	21.155	-1.12549	13.75	-1.24997		--	21.155	-1.33432
21.17	0.101334	21.17	0.0964279	13.78	-0.0124961		--	21.005	-0.0990188			21.17	-1.12649	21.17	-1.12636	13.76	-1.24997		--	21.17	-1.33449
21.185	0.101243	21.185	0.0961195	13.79	-0.0124961		--	21.02	-0.0989753			21.185	-1.12663	21.185	-1.12563	13.77	-1.24997		--	21.185	-1.33429
21.2	0.101157	21.2	0.0958184	13.8	-0.0124961		--	21.035	-0.0989324			21.2	-1.12678	21.2	-1.12394	13.78	-1.24997		--	21.2	-1.33387
21.215	0.101075	21.215	0.0952052	13.81	-0.0124961		--	21.05	-0.0988261			21.215	-1.12693	21.215	-1.12533	13.79	-1.24998		--	21.215	-1.33416
21.23	0.100998	21.23	0.0952944	13.82	-0.0124961		--	21.065	-0.0988593			21.23	-1.12709	21.23	-1.12764	13.8	-1.24998		--	21.23	-1.33466
21.245	0.100926	21.245	0.0953613	13.83	-0.0124961		--	21.08	-0.0988871			21.245	-1.12724	21.245	-1.12432	13.81	-1.24998		--	21.245	-1.33386
21.26	0.100859	21.26	0.0964577	13.84	-0.0124961		--	21.095	-0.0991198			21.26	-1.1274	21.26	-1.12481	13.82	-1.24998		--	21.26	-1.33394
21.275	0.100796	21.275	0.0952275	13.85	-0.012496		--	21.11	-0.0988862			21.275	-1.12756	21.275	-1.1256	13.83	-1.24998		--	21.275	-1.33409
21.29	0.100738	21.29	0.0944135	13.86	-0.012496		--	21.125	-0.098735			21.29	-1.12772	21.29	-1.12955	13.84	-1.24998		--	21.29	-1.33497
21.305	0.100684	21.305	0.0942426	13.87	-0.012496		--	21.14	-0.0987116			21.305	-1.12789	21.305	-1.13077	13.85	-1.24998		--	21.305	-1.33521
21.32	0.100634	21.32	0.0943764	13.88	-0.012496		--	21.155	-0.0987485			21.32	-1.12805	21.32	-1.13009	13.86	-1.24998		--	21.32	-1.33502
21.335	0.100586	21.335	0.0947071	13.89	-0.0124959		--	21.17	-0.0988242			21.335	-1.12822	21.335	-1.12748	13.87	-1.24998		--	21.335	-1.33438
21.35	0.100541	21.35	0.0942091	13.9	-0.0124959		--	21.185	-0.0987337			21.35	-1.12839	21.35	-1.12598	13.88	-1.24998		--	21.35	-1.334
21.365	0.100497	21.365	0.0952944	13.91	-0.0124958		--	21.2	-0.0989595			21.365	-1.12856	21.365	-1.12778	13.89	-1.24998		--	21.365	-1.33438
21.38	0.100454	21.38	0.0946477	13.92	-0.0124958		--	21.215	-0.0988388			21.38	-1.12874	21.38	-1.13131	13.9	-1.24998		--	21.38	-1.33516
21.395	0.100411	21.395	0.0958407	13.93	-0.0124957		--	21.23	-0.099086			21.395	-1.12892	21.395	-1.1308	13.91	-1.24999		--	21.395	-1.335
21.41	0.100367	21.41	0.0956029	13.94	-0.0124957		--	21.245	-0.0990472			21.41	-1.12909	21.41	-1.12753	13.92	-1.24999		--	21.41	-1.33421
21.425	0.100322	21.425	0.0954282	13.95	-0.0124956		--	21.26	-0.0990212			21.425	-1.12927	21.425	-1.12707	13.93	-1.24999		--	21.425	-1.33407
21.44	0.100276	21.44	0.0940716	13.96	-0.0124955		--	21.275	-0.0987592			21.44	-1.12946	21.44	-1.12984	13.94	-1.24999		--	21.44	-1.33467
21.455	0.100227	21.455	0.0944284	13.97	-0.0124955		--	21.29	-0.0988402			21.455	-1.12964	21.455	-1.12737	13.95	-1.24999		--	21.455	-1.33406
21.47	0.100176	21.47	0.0947666	13.98	-0.0124954		--	21.305	-0.0989181			21.47	-1.12983	21.47	-1.12672	13.96	-1.24999		--	21.47	-1.33387
21.485	0.100122	21.485	0.094276	13.99	-0.0124953		--	21.32	-0.0988308			21.485	-1.13001	21.485	-1.1271	13.97	-1.24999		--	21.485	-1.33392
21.5	0.100065	21.5	0.0950119	14	-0.0124952		--	21.335	-0.0989895			21.5	-1.1302	21.5	-1.128	13.98	-1.24999		--	21.5	-1.33409
21.515	0.100003	21.515	0.0950677	14.01	-0.0124952		--	21.35	-0.0990129			21.515	-1.1304	21.515	-1.129	13.99	-1.24999		--	21.515	-1.33428
21.53	0.0999379	21.53	0.095443	14.02	-0.0124951		--	21.365	-0.099101			21.53	-1.13059	21.53	-1.12897	14	-1.24999		--	21.53	-1.33423
21.545	0.0998679	21.545	0.0947963	14.03	-0.012495		--	21.38	-0.0989857			21.545	-1.13079	21.545	-1.12949	14.01	-1.24999		--	21.545	-1.33431
21.56	0.0997929	21.56	0.0944396	14.04	-0.0124949		--	21.395	-0.0989293			21.56	-1.13099	21.56	-1.1318	14.02	-1.24999		--	21.56	-1.3348
21.575	0.0997125	21.575	0.0942686	14.05	-0.0124948		--	21.41	-0.0989112			21.575	-1.13119	21.575	-1.12862	14.03	-1.24999		--	21.575	-1.33402
21.59	0.0996263	21.59	0.094893	14.06	-0.0124946		--	21.425	-0.0990533			21.59	-1.13139	21.59	-1.12783	14.04	-1.24999		--	21.59	-1.3338
21.605	0.0995338	21.605	0.0944767	14.07	-0.0124945		--	21.44	-0.0989886			21.605	-1.1316	21.605	-1.13112	14.05	-1.24999		--	21.605	-1.33451
21.62	0.099435	21.62	0.0934472	14.08	-0.0124943		--	21.455	-0.0988025			21.62	-1.13181	21.62	-1.12974	14.06	-1.24999		--	21.62	-1.33415
21.635	0.0993295	21.635	0.0952758	14.09	-0.0124942		--	21.47	-0.0991893			21.635	-1.13202	21.635	-1.12751	14.07	-1.24999		--	21.635	-1.33359
21.65	0.0992174	21.65	0.0949822	14.1	-0.012494		--	21.485	-0.099153			21.65	-1.13223	21.65	-1.12908	14.08	-1.24999		--	21.65	-1.33391
21.665	0.0990989	21.665	0.0932614	14.11	-0.0124938		--	21.5	-0.0988325			21.665	-1.13245	21.665	-1.1296	14.09	-1.24999		--	21.665	-1.33398
21.68	0.0989743	21.68	0.093856	14.12	-0.0124936		--	21.515	-0.0989763			21.68	-1.13267	21.68	-1.12949	14.1	-1.24999		--	21.68	-1.33391
21.695	0.0988442	21.695	0.093778	14.13	-0.0124934		--	21.53	-0.0989868			21.695	-1.13289	21.695	-1.13088	14.11	-1.24999		--	21.695	-1.33419
21.71	0.0987091	21.71	0.093778	14.14	-0.0124931		--	21.545	-0.0990138			21.71	-1.13312	21.71	-1.13014	14.12	-1.24999		--	21.71	-1.33397
21.725	0.0985699	21.725	0.0934918	14.15	-0.0124929		--	21.56	-0.0989844			21.725	-1.13335	21.725	-1.13539	14.13	-1.24999		--	21.725	-1.33513
21.74	0.0984272	21.74	0.0917153	14.16	-0.0124926		--	21.575	-0.0986576			21.74	-1.13358	21.74	-1.13322	14.14	-1.24999		--	21.74	-1.33458
21.755	0.098282	21.755	0.0926035	14.17	-0.0124923		--	21.59	-0.0988643			21.755	-1.13381	21.755	-1.13488	14.15	-1.24999		--	21.755	-1.33491
21.77	0.0981349	21.77	0.0935178	14.18	-0.012492		--	21.605	-0.0990766			21.77	-1.13405	21.77	-1.12925	14.16	-1.24999		--	21.77	-1.33357
21.785	0.0979867	21.785	0.0919122	14.19	-0.0124917		--	21.62	-0.0987851			21.785	-1.13428	21.785	-1.13316	14.17	-1.24999		--	21.785	-1.33442
21.8	0.0978379	21.8	0.0925961	14.2	-0.0124913		--	21.635	-0.0989516			21.8	-1.13452	21.8	-1.13273	14.18	-1.24999		--	21.8	-1.33427
21.815	0.0976889	21.815	0.0932205	14.21	-0.0124909		--	21.65	-0.0991063			21.815	-1.13477	21.815	-1.13314	14.19	-1.24999		--	21.815	-1.33431
21.83	0.0975401	21.83	0.0911318	14.22	-0.0124905		--	21.665	-0.0987183			21.83	-1.13501	21.83	-1.13273	14.2	-1.24999		--	21.83	-1.33417
21.845	0.0973914	21.845	0.0912544	14.23	-0.0124899		--	21.68	-0.0987726			21.845	-1.13525	21.845	-1.13493	14.21	-1.24999		--	21.845	-1.33462
21.86	0.097243	21.86	0.0927634	14.24	-0.0124894		--	21.695	-0.0991041			21.86	-1.1355	21.86	-1.1343	14.22	-1.24999		--	21.86	-1.33443
21.875	0.0970945	21.875	0.091719	14.25	-0.0124888		--	21.71	-0.0989249			21.875	-1.13574	21.875	-1.13781	14.23	-1.24999		--	21.875	-1.33518
21.89	0.0969457	21.89	0.0904219	14.26	-0.0124881		--	21.725	-0.0986952			21.89	-1.13599	21.89	-1.13618	14.24	-1.24999		--	21.89	-1.33476
21.905	0.0967964	21.905	0.091771	14.27	-0.0124873		--	21.74	-0.0989949			21.905	-1.13624	21.905	-1.13303	14.25	-1.24999		--	21.905	-1.33398
21.92	0.0966461	21.92	0.091299	14.28	-0.0124864		--	21.755	-0.0989306			21.92	-1.13648	21.92	-1.13376	14.26	-1.24999		--	21.92	-1.33409
21.935	0.0964947	21.935	0.0908233	14.29	-0.0124853		--	21.77	-0.0988657			21.935	-1.13673	21.935	-1.13588	14.27	-1.24999		--	21.935	-1.33453
21.95	0.096342	21.95	0.0910277	14.3	-0.0124841		--	21.785	-0.0989371			21.95	-1.13698	21.95	-1.13292	14.28	-1.24999		--	21.95	-1.3338
21.965	0.0961879	21.965	0.0911689	14.31	-0.0124827		--	21.8	-0.0989962			21.965	-1.13722	21.965	-1.13414	14.29	-1.24999		--	21.965	-1.33403
21.98	0.0960327	21.98	0.0901208	14.32	-0.0124811		--	21.815	-0.0988176			21.98	-1.13747	21.98	-1.13474	14.3	-1.24999		--	21.98	-1.33411
21.995	0.0958768	21.995	0.0899313	14.33	-0.0124791		--	21.83	-0.0988109			21.995	-1.13772	21.995	-1.13357	14.31	-1.24999		--	21.995	-1.33379
22.01	0.0957206	22.01	0.090998	14.34	-0.0124768		--	21.845	-0.0990555			22.01	-1.13796	22.01	-1.13781	14.32	-1.24999		--	22.01	-1.33472
22.025	0.095565	22.025	0.0906412	14.35	-0.012474		--	21.86	-0.0990152			22.025	-1.13821	22.025	-1.13577	14.33	-1.24999		--	22.025	-1.3342
22.04	0.0954108	22.04	0.0911429	14.36	-0.0124705		--	21.875	-0.0991464			22.04	-1.13846	22.04	-1.13558	14.34	-1.24999		--	22.04	-1.3341
22.055	0.0952591	22.055	0.0916298	14.37	-0.0124662		--	21.89	-0.0992741			22.055	-1.13871	22.055	-1.13721	14.35	-1.24999		--	22.055	-1.33442
22.07	0.0951108	22.07	0.0896488	14.38	-0.0124605		--	21.905	-0.0989076			22.07	-1.13895	22.07	-1.13673	14.36	-1.24999		--	22.07	-1.33426
22.085	0.0949669	22.085	0.0905557	14.39	-0.0124532		--	21.92	-0.0991178			22.085	-1.1392	22.085	-1.13624	14.37	-1.24999		--	22.085	-1.33409
22.1	0.0948283	22.1	0.090578	14.4	-0.0124432		--	21.935	-0.0991499			22.1	-1.13945	22.1	-1.13811	14.38	-1.24999		--	22.1	-1.33447
22.115	0.094696	22.115	0.0907675	14.41	-0.0124294		--	21.95	-0.0992143			22.115	-1.1397	22.115	-1.13673	14.39	-1.24999		--	22.115	-1.3341
22.13	0.0945705	22.13	0.0889315	14.42	-0.012409		--	21.965	-0.0988722			22.13	-1.13996	22.13	-1.13724	14.4	-1.24999		--	22.13	-1.33417
22.145	0.0944524	22.145	0.0885636	14.43	-0.0123756		--	21.98	-0.0988222			22.145	-1.14021	22.145	-1.13702	14.41	-1.24999		--	22.145	-1.33406
22.16	0.0943418	22.16	0.0893218	14.44	-0.0123049		--	21.995	-0.098996			22.16	-1.14046	22.16	-1.13857	14.42	-1.24999		--	22.16	-1.33437
22.175	0.0942387	22.175	0.0884781	14.45	-0.0121175		--	22.01	-0.0988479			22.175	-1.14072	22.175	-1.13776	14.43	-1.24999		--	22.175	-1.33413
22.19	0.0941429	22.19	0.0876604	14.46	-0.0116669		--	22.025	-0.0987035			22.19	-1.14097	22.19	-1.14195	14.44	-1.24999		--	22.19	-1.33504
22.205	0.094054	22.205	0.0886974	14.47	-0.0109172		--	22.04	-0.0989287			22.205	-1.14122	22.205	-1.1404	14.45	-1.24999		--	22.205	-1.33463
22.22	0.0939713	22.22	0.0894295	14.48	-0.0103372		--	22.055	-0.0990917			22.22	-1.14148	22.22	-1.14097	14.46	-1.24999		--	22.22	-1.33471
22.235	0.0938938	22.235	0.0898755	14.49	-0.0105899		--	22.07	-0.0991963			22.235	-1.14173	22.235	-1.14222	14.47	-1.24999		--	22.235	-1.33494
22.25	0.0938206	22.25	0.089069	14.5	-0.0110458		--	22.085	-0.0990497			22.25	-1.14199	22.25	-1.13917	14.48	-1.24999		--	22.25	-1.33419
22.265	0.0937505	22.265	0.0894184	14.51	-0.0111744		--	22.1	-0.0991336			22.265	-1.14224	22.265	-1.13795	14.49	-1.24999		--	22.265	-1.33385
22.28	0.0936823	22.28	0.0893106	14.52	-0.0113313		--	22.115	-0.0991257			22.28	-1.14249	22.28	-1.13964	14.5	-1.24999		--	22.28	-1.33419
22.295	0.0936149	22.295	0.0888832	14.53	-0.0117486		--	22.13	-0.0990537			22.295	-1.14274	22.295	-1.14197	14.51	-1.24999		--	22.295	-1.33467
22.31	0.0935471	22.31	0.0876456	14.54	-0.0121107		--	22.145	-0.0988197			22.31	-1.14299	22.31	-1.14116	14.52	-1.24999		--	22.31	-1.33443
22.325	0.0934779	22.325	0.0872219	14.55	-0.0123022		--	22.16	-0.0987488			22.325	-1.14324	22.325	-1.13817	14.53	-1.24999		--	22.325	-1.33369
22.34	0.0934062	22.34	0.0879838	14.56	-0.0123805		--	22.175	-0.0989155			22.34	-1.14349	22.34	-1.13893	14.54	-1.24999		--	22.34	-1.33381
22.355	0.0933313	22.355	0.0885673	14.57	-0.0124139		--	22.19	-0.0990472			22.355	-1.14373	22.355	-1.14393	14.55	-1.24999		--	22.355	-1.33492
22.37	0.0932526	22.37	0.088348	14.58	-0.0124323		--	22.205	-0.0990191			22.37	-1.14398	22.37	-1.14064	14.56	-1.24999		--	22.37	-1.33411
22.385	0.0931695	22.385	0.0878946	14.59	-0.0124443		--	22.22	-0.098945			22.385	-1.14422	22.385	-1.13912	14.57	-1.24999		--	22.385	-1.3337
22.4	0.0930815	22.4	0.0881436	14.6	-0.0124528		--	22.235	-0.0990124			22.4	-1.14446	22.4	-1.14021	14.58	-1.24999		--	22.4	-1.3339
22.415	0.0929883	22.415	0.0870806	14.61	-0.0124589		--	22.25	-0.0988185			22.415	-1.1447	22.415	-1.14219	14.59	-1.24999		--	22.415	-1.33431
22.43	0.0928896	22.43	0.0872033	14.62	-0.0124634		--	22.265	-0.0988627			22.43	-1.14494	22.43	-1.14265	14.6	-1.24999		--	22.43	-1.33437
22.445	0.0927851	22.445	0.0870918	14.63	-0.0124667		--	22.28	-0.0988613			22.445	-1.14518	22.445	-1.14502	14.61	-1.24999		--	22.445	-1.33486
22.46	0.0926743	22.46	0.0870212	14.64	-0.0124693		--	22.295	-0.0988694			22.46	-1.14542	22.46	-1.14554	14.62	-1.24999		--	22.46	-1.33493
22.475	0.0925571	22.475	0.0862592	14.65	-0.0124712		--	22.31	-0.0987404			22.475	-1.14566	22.475	-1.14102	14.63	-1.24999		--	22.475	-1.33384
22.49	0.092433	22.49	0.0877645	14.66	-0.0124725		--	22.325	-0.0990663			22.49	-1.1459	22.49	-1.14238	14.64	-1.24999		--	22.49	-1.3341
22.505	0.0923018	22.505	0.0871735	14.67	-0.0124735		--	22.34	-0.0989744			22.505	-1.14614	22.505	-1.14339	14.65	-1.24999		--	22.505	-1.33428
22.52	0.0921632	22.52	0.0859508	14.68	-0.0124741		--	22.355	-0.0987575			22.52	-1.14638	22.52	-1.14325	14.66	-1.24999		--	22.52	-1.3342
22.535	0.0920171	22.535	0.0863187	14.69	-0.0124744		--	22.37	-0.0988603			22.535	-1.14662	22.535	-1.14445	14.67	-1.24999		--	22.535	-1.33443
22.55	0.0918637	22.55	0.0862481	14.7	-0.0124744		--	22.385	-0.0988769			22.55	-1.14686	22.55	-1.14507	14.68	-1.24999		--	22.55	-1.33452
22.565	0.0917034	22.565	0.0859285	14.71	-0.0124741		--	22.4	-0.098845			22.565	-1.1471	22.565	-1.14559	14.69	-1.24999		--	22.565	-1.33459
22.58	0.0915366	22.58	0.0855011	14.72	-0.0124735		--	22.415	-0.0987929			22.58	-1.14734	22.58	-1.14532	14.7	-1.24999		--	22.58	-1.33448
22.595	0.0913642	22.595	0.0855011	14.73	-0.0124727		--	22.43	-0.0988274			22.595	-1.14758	22.595	-1.14475	14.71	-1.24999		--	22.595	-1.33429
22.61	0.0911875	22.61	0.0857092	14.74	-0.0124715		--	22.445	-0.0989043			22.61	-1.14782	22.61	-1.14551	14.72	-1.24999		--	22.61	-1.33442
22.625	0.0910077	22.625	0.086512	14.75	-0.0124699		--	22.46	-0.0991009			22.625	-1.14805	22.625	-1.14404	14.73	-1.24999		--	22.625	-1.33403
22.64	0.0908264	22.64	0.0852781	14.76	-0.012468		--	22.475	-0.0988903			22.64	-1.14829	22.64	-1.14467	14.74	-1.24999		--	22.64	-1.33413
22.655	0.0906454	22.655	0.0859656	14.77	-0.0124654		--	22.49	-0.0990641			22.655	-1.14852	22.655	-1.14391	14.75	-1.24999		--	22.655	-1.3339
22.67	0.0904663	22.67	0.0849064	14.78	-0.0124622		--	22.505	-0.098888			22.67	-1.14874	22.67	-1.1442	14.76	-1.24999		--	22.67	-1.33392
22.685	0.0902909	22.685	0.0847243	14.79	-0.0124581		--	22.52	-0.0988867			22.685	-1.14897	22.685	-1.14456	14.77	-1.24999		--	22.685	-1.33396
22.7	0.0901207	22.7	0.085226	14.8	-0.0124528		--	22.535	-0.0990211			22.7	-1.14919	22.7	-1.14676	14.78	-1.24999		--	22.7	-1.33442
22.715	0.0899573	22.715	0.0849696	14.81	-0.0124458		--	22.55	-0.0990025			22.715	-1.14941	22.715	-1.14567	14.79	-1.24999		--	22.715	-1.33412
22.73	0.0898018	22.73	0.0852223	14.82	-0.0124361		--	22.565	-0.0990841			22.73	-1.14963	22.73	-1.15095	14.8	-1.24999		--	22.73	-1.33529
22.745	0.0896552	22.745	0.085345	14.83	-0.0124224		--	22.58	-0.0991379			22.745	-1.14984	22.745	-1.14614	14.81	-1.24999		--	22.745	-1.33414
22.76	0.0895181	22.76	0.0852186	14.84	-0.0124008		--	22.595	-0.0991401			22.76	-1.15006	22.76	-1.14478	14.82	-1.24999		--	22.76	-1.33378
22.775	0.0893908	22.775	0.0836204	14.85	-0.0123576		--	22.61	-0.0988459			22.775	-1.15027	22.775	-1.14518	14.83	-1.24999		--	22.775	-1.33383
22.79	0.0892732	22.79	0.0844009	14.86	-0.0122478		--	22.625	-0.0990255			22.79	-1.15048	22.79	-1.14837	14.84	-1.24999		--	22.79	-1.33452
22.805	0.0891648	22.805	0.0838211	14.87	-0.011984		--	22.64	-0.0989313			22.805	-1.15069	22.805	-1.14847	14.85	-1.24999		--	22.805	-1.3345
22.82	0.0890649	22.82	0.0843749	14.88	-0.0115316		--	22.655	-0.099062			22.82	-1.1509	22.82	-1.15122	14.86	-1.24999		--	22.82	-1.33509
22.835	0.0889723	22.835	0.0846425	14.89	-0.0111449		--	22.67	-0.099134			22.835	-1.15111	22.835	-1.14796	14.87	-1.24999		--	22.835	-1.33429
22.85	0.0888855	22.85	0.0830444	14.9	-0.0112628		--	22.685	-0.0988318			22.85	-1.15133	22.85	-1.14714	14.88	-1.24999		--	22.85	-1.33406
22.865	0.0888029	22.865	0.0828585	14.91	-0.0115556		--	22.7	-0.0988111			22.865	-1.15155	22.865	-1.14646	14.89	-1.24999		--	22.865	-1.33386
22.88	0.0887226	22.88	0.0827247	14.92	-0.0116405		--	22.715	-0.0988004			22.88	-1.15177	22.88	-1.14758	14.9	-1.24999		--	22.88	-1.33407
22.895	0.0886425	22.895	0.08284	14.93	-0.011685		--	22.73	-0.0988395			22.895	-1.15199	22.895	-1.15098	14.91	-1.24999		--	22.895	-1.3348
22.91	0.0885606	22.91	0.0824534	14.94	-0.0119063		--	22.745	-0.0987786			22.91	-1.15222	22.91	-1.15114	14.92	-1.24999		--	22.91	-1.33479
22.925	0.0884751	22.925	0.0829886	14.95	-0.012126		--	22.76	-0.0989027			22.925	-1.15246	22.925	-1.15057	14.93	-1.24999		--	22.925	-1.33461
22.94	0.0883841	22.94	0.0835944	14.96	-0.0122369		--	22.775	-0.0990421			22.94	-1.15269	22.94	-1.14847	14.94	-1.24999		--	22.94	-1.33408
22.955	0.0882864	22.955	0.0825352	14.97	-0.0122583		--	22.79	-0.0988498			22.955	-1.15294	22.955	-1.15054	14.95	-1.24999		--	22.955	-1.3345
22.97	0.0881808	22.97	0.0820297	14.98	-0.0122253		--	22.805	-0.0987698			22.97	-1.15319	22.97	-1.15035	14.96	-1.24999		--	22.97	-1.33441
22.985	0.0880669	22.985	0.0819926	14.99	-0.0121283		--	22.82	-0.0987851			22.985	-1.15344	22.985	-1.15119	14.97	-1.24999		--	22.985	-1.33455
23	0.0879446	23	0.0819034	15	-0.0118612		--	22.835	-0.0987918			23	-1.1537	23	-1.14983	14.98	-1.24999		--	23	-1.33418
23.015	0.0878143	23.015	0.0815168	15.01	-0.0111658		--	22.85	-0.0987405			23.015	-1.15396	23.015	-1.14894	14.99	-1.24999		--	23.015	-1.33392
23.03	0.0876771	23.03	0.0825724	15.02	-0.00982954		--	22.865	-0.0989791			23.03	-1.15423	23.03	-1.15244	15	-1.24999		--	23.03	-1.33467
23.045	0.0875343	23.045	0.081632	15.03	-0.00836835		--	22.88	-0.0988195			23.045	-1.1545	23.045	-1.15157	15.01	-1.24999		--	23.045	-1.33441
23.06	0.0873878	23.06	0.0800748	15.04	-0.0083403		--	22.895	-0.0985374			23.06	-1.15477	23.06	-1.14896	15.02	-1.24999		--	23.06	-1.33375
23.075	0.0872395	23.075	0.0806434	15.05	-0.00937538		--	22.91	-0.0986808			23.075	-1.15505	23.075	-1.14888	15.03	-1.24999		--	23.075	-1.33368
23.09	0.0870915	23.09	0.0815503	15.06	-0.00987064		--	22.925	-0.0988918			23.09	-1.15532	23.09	-1.15247	15.04	-1.24999		--	23.09	-1.33445
23.105	0.086946	23.105	0.0813273	15.07	-0.00994668		--	22.94	-0.0988763			23.105	-1.1556	23.105	-1.15215	15.05	-1.24999		--	23.105	-1.33431
23.12	0.0868051	23.12	0.0816358	15.08	-0.010567		--	22.955	-0.0989661			23.12	-1.15588	23.12	-1.15337	15.06	-1.24999		--	23.12	-1.33454
23.135	0.0866709	23.135	0.0804056	15.09	-0.0114068		--	22.97	-0.0987469			23.135	-1.15616	23.135	-1.15293	15.07	-1.24999		--	23.135	-1.33438
23.15	0.0865449	23.15	0.0806174	15.1	-0.0119533		--	22.985	-0.0988145			23.15	-1.15644	23.15	-1.15386	15.08	-1.24999		--	23.15	-1.33453
23.165	0.0864285	23.165	0.0804279	15.11	-0.0122017		--	23	-0.0987999			23.165	-1.15671	23.165	-1.15068	15.09	-1.24999		--	23.165	-1.33374
23.18	0.0863229	23.18	0.0811192	15.12	-0.0123028		--	23.015	-0.0989593			23.18	-1.15699	23.18	-1.15119	15.1	-1.24999		--	23.18	-1.3338
23.195	0.0862286	23.195	0.0814945	15.13	-0.0123524		--	23.03	-0.0990532			23.195	-1.15726	23.195	-1.15206	15.11	-1.24999		--	23.195	-1.33394
23.21	0.0861459	23.21	0.0810523	15.14	-0.0123833		--	23.045	-0.0989813			23.21	-1.15753	23.21	-1.15454	15.12	-1.24999		--	23.21	-1.33446
23.225	0.0860746	23.225	0.0808404	15.15	-0.0124047		--	23.06	-0.0989532			23.225	-1.1578	23.225	-1.15495	15.13	-1.24999		--	23.225	-1.3345
23.24	0.0860143	23.24	0.0796028	15.16	-0.0124203		--	23.075	-0.0987177			23.24	-1.15806	23.24	-1.15457	15.14	-1.24999		--	23.24	-1.33435
23.255	0.0859641	23.255	0.0792237	15.17	-0.012432		--	23.09	-0.0986519			23.255	-1.15832	23.255	-1.15375	15.15	-1.24999		--	23.255	-1.33411
23.27	0.0859226	23.27	0.0805617	15.18	-0.012441		--	23.105	-0.0989278			23.27	-1.15857	23.27	-1.15565	15.16	-1.24999		--	23.27	-1.3345
23.285	0.0858884	23.285	0.0795136	15.19	-0.0124481		--	23.12	-0.098725			23.285	-1.15881	23.285	-1.15693	15.17	-1.24999		--	23.285	-1.33474
23.3	0.0858598	23.3	0.0802383	15.2	-0.0124537		--	23.135	-0.0988757			23.3	-1.15904	23.3	-1.15546	15.18	-1.24999		--	23.3	-1.33436
23.315	0.0858349	23.315	0.0801603	15.21	-0.0124582		--	23.15	-0.0988651			23.315	-1.15927	23.315	-1.15497	15.19	-1.24999		--	23.315	-1.3342
23.33	0.085812	23.33	0.0794504	15.22	-0.0124619		--	23.165	-0.0987277			23.33	-1.15948	23.33	-1.15429	15.2	-1.24999		--	23.33	-1.33399
23.345	0.0857891	23.345	0.080138	15.23	-0.0124648		--	23.18	-0.0988698			23.345	-1.15969	23.345	-1.15231	15.21	-1.24999		--	23.345	-1.33349
23.36	0.0857648	23.36	0.0796102	15.24	-0.0124672		--	23.195	-0.0987691			23.36	-1.15988	23.36	-1.15389	15.22	-1.24999		--	23.36	-1.33381
23.375	0.0857376	23.375	0.0800859	15.25	-0.0124691		--	23.21	-0.0988697			23.375	-1.16007	23.375	-1.15625	15.23	-1.24999		--	23.375	-1.33432
23.39	0.0857064	23.39	0.0792274	15.26	-0.0124705		--	23.225	-0.0987042			23.39	-1.16024	23.39	-1.15699	15.24	-1.24999		--	23.39	-1.33445
23.405	0.0856705	23.405	0.0792237	15.27	-0.0124714		--	23.24	-0.0987106			23.405	-1.16041	23.405	-1.15856	15.25	-1.24999		--	23.405	-1.33478
23.42	0.0856294	23.42	0.0795916	15.28	-0.012472		--	23.255	-0.0987924			23.42	-1.16057	23.42	-1.15671	15.26	-1.24999		--	23.42	-1.33432
23.435	0.0855831	23.435	0.0791419	15.29	-0.012472		--	23.27	-0.0987118			23.435	-1.16072	23.435	-1.15862	15.27	-1.24999		--	23.435	-1.33473
23.45	0.0855317	23.45	0.0786179	15.3	-0.0124715		--	23.285	-0.0986172			23.45	-1.16087	23.45	-1.15682	15.28	-1.24999		--	23.45	-1.33428
23.465	0.0854758	23.465	0.078551	15.31	-0.0124703		--	23.3	-0.098615			23.465	-1.16102	23.465	-1.16145	15.29	-1.24999		--	23.465	-1.33532
23.48	0.0854161	23.48	0.0789747	15.32	-0.0124681		--	23.315	-0.0987117			23.48	-1.16116	23.48	-1.15897	15.3	-1.24999		--	23.48	-1.33472
23.495	0.0853532	23.495	0.0779674	15.33	-0.0124645		--	23.33	-0.0985228			23.495	-1.16131	23.495	-1.15987	15.31	-1.24999		--	23.495	-1.33489
23.51	0.0852883	23.51	0.0783317	15.34	-0.0124586		--	23.345	-0.0986087			23.51	-1.16145	23.51	-1.15775	15.32	-1.24999		--	23.51	-1.33437
23.525	0.085222	23.525	0.0793129	15.35	-0.0124475		--	23.36	-0.0988182			23.525	-1.1616	23.525	-1.15933	15.33	-1.24998		--	23.525	-1.33471
23.54	0.0851554	23.54	0.0790936	15.36	-0.0124209		--	23.375	-0.0987876			23.54	-1.16175	23.54	-1.15943	15.34	-1.24998		--	23.54	-1.3347
23.555	0.0850894	23.555	0.0786773	15.37	-0.0123505		--	23.39	-0.0987176			23.555	-1.16191	23.555	-1.15807	15.35	-1.24998		--	23.555	-1.33435
23.57	0.0850247	23.57	0.0790601	15.38	-0.0121984		--	23.405	-0.0988071			23.57	-1.16208	23.57	-1.1568	15.36	-1.24998		--	23.57	-1.33402
23.585	0.0849621	23.585	0.0777147	15.39	-0.0119876		--	23.42	-0.0985505			23.585	-1.16225	23.585	-1.15829	15.37	-1.24998		--	23.585	-1.33433
23.6	0.0849025	23.6	0.0787331	15.4	-0.0118999		--	23.435	-0.0987661			23.6	-1.16242	23.6	-1.15742	15.38	-1.24998		--	23.6	-1.3341
23.615	0.0848463	23.615	0.077882	15.41	-0.0120243		--	23.45	-0.0986071			23.615	-1.16261	23.615	-1.15503	15.39	-1.24998		--	23.615	-1.33351
23.63	0.0847942	23.63	0.0791865	15.42	-0.0121308		--	23.465	-0.0988785			23.63	-1.16279	23.63	-1.15682	15.4	-1.24998		--	23.63	-1.33388
23.645	0.0847466	23.645	0.0778299	15.43	-0.0121423		--	23.48	-0.0986167			23.645	-1.16299	23.645	-1.15835	15.41	-1.24998		--	23.645	-1.33419
23.66	0.0847038	23.66	0.0779786	15.44	-0.0121838		--	23.495	-0.098655			23.66	-1.16318	23.66	-1.15658	15.42	-1.24998		--	23.66	-1.33374
23.675	0.0846661	23.675	0.0780641	15.45	-0.0122968		--	23.51	-0.0986796			23.675	-1.16338	23.675	-1.15682	15.43	-1.24998		--	23.675	-1.33376
23.69	0.0846334	23.69	0.0785918	15.46	-0.0123911		--	23.525	-0.0987917			23.69	-1.16357	23.69	-1.15677	15.44	-1.24998		--	23.69	-1.3337
23.705	0.0846057	23.705	0.0787256	15.47	-0.0124402		--	23.54	-0.098824			23.705	-1.16377	23.705	-1.1599	15.45	-1.24998		--	23.705	-1.33438
23.72	0.0845829	23.72	0.0775846	15.48	-0.0124606		--	23.555	-0.0986003			23.72	-1.16396	23.72	-1.15783	15.46	-1.24998		--	23.72	-1.33387
23.735	0.0845647	23.735	0.0780604	15.49	-0.0124696		--	23.57	-0.0986991			23.735	-1.16414	23.735	-1.16243	15.47	-1.24998		--	23.735	-1.33489
23.75	0.0845507	23.75	0.0772316	15.5	-0.0124748		--	23.585	-0.0985362			23.75	-1.16432	23.75	-1.16039	15.48	-1.24998		--	23.75	-1.33438
23.765	0.0845405	23.765	0.0770606	15.51	-0.0124783		--	23.6	-0.098504			23.765	-1.16449	23.765	-1.15911	15.49	-1.24998		--	23.765	-1.33405
23.78	0.0845337	23.78	0.0770903	15.52	-0.0124808		--	23.615	-0.0985113			23.78	-1.16466	23.78	-1.16275	15.5	-1.24998		--	23.78	-1.33485
23.795	0.0845298	23.795	0.0785249	15.53	-0.0124827		--	23.63	-0.098799			23.795	-1.16481	23.795	-1.16177	15.51	-1.24998		--	23.795	-1.3346
23.81	0.0845284	23.81	0.0770755	15.54	-0.0124841		--	23.645	-0.0985094			23.81	-1.16496	23.81	-1.15786	15.52	-1.24998		--	23.81	-1.33366
23.825	0.084529	23.825	0.0779489	15.55	-0.0124852		--	23.66	-0.098684			23.825	-1.1651	23.825	-1.16009	15.53	-1.24998		--	23.825	-1.33415
23.84	0.0845309	23.84	0.0773319	15.56	-0.0124861		--	23.675	-0.0985602			23.84	-1.16523	23.84	-1.16137	15.54	-1.24998		--	23.84	-1.33442
23.855	0.0845337	23.855	0.0768153	15.57	-0.0124867		--	23.69	-0.0984563			23.855	-1.16535	23.855	-1.16118	15.55	-1.24998		--	23.855	-1.33435
23.87	0.0845366	23.87	0.0768004	15.58	-0.0124873		--	23.705	-0.0984528			23.87	-1.16546	23.87	-1.16093	15.56	-1.24998		--	23.87	-1.33427
23.885	0.0845391	23.885	0.0771461	15.59	-0.0124877		--	23.72	-0.0985214			23.885	-1.16557	23.885	-1.16128	15.57	-1.24998		--	23.885	-1.33432
23.9	0.0845404	23.9	0.076767	15.6	-0.0124881		--	23.735	-0.0984453			23.9	-1.16567	23.9	-1.16332	15.58	-1.24998		--	23.9	-1.33477
23.915	0.0845398	23.915	0.0773505	15.61	-0.0124883		--	23.75	-0.0985621			23.915	-1.16577	23.915	-1.163	15.59	-1.24998		--	23.915	-1.33468
23.93	0.0845366	23.93	0.0770197	15.62	-0.0124885		--	23.765	-0.0984966			23.93	-1.16586	23.93	-1.15962	15.6	-1.24997		--	23.93	-1.33388
23.945	0.0845303	23.945	0.0779006	15.63	-0.0124886		--	23.78	-0.098674			23.945	-1.16595	23.945	-1.16161	15.61	-1.24997		--	23.945	-1.33432
23.96	0.0845206	23.96	0.0779935	15.64	-0.0124887		--	23.795	-0.0986946			23.96	-1.16604	23.96	-1.16175	15.62	-1.24997		--	23.96	-1.33433
23.975	0.0845073	23.975	0.0780381	15.65	-0.0124887		--	23.81	-0.0987061			23.975	-1.16612	23.975	-1.16281	15.63	-1.24997		--	23.975	-1.33456
23.99	0.0844907	23.99	0.0776738	15.66	-0.0124886		--	23.825	-0.0986366			23.99	-1.1662	23.99	-1.16161	15.64	-1.24997		--	23.99	-1.33427
24.005	0.0844714	24.005	0.0771721	15.67	-0.0124885		--	23.84	-0.0985401			24.005	-1.16628	24.005	-1.16308	15.65	-1.24997		--	24.005	-1.33459
24.02	0.0844501	24.02	0.0771015	15.68	-0.0124883		--	23.855	-0.0985303			24.02	-1.16635	24.02	-1.16226	15.66	-1.24997		--	24.02	-1.33439
24.035	0.0844283	24.035	0.0767335	15.69	-0.012488		--	23.87	-0.098461			24.035	-1.16642	24.035	-1.16387	15.67	-1.24997		--	24.035	-1.33474
24.05	0.0844074	24.05	0.0774397	15.7	-0.0124877		--	23.885	-0.0986065			24.05	-1.16648	24.05	-1.16183	15.68	-1.24996		--	24.05	-1.33426
24.065	0.0843891	24.065	0.0774211	15.71	-0.0124872		--	23.9	-0.0986064			24.065	-1.16653	24.065	-1.16172	15.69	-1.24996		--	24.065	-1.33422
24.08	0.0843752	24.08	0.0760906	15.72	-0.0124866		--	23.915	-0.0983431			24.08	-1.16658	24.08	-1.16251	15.7	-1.24995		--	24.08	-1.33439
24.095	0.0843677	24.095	0.0768971	15.73	-0.0124859		--	23.93	-0.0985059			24.095	-1.16662	24.095	-1.15962	15.71	-1.24993		--	24.095	-1.33372
24.11	0.0843683	24.11	0.0772762	15.74	-0.012485		--	23.945	-0.0985816			24.11	-1.16665	24.11	-1.16381	15.72	-1.24993		--	24.11	-1.33468
24.125	0.0843785	24.125	0.0764511	15.75	-0.0124837		--	23.96	-0.0984145			24.125	-1.16667	24.125	-1.16158	15.73	-1.24994		--	24.125	-1.33416
24.14	0.0843995	24.14	0.076321	15.76	-0.012482		--	23.975	-0.0983843			24.14	-1.16668	24.14	-1.16134	15.74	-1.24994		--	24.14	-1.3341
24.155	0.0844322	24.155	0.0769602	15.77	-0.0124797		--	23.99	-0.0985056			24.155	-1.16669	24.155	-1.16191	15.75	-1.24994		--	24.155	-1.33423
24.17	0.0844771	24.17	0.0771349	15.78	-0.0124764		--	24.005	-0.0985316			24.17	-1.16669	24.17	-1.16096	15.76	-1.24994		--	24.17	-1.33401
24.185	0.0845341	24.185	0.076098	15.79	-0.0124713		--	24.02	-0.0983128			24.185	-1.16668	24.185	-1.16055	15.77	-1.24995		--	24.185	-1.33392
24.2	0.0846028	24.2	0.0772018	15.8	-0.0124618		--	24.035	-0.0985198			24.2	-1.16667	24.2	-1.16052	15.78	-1.24995		--	24.2	-1.33392
24.215	0.0846823	24.215	0.0773839	15.81	-0.0124389		--	24.05	-0.0985403			24.215	-1.16666	24.215	-1.1637	15.79	-1.24995		--	24.215	-1.33465
24.23	0.0847713	24.23	0.0766034	15.82	-0.0123815		--	24.065	-0.0983664			24.23	-1.16664	24.23	-1.16175	15.8	-1.24995		--	24.23	-1.3342
24.245	0.0848683	24.245	0.0777184	15.83	-0.0122713		--	24.08	-0.09857			24.245	-1.16663	24.245	-1.16237	15.81	-1.24995		--	24.245	-1.33435
24.26	0.0849715	24.26	0.0773096	15.84	-0.0121469		--	24.095	-0.0984676			24.26	-1.16662	24.26	-1.16278	15.82	-1.24994		--	24.26	-1.33445
24.275	0.0850791	24.275	0.0767818	15.85	-0.0121381		--	24.11	-0.0983405			24.275	-1.16662	24.275	-1.16381	15.83	-1.24994		--	24.275	-1.33469
24.29	0.0851894	24.29	0.0769788	15.86	-0.0122281		--	24.125	-0.0983579			24.29	-1.16662	24.29	-1.16273	15.84	-1.24994		--	24.29	-1.33444
24.305	0.0853006	24.305	0.0771944	15.87	-0.0122764		--	24.14	-0.0983788			24.305	-1.16664	24.305	-1.16215	15.85	-1.24993		--	24.305	-1.3343
24.32	0.0854115	24.32	0.0783949	15.88	-0.0122741		--	24.155	-0.0985967			24.32	-1.16666	24.32	-1.16186	15.86	-1.24993		--	24.32	-1.33423
24.335	0.0855209	24.335	0.0781793	15.89	-0.0123076		--	24.17	-0.0985317			24.335	-1.16669	24.335	-1.16183	15.87	-1.24992		--	24.335	-1.33421
24.35	0.0856282	24.35	0.0778002	15.9	-0.0123775		--	24.185	-0.0984344			24.35	-1.16674	24.35	-1.15965	15.88	-1.24991		--	24.35	-1.3337
24.365	0.0857331	24.365	0.0781198	15.91	-0.0124297		--	24.2	-0.0984773			24.365	-1.1668	24.365	-1.16215	15.89	-1.24991		--	24.365	-1.33427
24.38	0.0858358	24.38	0.0778894	15.92	-0.0124551		--	24.215	-0.0984107			24.38	-1.16687	24.38	-1.16398	15.9	-1.2499		--	24.38	-1.33467
24.395	0.0859368	24.395	0.0779526	15.93	-0.0124648		--	24.23	-0.0984031			24.395	-1.16694	24.395	-1.16659	15.91	-1.24989		--	24.395	-1.33526
24.41	0.086037	24.41	0.0787925	15.94	-0.0124684		--	24.245	-0.0985511			24.41	-1.16703	24.41	-1.16365	15.92	-1.24987		--	24.41	-1.33456
24.425	0.0861376	24.425	0.0780083	15.95	-0.0124698		--	24.26	-0.0983741			24.425	-1.16712	24.425	-1.16142	15.93	-1.24986		--	24.425	-1.33403
24.44	0.0862399	24.44	0.078328	15.96	-0.01247		--	24.275	-0.0984176			24.44	-1.16721	24.44	-1.16188	15.94	-1.24984		--	24.44	-1.33412
24.455	0.0863456	24.455	0.0781793	15.97	-0.0124692		--	24.29	-0.0983667			24.455	-1.16731	24.455	-1.16188	15.95	-1.24981		--	24.455	-1.3341
24.47	0.0864562	24.47	0.0782276	15.98	-0.0124676		--	24.305	-0.0983543			24.47	-1.1674	24.47	-1.16447	15.96	-1.24978		--	24.47	-1.33467
24.485	0.0865736	24.485	0.0782425	15.99	-0.0124651		--	24.32	-0.0983338			24.485	-1.16748	24.485	-1.1637	15.97	-1.24973		--	24.485	-1.33448
24.5	0.0866993	24.5	0.0780901	16	-0.0124616		--	24.335	-0.0982782			24.5	-1.16756	24.5	-1.16362	15.98	-1.24967		--	24.5	-1.33445
24.515	0.086835	24.515	0.0798258	16.01	-0.0124566		--	24.35	-0.0985981			24.515	-1.16762	24.515	-1.15968	15.99	-1.24957		--	24.515	-1.33352
24.53	0.0869822	24.53	0.0782127	16.02	-0.0124499		--	24.365	-0.0982461			24.53	-1.16767	24.53	-1.16006	16	-1.2494		--	24.53	-1.3336
24.545	0.0871421	24.545	0.0792831	16.03	-0.0124404		--	24.38	-0.0984282			24.545	-1.1677	24.545	-1.16205	16.01	-1.249		--	24.545	-1.33405
24.56	0.0873158	24.56	0.0789858	16.04	-0.0124266		--	24.395	-0.098334			24.56	-1.16771	24.56	-1.16186	16.02	-1.24799		--	24.56	-1.334
24.575	0.087504	24.575	0.0802829	16.05	-0.0124052		--	24.41	-0.0985558			24.575	-1.16771	24.575	-1.16414	16.03	-1.24587		--	24.575	-1.33453
24.59	0.0877069	24.59	0.0801751	16.06	-0.0123649		--	24.425	-0.0984936			24.59	-1.16767	24.59	-1.16515	16.04	-1.24296		--	24.59	-1.33477
24.605	0.0879247	24.605	0.0792831	16.07	-0.0122668		--	24.44	-0.0982717			24.605	-1.16762	24.605	-1.16251	16.05	-1.24182		--	24.605	-1.33418
24.62	0.0881569	24.62	0.0802792	16.08	-0.0120207		--	24.455	-0.0984245			24.62	-1.16754	24.62	-1.16166	16.06	-1.2436		--	24.62	-1.334
24.635	0.088403	24.635	0.0804836	16.09	-0.0115447		--	24.47	-0.0984161			24.635	-1.16744	24.635	-1.16338	16.07	-1.24514		--	24.635	-1.33441
24.65	0.088662	24.65	0.0814313	16.1	-0.0109965		--	24.485	-0.0985539			24.65	-1.16731	24.65	-1.16243	16.08	-1.24525		--	24.65	-1.33422
24.665	0.0889329	24.665	0.0815503	16.11	-0.0109419		--	24.5	-0.0985235			24.665	-1.16717	24.665	-1.16047	16.09	-1.24554		--	24.665	-1.3338
24.68	0.0892146	24.68	0.0815949	16.12	-0.0113417		--	24.515	-0.0984761			24.68	-1.16701	24.68	-1.16302	16.1	-1.247		--	24.68	-1.33442
24.695	0.089506	24.695	0.0815837	16.13	-0.0115707		--	24.53	-0.0984156			24.695	-1.16683	24.695	-1.16531	16.11	-1.24837		--	24.695	-1.33499
24.71	0.0898063	24.71	0.0808664	16.14	-0.0115574		--	24.545	-0.098212			24.71	-1.16664	24.71	-1.16267	16.12	-1.24913		--	24.71	-1.33442
24.725	0.090115	24.725	0.082197	16.15	-0.0116767		--	24.56	-0.0984164			24.725	-1.16644	24.725	-1.15938	16.13	-1.24945		--	24.725	-1.3337
24.74	0.0904321	24.74	0.0831967	16.16	-0.0119817		--	24.575	-0.0985529			24.74	-1.16624	24.74	-1.16259	16.14	-1.24957		--	24.74	-1.33448
24.755	0.090758	24.755	0.0826541	16.17	-0.0122253		--	24.59	-0.0983792			24.755	-1.16604	24.755	-1.163	16.15	-1.2496		--	24.755	-1.33462
24.77	0.0910934	24.77	0.0838211	16.18	-0.0123499		--	24.605	-0.0985455			24.77	-1.16584	24.77	-1.16071	16.16	-1.24959		--	24.77	-1.33414
24.785	0.0914399	24.785	0.083981	16.19	-0.0124012		--	24.62	-0.0985082			24.785	-1.16565	24.785	-1.16139	16.17	-1.24958		--	24.785	-1.33433
24.8	0.0917991	24.8	0.083535	16.2	-0.0124239		--	24.635	-0.0983472			24.8	-1.16547	24.8	-1.16324	16.18	-1.24963		--	24.8	-1.3348
24.815	0.0921732	24.815	0.0836353	16.21	-0.0124367		--	24.65	-0.0982924			24.815	-1.1653	24.815	-1.16177	16.19	-1.24968		--	24.815	-1.33449
24.83	0.0925644	24.83	0.0853189	16.22	-0.0124449		--	24.665	-0.0985509			24.83	-1.16515	24.83	-1.16384	16.2	-1.24969		--	24.83	-1.335
24.845	0.0929751	24.845	0.0848841	16.23	-0.0124504		--	24.68	-0.0983818			24.845	-1.16503	24.845	-1.1605	16.21	-1.24969		--	24.845	-1.33426
24.86	0.0934075	24.86	0.0854081	16.24	-0.0124542		--	24.695	-0.0984001			24.86	-1.16492	24.86	-1.15973	16.22	-1.24971		--	24.86	-1.3341
24.875	0.0938635	24.875	0.0862815	16.25	-0.0124567		--	24.71	-0.0984836			24.875	-1.16483	24.875	-1.159	16.23	-1.24972		--	24.875	-1.33395
24.89	0.0943447	24.89	0.0868836	16.26	-0.0124583		--	24.725	-0.0985078			24.89	-1.16476	24.89	-1.16205	16.24	-1.24973		--	24.89	-1.33467
24.905	0.0948523	24.905	0.0882551	16.27	-0.0124591		--	24.74	-0.0986806			24.905	-1.16472	24.905	-1.16294	16.25	-1.24971		--	24.905	-1.33489
24.92	0.0953865	24.92	0.0873668	16.28	-0.0124592		--	24.755	-0.0983961			24.92	-1.16469	24.92	-1.15794	16.26	-1.24968		--	24.92	-1.33374
24.935	0.0959471	24.935	0.089686	16.29	-0.0124589		--	24.77	-0.0987478			24.935	-1.16468	24.935	-1.15772	16.27	-1.24963		--	24.935	-1.33369
24.95	0.096533	24.95	0.0897752	16.3	-0.012458		--	24.785	-0.0986484			24.95	-1.16468	24.95	-1.16186	16.28	-1.24955		--	24.95	-1.33464
24.965	0.0971425	24.965	0.0908158	16.31	-0.0124567		--	24.8	-0.0987347			24.965	-1.16469	24.965	-1.16098	16.29	-1.24939		--	24.965	-1.33444
24.98	0.0977727	24.98	0.0903364	16.32	-0.0124549		--	24.815	-0.0985127			24.98	-1.1647	24.98	-1.16077	16.3	-1.24903		--	24.98	-1.33439
24.995	0.0984203	24.995	0.0903959	16.33	-0.0124525		--	24.83	-0.0983951			24.995	-1.16472	24.995	-1.16275	16.31	-1.24827		--	24.995	-1.33484
25.01	0.0990813	25.01	0.0916038	16.34	-0.0124496		--	24.845	-0.0985045			25.01	-1.16474	25.01	-1.15862	16.32	-1.24713		--	25.01	-1.33388
25.025	0.0997508	25.025	0.0935513	16.35	-0.0124461		--	24.86	-0.0987601			25.025	-1.16475	25.025	-1.1599	16.33	-1.24629		--	25.025	-1.33418
25.04	0.100424	25.04	0.0949562	16.36	-0.0124418		--	24.875	-0.0989064			25.04	-1.16475	25.04	-1.16254	16.34	-1.24613		--	25.04	-1.33478
25.055	0.101096	25.055	0.0940382	16.37	-0.0124367		--	24.89	-0.0985884			25.055	-1.16474	25.055	-1.16202	16.35	-1.24532		--	25.055	-1.33467
25.07	0.101761	25.07	0.0949599	16.38	-0.0124306		--	24.905	-0.0986397			25.07	-1.16472	25.07	-1.15818	16.36	-1.24359		--	25.07	-1.33379
25.085	0.102416	25.085	0.0961269	16.39	-0.0124231		--	24.92	-0.0987422			25.085	-1.16468	25.085	-1.15916	16.37	-1.24306		--	25.085	-1.33402
25.1	0.103055	25.1	0.0965283	16.4	-0.0124141		--	24.935	-0.0986946			25.1	-1.16462	25.1	-1.15759	16.38	-1.24469		--	25.1	-1.33367
25.115	0.103677	25.115	0.0972419	16.41	-0.0124031		--	24.95	-0.098713			25.115	-1.16455	25.115	-1.15965	16.39	-1.24605		--	25.115	-1.33416
25.13	0.104279	25.13	0.0987731	16.42	-0.0123894		--	24.965	-0.0988988			25.13	-1.16445	25.13	-1.16088	16.4	-1.24631		--	25.13	-1.33446
25.145	0.104861	25.145	0.0985985	16.43	-0.0123721		--	24.98	-0.0987474			25.145	-1.16434	25.145	-1.15987	16.41	-1.24652		--	25.145	-1.33426
25.16	0.105424	25.16	0.099063	16.44	-0.0123502		--	24.995	-0.0987277			25.16	-1.16422	25.16	-1.15737	16.42	-1.24735		--	25.16	-1.33371
25.175	0.10597	25.175	0.0994198	16.45	-0.0123215		--	25.01	-0.0986899			25.175	-1.16408	25.175	-1.15867	16.43	-1.24802		--	25.175	-1.33403
25.19	0.106503	25.19	0.100234	16.46	-0.0122833		--	25.025	-0.0987461			25.19	-1.16394	25.19	-1.15924	16.44	-1.24814		--	25.19	-1.3342
25.205	0.107027	25.205	0.101159	16.47	-0.0122306		--	25.04	-0.0988264			25.205	-1.16378	25.205	-1.15805	16.45	-1.24752		--	25.205	-1.33395
25.22	0.107548	25.22	0.10249	16.48	-0.0121551		--	25.055	-0.0989883			25.22	-1.16363	25.22	-1.15859	16.46	-1.24548		--	25.22	-1.33411
25.235	0.108071	25.235	0.103359	16.49	-0.0120386		--	25.07	-0.0990576			25.235	-1.16347	25.235	-1.15546	16.47	-1.24091		--	25.235	-1.33342
25.25	0.108603	25.25	0.103668	16.5	-0.011823		--	25.085	-0.0990129			25.25	-1.16333	25.25	-1.16001	16.48	-1.2343		--	25.25	-1.3345
25.265	0.10915	25.265	0.104337	16.51	-0.011308		--	25.1	-0.0990374			25.265	-1.16319	25.265	-1.1606	16.49	-1.23099		--	25.265	-1.33467
25.28	0.109717	25.28	0.105541	16.52	-0.0100175		--	25.115	-0.0991648			25.28	-1.16307	25.28	-1.15922	16.5	-1.23482		--	25.28	-1.33437
25.295	0.110309	25.295	0.10576	16.53	-0.00748473		--	25.13	-0.0990903			25.295	-1.16296	25.295	-1.15574	16.51	-1.23883		--	25.295	-1.33359
25.31	0.11093	25.31	0.106961	16.54	-0.00444509		--	25.145	-0.0992062			25.31	-1.16288	25.31	-1.15677	16.52	-1.23936		--	25.31	-1.33385
25.325	0.111582	25.325	0.108459	16.55	-0.00393394		--	25.16	-0.0993753			25.325	-1.16283	25.325	-1.1612	16.53	-1.23941		--	25.325	-1.33488
25.34	0.112268	25.34	0.108369	16.56	-0.00613314		--	25.175	-0.0992204			25.34	-1.1628	25.34	-1.16101	16.54	-1.24237		--	25.34	-1.33484
25.355	0.112986	25.355	0.10947	16.57	-0.00755944		--	25.19	-0.0992967			25.355	-1.1628	25.355	-1.16058	16.55	-1.24576		--	25.355	-1.33474
25.37	0.113737	25.37	0.11054	16.58	-0.00749066		--	25.205	-0.0993607			25.37	-1.16283	25.37	-1.16109	16.56	-1.24782		--	25.37	-1.33486
25.385	0.114516	25.385	0.110986	16.59	-0.0078451		--	25.22	-0.099294			25.385	-1.16289	25.385	-1.16025	16.57	-1.24874		--	25.385	-1.33465
25.4	0.115321	25.4	0.112443	16.6	-0.00943729		--	25.235	-0.0994244			25.4	-1.16298	25.4	-1.1624	16.58	-1.24913		--	25.4	-1.33512
25.415	0.116146	25.415	0.112476	16.61	-0.0108799		--	25.25	-0.099266			25.415	-1.16311	25.415	-1.15859	16.59	-1.24934		--	25.415	-1.33422
25.43	0.116987	25.43	0.114275	16.62	-0.0116694		--	25.265	-0.0994577			25.43	-1.16326	25.43	-1.15968	16.6	-1.24947		--	25.43	-1.33444
25.445	0.117835	25.445	0.114115	16.63	-0.0120065		--	25.28	-0.0992561			25.445	-1.16343	25.445	-1.15949	16.61	-1.24956		--	25.445	-1.33436
25.46	0.118685	25.46	0.116888	16.64	-0.0121543		--	25.295	-0.0996406			25.46	-1.16363	25.46	-1.15742	16.62	-1.24963		--	25.46	-1.33384
25.475	0.119529	25.475	0.118427	16.65	-0.0122363		--	25.31	-0.0997794			25.475	-1.16385	25.475	-1.15851	16.63	-1.24968		--	25.475	-1.33405
25.49	0.120363	25.49	0.118538	16.66	-0.0122906		--	25.325	-0.0996351			25.49	-1.16409	25.49	-1.15745	16.64	-1.24972		--	25.49	-1.33375
25.505	0.121178	25.505	0.119151	16.67	-0.0123293		--	25.34	-0.0995947			25.505	-1.16435	25.505	-1.16139	16.65	-1.24975		--	25.505	-1.33461
25.52	0.121971	25.52	0.121125	16.68	-0.0123581		--	25.355	-0.0998308			25.52	-1.16461	25.52	-1.16254	16.66	-1.24978		--	25.52	-1.33481
25.535	0.122737	25.535	0.121177	16.69	-0.01238		--	25.37	-0.0996881			25.535	-1.16489	25.535	-1.16248	16.67	-1.2498		--	25.535	-1.33474
25.55	0.123472	25.55	0.122857	16.7	-0.0123971		--	25.385	-0.0998769			25.55	-1.16517	25.55	-1.16098	16.68	-1.24982		--	25.55	-1.33434
25.565	0.124176	25.565	0.124251	16.71	-0.0124108		--	25.4	-0.100015			25.565	-1.16545	25.565	-1.16215	16.69	-1.24983		--	25.565	-1.33455
25.58	0.124845	25.58	0.124448	16.72	-0.0124218		--	25.415	-0.0999205			25.58	-1.16574	25.58	-1.16063	16.7	-1.24984		--	25.58	-1.33414
25.595	0.125481	25.595	0.12473	16.73	-0.0124309		--	25.43	-0.0998499			25.595	-1.16603	25.595	-1.16137	16.71	-1.24985		--	25.595	-1.33425
25.61	0.126082	25.61	0.126168	16.74	-0.0124385		--	25.445	-0.100017			25.61	-1.16631	25.61	-1.15933	16.72	-1.24986		--	25.61	-1.33372
25.625	0.126649	25.625	0.126351	16.75	-0.0124449		--	25.46	-0.0999404			25.625	-1.1666	25.625	-1.16245	16.73	-1.24987		--	25.625	-1.33438
25.64	0.127182	25.64	0.127447	16.76	-0.0124503		--	25.475	-0.100053			25.64	-1.16688	25.64	-1.16629	16.74	-1.24988		--	25.64	-1.3352
25.655	0.12768	25.655	0.128603	16.77	-0.0124549		--	25.49	-0.100184			25.655	-1.16715	25.655	-1.1612	16.75	-1.24988		--	25.655	-1.33397
25.67	0.128145	25.67	0.128246	16.78	-0.0124589		--	25.505	-0.10002			25.67	-1.16742	25.67	-1.16264	16.76	-1.24989		--	25.67	-1.33425
25.685	0.128573	25.685	0.129499	16.79	-0.0124625		--	25.52	-0.100185			25.685	-1.16768	25.685	-1.16343	16.77	-1.24989		--	25.685	-1.33438
25.7	0.128964	25.7	0.131948	16.8	-0.0124655		--	25.535	-0.100597			25.7	-1.16794	25.7	-1.16107	16.78	-1.24989		--	25.7	-1.33378
25.715	0.129315	25.715	0.13116	16.81	-0.0124682		--	25.55	-0.100369			25.715	-1.16819	25.715	-1.16398	16.79	-1.2499		--	25.715	-1.33439
25.73	0.129623	25.73	0.130342	16.82	-0.0124706		--	25.565	-0.100144			25.73	-1.16843	25.73	-1.16357	16.8	-1.2499		--	25.73	-1.33425
25.745	0.129886	25.745	0.130952	16.83	-0.0124727		--	25.58	-0.100213			25.745	-1.16868	25.745	-1.16156	16.81	-1.2499		--	25.745	-1.33373
25.76	0.130099	25.76	0.132736	16.84	-0.0124746		--	25.595	-0.100527			25.76	-1.16891	25.76	-1.16447	16.82	-1.2499		--	25.76	-1.33435
25.775	0.13026	25.775	0.131405	16.85	-0.0124763		--	25.61	-0.100229			25.775	-1.16915	25.775	-1.16455	16.83	-1.2499		--	25.775	-1.33432
25.79	0.130367	25.79	0.130933	16.86	-0.0124778		--	25.625	-0.100113			25.79	-1.16938	25.79	-1.16256	16.84	-1.2499		--	25.79	-1.33382
25.805	0.130416	25.805	0.131528	16.87	-0.0124792		--	25.64	-0.100222			25.805	-1.16962	25.805	-1.16316	16.85	-1.2499		--	25.805	-1.33391
25.82	0.130408	25.82	0.13226	16.88	-0.0124804		--	25.655	-0.10037			25.82	-1.16985	25.82	-1.16332	16.86	-1.2499		--	25.82	-1.33389
25.835	0.130341	25.835	0.130472	16.89	-0.0124815		--	25.67	-0.100026			25.835	-1.17009	25.835	-1.16585	16.87	-1.2499		--	25.835	-1.33443
25.85	0.130216	25.85	0.130892	16.9	-0.0124825		--	25.685	-0.100135			25.85	-1.17034	25.85	-1.16436	16.88	-1.2499		--	25.85	-1.33403
25.865	0.130035	25.865	0.131175	16.91	-0.0124835		--	25.7	-0.100228			25.865	-1.17059	25.865	-1.16479	16.89	-1.2499		--	25.865	-1.33408
25.88	0.129799	25.88	0.1321	16.92	-0.0124843		--	25.715	-0.10046			25.88	-1.17086	25.88	-1.16504	16.9	-1.2499		--	25.88	-1.33408
25.895	0.129513	25.895	0.131695	16.93	-0.012485		--	25.73	-0.100436			25.895	-1.17114	25.895	-1.1689	16.91	-1.2499		--	25.895	-1.33491
25.91	0.129179	25.91	0.130762	16.94	-0.0124856		--	25.745	-0.100317			25.91	-1.17142	25.91	-1.16694	16.92	-1.2499		--	25.91	-1.3344
25.925	0.128802	25.925	0.13035	16.95	-0.012486		--	25.76	-0.10031			25.925	-1.17173	25.925	-1.17113	16.93	-1.2499		--	25.925	-1.3353
25.94	0.128384	25.94	0.13055	16.96	-0.0124859		--	25.775	-0.100433			25.94	-1.17204	25.94	-1.16656	16.94	-1.24989		--	25.94	-1.33418
25.955	0.127929	25.955	0.129688	16.97	-0.0124849		--	25.79	-0.100352			25.955	-1.17238	25.955	-1.16906	16.95	-1.24989		--	25.955	-1.33469
25.97	0.127442	25.97	0.128502	16.98	-0.0124838		--	25.805	-0.100212			25.97	-1.17273	25.97	-1.16977	16.96	-1.24989		--	25.97	-1.33478
25.985	0.126923	25.985	0.12819	16.99	-0.012484		--	25.82	-0.100253			25.985	-1.17309	25.985	-1.16787	16.97	-1.24988		--	25.985	-1.33426
26	0.126377	26	0.128406	17	-0.0124858		--	25.835	-0.100406			26	-1.17347	26	-1.16893	16.98	-1.24988		--	26	-1.33443
26.015	0.125805	26.015	0.127046	17.01	-0.012487		--	25.85	-0.100248			26.015	-1.17386	26.015	-1.16629	16.99	-1.24987		--	26.015	-1.33374
26.03	0.125209	26.03	0.125808	17.02	-0.0124874		--	25.865	-0.10012			26.03	-1.17426	26.03	-1.16773	17	-1.24986		--	26.03	-1.33398
26.045	0.124592	26.045	0.125559	17.03	-0.0124878		--	25.88	-0.100193			26.045	-1.17467	26.045	-1.17105	17.01	-1.24986		--	26.045	-1.33466
26.06	0.123955	26.06	0.124381	17.04	-0.012489		--	25.895	-0.100085			26.06	-1.17509	26.06	-1.16974	17.02	-1.24985		--	26.06	-1.33427
26.075	0.1233	26.075	0.123147	17.05	-0.0124902		--	25.91	-0.0999694			26.075	-1.17552	26.075	-1.16748	17.03	-1.24984		--	26.075	-1.33366
26.09	0.122629	26.09	0.122589	17.06	-0.012491		--	25.925	-0.0999921			26.09	-1.17596	26.09	-1.17137	17.04	-1.24983		--	26.09	-1.33447
26.105	0.121945	26.105	0.122682	17.07	-0.0124915		--	25.94	-0.100147			26.105	-1.1764	26.105	-1.16955	17.05	-1.24981		--	26.105	-1.33395
26.12	0.12125	26.12	0.121474	17.08	-0.0124919		--	25.955	-0.100045			26.12	-1.17684	26.12	-1.17532	17.06	-1.2498		--	26.12	-1.33519
26.135	0.120547	26.135	0.120913	17.09	-0.0124922		--	25.97	-0.100073			26.135	-1.17728	26.135	-1.17341	17.07	-1.24978		--	26.135	-1.33466
26.15	0.119838	26.15	0.119326	17.1	-0.0124925		--	25.985	-0.0998975			26.15	-1.17773	26.15	-1.17238	17.08	-1.24976		--	26.15	-1.33433
26.165	0.119126	26.165	0.117029	17.11	-0.0124927		--	26	-0.0995806			26.165	-1.17818	26.165	-1.1732	17.09	-1.24973		--	26.165	-1.33442
26.18	0.118413	26.18	0.116264	17.12	-0.0124929		--	26.015	-0.0995702			26.18	-1.17862	26.18	-1.17314	17.1	-1.24969		--	26.18	-1.33431
26.195	0.1177	26.195	0.11726	17.13	-0.0124931		--	26.03	-0.099912			26.195	-1.17907	26.195	-1.17649	17.11	-1.24965		--	26.195	-1.33499
26.21	0.116988	26.21	0.115628	17.14	-0.0124933		--	26.045	-0.0997281			26.21	-1.17951	26.21	-1.17143	17.12	-1.24959		--	26.21	-1.33373
26.225	0.116278	26.225	0.115465	17.15	-0.0124935		--	26.06	-0.0998374			26.225	-1.17995	26.225	-1.1708	17.13	-1.24951		--	26.225	-1.33349
26.24	0.115569	26.24	0.114376	17.16	-0.0124936		--	26.075	-0.0997612			26.24	-1.1804	26.24	-1.17499	17.14	-1.2494		--	26.24	-1.33437
26.255	0.114862	26.255	0.113707	17.17	-0.0124938		--	26.09	-0.0997688			26.255	-1.18084	26.255	-1.17434	17.15	-1.24924		--	26.255	-1.33412
26.27	0.114156	26.27	0.113212	17.18	-0.0124939		--	26.105	-0.0998113			26.27	-1.18128	26.27	-1.17379	17.16	-1.24895		--	26.27	-1.3339
26.285	0.113448	26.285	0.111451	17.19	-0.012494		--	26.12	-0.0996006			26.285	-1.18173	26.285	-1.17447	17.17	-1.2483		--	26.285	-1.33397
26.3	0.112737	26.3	0.110455	17.2	-0.0124941		--	26.135	-0.0995435			26.3	-1.18217	26.3	-1.17771	17.18	-1.24668		--	26.3	-1.33462
26.315	0.112022	26.315	0.109451	17.21	-0.0124942		--	26.15	-0.0994859			26.315	-1.18262	26.315	-1.17725	17.19	-1.2434		--	26.315	-1.33442
26.33	0.1113	26.33	0.109406	17.22	-0.0124942		--	26.165	-0.0996212			26.33	-1.18307	26.33	-1.17709	17.2	-1.23909		--	26.33	-1.33429
26.345	0.110571	26.345	0.107782	17.23	-0.0124943		--	26.18	-0.0994422			26.345	-1.18351	26.345	-1.17602	17.21	-1.23762		--	26.345	-1.33395
26.36	0.109834	26.36	0.10695	17.24	-0.0124943		--	26.195	-0.0994231			26.36	-1.18396	26.36	-1.17632	17.22	-1.2405		--	26.36	-1.33392
26.375	0.109088	26.375	0.105649	17.25	-0.0124943		--	26.21	-0.0993122			26.375	-1.18441	26.375	-1.17785	17.23	-1.24294		--	26.375	-1.33418
26.39	0.108333	26.39	0.103991	17.26	-0.0124942		--	26.225	-0.0991317			26.39	-1.18485	26.39	-1.17921	17.24	-1.24305		--	26.39	-1.3344
26.405	0.107569	26.405	0.103995	17.27	-0.0124941		--	26.24	-0.0992853			26.405	-1.1853	26.405	-1.17883	17.25	-1.24286		--	26.405	-1.33422
26.42	0.106797	26.42	0.102601	17.28	-0.0124939		--	26.255	-0.0991609			26.42	-1.18575	26.42	-1.18029	17.26	-1.24463		--	26.42	-1.33446
26.435	0.106019	26.435	0.101698	17.29	-0.0124936		--	26.27	-0.0991359			26.435	-1.18619	26.435	-1.1816	17.27	-1.2468		--	26.435	-1.33467
26.45	0.105235	26.45	0.101464	17.3	-0.0124931		--	26.285	-0.0992458			26.45	-1.18663	26.45	-1.18391	17.28	-1.24812		--	26.45	-1.33511
26.465	0.104448	26.465	0.101007	17.31	-0.0124922		--	26.3	-0.0993117			26.465	-1.18706	26.465	-1.18133	17.29	-1.24869		--	26.465	-1.33443
26.48	0.10366	26.48	0.0993344	17.32	-0.01249		--	26.315	-0.0991349			26.48	-1.18749	26.48	-1.18269	17.3	-1.24887		--	26.48	-1.33465
26.495	0.102871	26.495	0.0982082	17.33	-0.0124845		--	26.33	-0.0990674			26.495	-1.18792	26.495	-1.1828	17.31	-1.2489		--	26.495	-1.33458
26.51	0.102085	26.51	0.0979369	17.34	-0.0124725		--	26.345	-0.0991705			26.51	-1.18834	26.51	-1.18165	17.32	-1.24884		--	26.51	-1.33423
26.525	0.101301	26.525	0.0972233	17.35	-0.0124544		--	26.36	-0.0991844			26.525	-1.18876	26.525	-1.18114	17.33	-1.2487		--	26.525	-1.33403
26.54	0.100523	26.54	0.0965803	17.36	-0.0124434		--	26.375	-0.0992115			26.54	-1.18916	26.54	-1.18176	17.34	-1.24845		--	26.54	-1.33408
26.555	0.0997509	26.555	0.0944916	17.37	-0.0124529		--	26.39	-0.0989481			26.555	-1.18957	26.555	-1.18261	17.35	-1.24805		--	26.555	-1.33419
26.57	0.098986	26.57	0.093135	17.38	-0.0124656		--	26.405	-0.0988298			26.57	-1.18996	26.57	-1.18345	17.36	-1.24729		--	26.57	-1.33431
26.585	0.0982293	26.585	0.0931759	17.39	-0.0124684		--	26.42	-0.0989893			26.585	-1.19035	26.585	-1.18522	17.37	-1.2455		--	26.585	-1.33463
26.6	0.0974816	26.6	0.0909534	17.4	-0.0124665		--	26.435	-0.0986944			26.6	-1.19073	26.6	-1.18378	17.38	-1.24101		--	26.6	-1.33422
26.615	0.0967434	26.615	0.0903215	17.41	-0.0124719		--	26.45	-0.0987156			26.615	-1.1911	26.615	-1.18369	17.39	-1.232		--	26.615	-1.33412
26.63	0.0960151	26.63	0.0901617	17.42	-0.0124817		--	26.465	-0.0988293			26.63	-1.19146	26.63	-1.18223	17.4	-1.2205		--	26.63	-1.33371
26.645	0.0952967	26.645	0.0885933	17.43	-0.0124887		--	26.48	-0.0986593			26.645	-1.19182	26.645	-1.18361	17.41	-1.21724		--	26.645	-1.33395
26.66	0.0945882	26.66	0.088846	17.44	-0.0124921		--	26.495	-0.0988516			26.66	-1.19217	26.66	-1.18514	17.42	-1.22535		--	26.66	-1.33423
26.675	0.0938891	26.675	0.08785	17.45	-0.0124935		--	26.51	-0.0987922			26.675	-1.19252	26.675	-1.18592	17.43	-1.23182		--	26.675	-1.33434
26.69	0.093199	26.69	0.0870174	17.46	-0.0124942		--	26.525	-0.0987637			26.69	-1.19285	26.69	-1.18677	17.44	-1.23202		--	26.69	-1.33446
26.705	0.092517	26.705	0.0868019	17.47	-0.0124946		--	26.54	-0.098857			26.705	-1.19319	26.705	-1.18606	17.45	-1.23147		--	26.705	-1.33423
26.72	0.0918423	26.72	0.0859656	17.48	-0.0124948		--	26.555	-0.0988247			26.72	-1.19351	26.72	-1.18935	17.46	-1.23628		--	26.72	-1.33492
26.735	0.0911736	26.735	0.0851889	17.49	-0.012495		--	26.57	-0.0988031			26.735	-1.19384	26.735	-1.18497	17.47	-1.24223		--	26.735	-1.33384
26.75	0.0905099	26.75	0.0833789	17.5	-0.0124951		--	26.585	-0.0985738			26.75	-1.19415	26.75	-1.18671	17.48	-1.24596		--	26.75	-1.33418
26.765	0.0898502	26.765	0.0822341	17.51	-0.0124951		--	26.6	-0.0984768			26.765	-1.19447	26.765	-1.18902	17.49	-1.24767		--	26.765	-1.33464
26.78	0.0891932	26.78	0.0830332	17.52	-0.0124951		--	26.615	-0.098768			26.78	-1.19478	26.78	-1.1884	17.5	-1.24839		--	26.78	-1.33443
26.795	0.0885381	26.795	0.0819888	17.53	-0.0124951		--	26.63	-0.0986901			26.795	-1.19509	26.795	-1.18592	17.51	-1.24875		--	26.795	-1.3338
26.81	0.0878842	26.81	0.0796213	17.54	-0.012495		--	26.645	-0.0983474			26.81	-1.19539	26.81	-1.18519	17.52	-1.24897		--	26.81	-1.33356
26.825	0.087231	26.825	0.080216	17.55	-0.0124949		--	26.66	-0.098597			26.825	-1.1957	26.825	-1.18679	17.53	-1.24911		--	26.825	-1.33387
26.84	0.0865781	26.84	0.0787517	17.56	-0.0124948		--	26.675	-0.0984347			26.84	-1.196	26.84	-1.1924	17.54	-1.2492		--	26.84	-1.3351
26.855	0.0859258	26.855	0.0786216	17.57	-0.0124946		--	26.69	-0.0985392			26.855	-1.19631	26.855	-1.1899	17.55	-1.24924		--	26.855	-1.33446
26.87	0.0852744	26.87	0.0775103	17.58	-0.0124944		--	26.705	-0.0984472			26.87	-1.19661	26.87	-1.19302	17.56	-1.24923		--	26.87	-1.33511
26.885	0.0846245	26.885	0.0774062	17.59	-0.0124942		--	26.72	-0.0985563			26.885	-1.19692	26.885	-1.1906	17.57	-1.24913		--	26.885	-1.33449
26.9	0.0839772	26.9	0.0762764	17.6	-0.0124939		--	26.735	-0.0984598			26.9	-1.19722	26.9	-1.18998	17.58	-1.24879		--	26.9	-1.33428
26.915	0.0833334	26.915	0.0765142	17.61	-0.0124935		--	26.75	-0.0986362			26.915	-1.19753	26.915	-1.19044	17.59	-1.24791		--	26.915	-1.33433
26.93	0.0826944	26.93	0.0758527	17.62	-0.0124931		--	26.765	-0.0986316			26.93	-1.19784	26.93	-1.18973	17.6	-1.24629		--	26.93	-1.3341
26.945	0.0820616	26.945	0.0741951	17.63	-0.0124926		--	26.78	-0.0984267			26.945	-1.19815	26.945	-1.19213	17.61	-1.24464		--	26.945	-1.33458
26.96	0.0814361	26.96	0.073474	17.64	-0.0124919		--	26.795	-0.0984076			26.96	-1.19846	26.96	-1.19172	17.62	-1.24483		--	26.96	-1.33442
26.975	0.0808191	26.975	0.0736116	17.65	-0.0124911		--	26.81	-0.0985585			26.975	-1.19878	26.975	-1.19213	17.63	-1.24628		--	26.975	-1.33445
26.99	0.0802115	26.99	0.073474	17.66	-0.0124901		--	26.825	-0.0986525			26.99	-1.19909	26.99	-1.19215	17.64	-1.24704		--	26.99	-1.33439
27.005	0.0796142	27.005	0.071441	17.67	-0.0124889		--	26.84	-0.0983654			27.005	-1.19941	27.005	-1.19232	17.65	-1.2469		--	27.005	-1.33436
27.02	0.0790275	27.02	0.0715191	17.68	-0.0124872		--	26.855	-0.0984983			27.02	-1.19973	27.02	-1.19028	17.66	-1.247		--	27.02	-1.33382
27.035	0.0784519	27.035	0.0709505	17.69	-0.0124849		--	26.87	-0.0984997			27.035	-1.20005	27.035	-1.19161	17.67	-1.24791		--	27.035	-1.33406
27.05	0.0778871	27.05	0.0700585	17.7	-0.0124814		--	26.885	-0.0984343			27.05	-1.20038	27.05	-1.19302	17.68	-1.2488		--	27.05	-1.33432
27.065	0.0773328	27.065	0.0687651	17.71	-0.0124756		--	26.9	-0.0982864			27.065	-1.2007	27.065	-1.19368	17.69	-1.24931		--	27.065	-1.33441
27.08	0.0767886	27.08	0.0686127	17.72	-0.0124628		--	26.915	-0.0983648			27.08	-1.20102	27.08	-1.19196	17.7	-1.24954		--	27.08	-1.33394
27.095	0.0762535	27.095	0.0688097	17.73	-0.0124331		--	26.93	-0.0985112			27.095	-1.20135	27.095	-1.19319	17.71	-1.24964		--	27.095	-1.33416
27.11	0.0757265	27.11	0.0686387	17.74	-0.0123768		--	26.945	-0.0985824			27.11	-1.20167	27.11	-1.19349	17.72	-1.2497		--	27.11	-1.33416
27.125	0.0752066	27.125	0.0676724	17.75	-0.012309		--	26.96	-0.0984932			27.125	-1.20199	27.125	-1.19392	17.73	-1.24974		--	27.125	-1.33419
27.14	0.0746923	27.14	0.067546	17.76	-0.0122942		--	26.975	-0.0985707			27.14	-1.20231	27.14	-1.19381	17.74	-1.24976		--	27.14	-1.3341
27.155	0.0741824	27.155	0.0665128	17.77	-0.0123382		--	26.99	-0.0984661			27.155	-1.20263	27.155	-1.19297	17.75	-1.24978		--	27.155	-1.33383
27.17	0.0736754	27.17	0.0655576	17.78	-0.0123648		--	27.005	-0.0983764			27.17	-1.20295	27.17	-1.19563	17.76	-1.24979		--	27.17	-1.33438
27.185	0.0731699	27.185	0.065539	17.79	-0.0123472		--	27.02	-0.0984738			27.185	-1.20327	27.185	-1.19702	17.77	-1.2498		--	27.185	-1.33464
27.2	0.0726646	27.2	0.0643943	17.8	-0.0123025		--	27.035	-0.0983459			27.2	-1.20358	27.2	-1.19591	17.78	-1.2498		--	27.2	-1.33431
27.215	0.0721582	27.215	0.063926	17.81	-0.0122341		--	27.05	-0.0983536			27.215	-1.20389	27.215	-1.19504	17.79	-1.2498		--	27.215	-1.33405
27.23	0.0716498	27.23	0.0641379	17.82	-0.0120983		--	27.065	-0.0984976			27.23	-1.20419	27.23	-1.19656	17.8	-1.2498		--	27.23	-1.33433
27.245	0.0711384	27.245	0.0635172	17.83	-0.0119507		--	27.08	-0.0984758			27.245	-1.2045	27.245	-1.19721	17.81	-1.24979		--	27.245	-1.33442
27.26	0.0706236	27.26	0.0620714	17.84	-0.0119829		--	27.095	-0.0982896			27.26	-1.20479	27.26	-1.19678	17.82	-1.24977		--	27.26	-1.33426
27.275	0.0701049	27.275	0.0620528	17.85	-0.0121346		--	27.11	-0.0983896			27.275	-1.20509	27.275	-1.19669	17.83	-1.24975		--	27.275	-1.33418
27.29	0.0695826	27.29	0.0615028	17.86	-0.0122129		--	27.125	-0.098384			27.29	-1.20537	27.29	-1.19963	17.84	-1.2497		--	27.29	-1.3348
27.305	0.0690568	27.305	0.0613987	17.87	-0.012197		--	27.14	-0.0984684			27.305	-1.20566	27.305	-1.19996	17.85	-1.24964		--	27.305	-1.33481
27.32	0.0685283	27.32	0.061696	17.88	-0.0122027		--	27.155	-0.0986336			27.32	-1.20594	27.32	-1.19797	17.86	-1.2495		--	27.32	-1.33429
27.335	0.0679977	27.335	0.0597931	17.89	-0.0122938		--	27.17	-0.0983591			27.335	-1.20621	27.335	-1.19838	17.87	-1.24919		--	27.335	-1.33433
27.35	0.0674662	27.35	0.059886	17.9	-0.0123856		--	27.185	-0.098484			27.35	-1.20648	27.35	-1.19607	17.88	-1.24843		--	27.35	-1.33374
27.365	0.066935	27.365	0.0601982	17.91	-0.012439		--	27.2	-0.0986527			27.365	-1.20675	27.365	-1.19588	17.89	-1.24696		--	27.365	-1.33364
27.38	0.0664051	27.38	0.05889	17.92	-0.0124629		--	27.215	-0.098497			27.38	-1.20701	27.38	-1.19879	17.9	-1.24522		--	27.38	-1.33426
27.395	0.0658779	27.395	0.0577527	17.93	-0.0124735		--	27.23	-0.098375			27.395	-1.20726	27.395	-1.20058	17.91	-1.24495		--	27.395	-1.33462
27.41	0.0653544	27.41	0.059061	17.94	-0.0124793		--	27.245	-0.0987413			27.41	-1.20751	27.41	-1.20096	17.92	-1.2463		--	27.41	-1.33465
27.425	0.0648358	27.425	0.0585146	17.95	-0.0124831		--	27.26	-0.0987358			27.425	-1.20776	27.425	-1.20001	17.93	-1.24725		--	27.425	-1.33438
27.44	0.0643229	27.44	0.0566005	17.96	-0.0124858		--	27.275	-0.0984555			27.44	-1.208	27.44	-1.19969	17.94	-1.24722		--	27.44	-1.33425
27.455	0.0638163	27.455	0.0562958	17.97	-0.0124878		--	27.29	-0.0984959			27.455	-1.20824	27.455	-1.19996	17.95	-1.24709		--	27.455	-1.33427
27.47	0.0633166	27.47	0.0565411	17.98	-0.0124894		--	27.305	-0.0986449			27.47	-1.20847	27.47	-1.20126	17.96	-1.24781		--	27.47	-1.33452
27.485	0.062824	27.485	0.0553778	17.99	-0.0124906		--	27.32	-0.0985108			27.485	-1.2087	27.485	-1.20216	17.97	-1.24874		--	27.485	-1.33468
27.5	0.0623385	27.5	0.0550247	18	-0.0124915		--	27.335	-0.0985372			27.5	-1.20893	27.5	-1.2008	17.98	-1.24933		--	27.5	-1.33432
27.515	0.0618599	27.515	0.0548686	18.01	-0.0124923		--	27.35	-0.0986017			27.515	-1.20915	27.515	-1.20102	17.99	-1.2496		--	27.515	-1.33432
27.53	0.061388	27.53	0.0548351	18.02	-0.0124929		--	27.365	-0.0986894			27.53	-1.20937	27.53	-1.19939	18	-1.24972		--	27.53	-1.3339
27.545	0.0609223	27.545	0.0543594	18.03	-0.0124934		--	27.38	-0.0986874			27.545	-1.20958	27.545	-1.1996	18.01	-1.24978		--	27.545	-1.3339
27.56	0.060462	27.56	0.0543334	18.04	-0.0124939		--	27.395	-0.0987743			27.56	-1.20979	27.56	-1.20224	18.02	-1.24982		--	27.56	-1.33447
27.575	0.0600068	27.575	0.0537833	18.05	-0.0124942		--	27.41	-0.0987553			27.575	-1.21	27.575	-1.20464	18.03	-1.24985		--	27.575	-1.33498
27.59	0.0595558	27.59	0.0525569	18.06	-0.0124945		--	27.425	-0.0986002			27.59	-1.2102	27.59	-1.20257	18.04	-1.24987		--	27.59	-1.33446
27.605	0.0591084	27.605	0.051624	18.07	-0.0124947		--	27.44	-0.0985031			27.605	-1.21041	27.605	-1.20303	18.05	-1.24989		--	27.605	-1.33452
27.62	0.058664	27.62	0.0520923	18.08	-0.0124949		--	27.455	-0.0986856			27.62	-1.2106	27.62	-1.2014	18.06	-1.2499		--	27.62	-1.3341
27.635	0.0582223	27.635	0.0513415	18.09	-0.0124951		--	27.47	-0.0986238			27.635	-1.2108	27.635	-1.20336	18.07	-1.24991		--	27.635	-1.33451
27.65	0.0577827	27.65	0.0508658	18.1	-0.0124952		--	27.485	-0.0986166			27.65	-1.211	27.65	-1.20194	18.08	-1.24992		--	27.65	-1.33415
27.665	0.0573451	27.665	0.0502748	18.11	-0.0124953		--	27.5	-0.0985859			27.665	-1.21119	27.665	-1.20347	18.09	-1.24993		--	27.665	-1.33446
27.68	0.0569094	27.68	0.0499626	18.12	-0.0124954		--	27.515	-0.0986107			27.68	-1.21138	27.68	-1.20232	18.1	-1.24993		--	27.68	-1.33415
27.695	0.0564754	27.695	0.0499032	18.13	-0.0124954		--	27.53	-0.0986856			27.695	-1.21157	27.695	-1.20262	18.11	-1.24994		--	27.695	-1.33418
27.71	0.0560433	27.71	0.0496988	18.14	-0.0124954		--	27.545	-0.0987311			27.71	-1.21175	27.71	-1.20532	18.12	-1.24994		--	27.71	-1.33476
27.725	0.0556133	27.725	0.0488811	18.15	-0.0124954		--	27.56	-0.0986536			27.725	-1.21194	27.725	-1.20262	18.13	-1.24994		--	27.725	-1.3341
27.74	0.0551855	27.74	0.0488551	18.16	-0.0124953		--	27.575	-0.0987339			27.74	-1.21213	27.74	-1.20251	18.14	-1.24995		--	27.74	-1.33404
27.755	0.0547603	27.755	0.0483348	18.17	-0.0124952		--	27.59	-0.0987149			27.755	-1.21231	27.755	-1.20668	18.15	-1.24995		--	27.755	-1.33496
27.77	0.0543378	27.77	0.0487213	18.18	-0.0124951		--	27.605	-0.0988767			27.77	-1.2125	27.77	-1.20469	18.16	-1.24995		--	27.77	-1.33446
27.785	0.0539184	27.785	0.0482827	18.19	-0.0124949		--	27.62	-0.0988729			27.785	-1.21268	27.785	-1.2039	18.17	-1.24995		--	27.785	-1.33424
27.8	0.0535022	27.8	0.0472569	18.2	-0.0124947		--	27.635	-0.0987509			27.8	-1.21287	27.8	-1.20328	18.18	-1.24996		--	27.8	-1.33406
27.815	0.0530895	27.815	0.0470154	18.21	-0.0124944		--	27.65	-0.0987852			27.815	-1.21306	27.815	-1.20575	18.19	-1.24996		--	27.815	-1.33459
27.83	0.0526804	27.83	0.0470488	18.22	-0.012494		--	27.665	-0.0988737			27.83	-1.21324	27.83	-1.20406	18.2	-1.24996		--	27.83	-1.33416
27.845	0.0522751	27.845	0.0463501	18.23	-0.0124936		--	27.68	-0.098815			27.845	-1.21343	27.845	-1.20594	18.21	-1.24996		--	27.845	-1.33456
27.86	0.0518736	27.86	0.0467775	18.24	-0.0124931		--	27.695	-0.0989808			27.86	-1.21362	27.86	-1.20366	18.22	-1.24996		--	27.86	-1.33399
27.875	0.051476	27.875	0.0462423	18.25	-0.0124925		--	27.71	-0.0989533			27.875	-1.21381	27.875	-1.20513	18.23	-1.24996		--	27.875	-1.33429
27.89	0.0510824	27.89	0.0453577	18.26	-0.0124917		--	27.725	-0.0988551			27.89	-1.21401	27.89	-1.20358	18.24	-1.24997		--	27.89	-1.33389
27.905	0.0506927	27.905	0.0460305	18.27	-0.0124907		--	27.74	-0.0990675			27.905	-1.2142	27.905	-1.20317	18.25	-1.24997		--	27.905	-1.33375
27.92	0.0503071	27.92	0.0449675	18.28	-0.0124894		--	27.755	-0.0989321			27.92	-1.2144	27.92	-1.20583	18.26	-1.24997		--	27.92	-1.33433
27.935	0.0499254	27.935	0.0443059	18.29	-0.0124878		--	27.77	-0.0988761			27.935	-1.2146	27.935	-1.20474	18.27	-1.24997		--	27.935	-1.33403
27.95	0.0495477	27.95	0.0443394	18.3	-0.0124857		--	27.785	-0.0989583			27.95	-1.2148	27.95	-1.20594	18.28	-1.24997		--	27.95	-1.33427
27.965	0.0491741	27.965	0.0444174	18.31	-0.0124828		--	27.8	-0.0990487			27.965	-1.215	27.965	-1.20439	18.29	-1.24997		--	27.965	-1.33387
27.98	0.0488045	27.98	0.0430869	18.32	-0.0124787		--	27.815	-0.0988565			27.98	-1.21521	27.98	-1.20746	18.3	-1.24997		--	27.98	-1.33453
27.995	0.048439	27.995	0.0432021	18.33	-0.0124728		--	27.83	-0.0989526			27.995	-1.21542	27.995	-1.20774	18.31	-1.24997		--	27.995	-1.33455
28.01	0.0480774	28.01	0.0431909	18.34	-0.012463		--	27.845	-0.0990227			28.01	-1.21563	28.01	-1.20572	18.32	-1.24997		--	28.01	-1.33404
28.025	0.04772	28.025	0.0425591	18.35	-0.0124432		--	27.86	-0.0989678			28.025	-1.21584	28.025	-1.20646	18.33	-1.24997		--	28.025	-1.33417
28.04	0.0473666	28.04	0.0434474	18.36	-0.0123949		--	27.875	-0.0992162			28.04	-1.21606	28.04	-1.20638	18.34	-1.24997		--	28.04	-1.3341
28.055	0.0470172	28.055	0.0421131	18.37	-0.0122858		--	27.89	-0.0990192			28.055	-1.21627	28.055	-1.20844	18.35	-1.24998		--	28.055	-1.33453
28.07	0.0466718	28.07	0.0419384	18.38	-0.0121061		--	27.905	-0.0990533			28.07	-1.21649	28.07	-1.20877	18.36	-1.24998		--	28.07	-1.33456
28.085	0.0463304	28.085	0.0416077	18.39	-0.0119559		--	27.92	-0.0990554			28.085	-1.21671	28.085	-1.2085	18.37	-1.24998		--	28.085	-1.33446
28.1	0.045993	28.1	0.0418381	18.4	-0.0120149		--	27.935	-0.099169			28.1	-1.21693	28.1	-1.20727	18.38	-1.24998		--	28.1	-1.33413
28.115	0.0456594	28.115	0.0414887	18.41	-0.0121642		--	27.95	-0.0991659			28.115	-1.21715	28.115	-1.20929	18.39	-1.24998		--	28.115	-1.33455
28.13	0.0453297	28.13	0.0408272	18.42	-0.012228		--	27.965	-0.0990995			28.13	-1.21737	28.13	-1.2095	18.4	-1.24998		--	28.13	-1.33455
28.145	0.0450037	28.145	0.0408792	18.43	-0.0122027		--	27.98	-0.0991751			28.145	-1.21759	28.145	-1.20912	18.41	-1.24998		--	28.145	-1.33442
28.16	0.0446813	28.16	0.0401136	18.44	-0.0122067		--	27.995	-0.0990865			28.16	-1.2178	28.16	-1.20738	18.42	-1.24998		--	28.16	-1.33397
28.175	0.0443625	28.175	0.0388759	18.45	-0.0122976		--	28.01	-0.0989027			28.175	-1.21802	28.175	-1.20882	18.43	-1.24998		--	28.175	-1.33426
28.19	0.0440472	28.19	0.0391101	18.46	-0.0123884		--	28.025	-0.0990126			28.19	-1.21823	28.19	-1.21081	18.44	-1.24998		--	28.19	-1.33467
28.205	0.0437352	28.205	0.0393368	18.47	-0.0124412		--	28.04	-0.0991203			28.205	-1.21845	28.205	-1.2116	18.45	-1.24998		--	28.205	-1.33481
28.22	0.0434264	28.22	0.039229	18.48	-0.0124649		--	28.055	-0.0991605			28.22	-1.21866	28.22	-1.20896	18.46	-1.24998		--	28.22	-1.33415
28.235	0.0431208	28.235	0.0391733	18.49	-0.0124754		--	28.07	-0.0992105			28.235	-1.21886	28.235	-1.20752	18.47	-1.24998		--	28.235	-1.33378
28.25	0.0428181	28.25	0.0386938	18.5	-0.0124811		--	28.085	-0.0991751			28.25	-1.21907	28.25	-1.21043	18.48	-1.24998		--	28.25	-1.33441
28.265	0.0425184	28.265	0.038679	18.51	-0.0124848		--	28.1	-0.0992321			28.265	-1.21927	28.265	-1.20899	18.49	-1.24998		--	28.265	-1.33403
28.28	0.0422215	28.28	0.0381438	18.52	-0.0124873		--	28.115	-0.0991845			28.28	-1.21946	28.28	-1.20899	18.5	-1.24998		--	28.28	-1.33399
28.295	0.0419273	28.295	0.0382404	18.53	-0.0124893		--	28.13	-0.0992626			28.295	-1.21965	28.295	-1.21285	18.51	-1.24998		--	28.295	-1.33484
28.31	0.0416358	28.31	0.0384039	18.54	-0.0124908		--	28.145	-0.0993536			28.31	-1.21984	28.31	-1.20918	18.52	-1.24998		--	28.31	-1.33396
28.325	0.0413467	28.325	0.0378056	18.55	-0.0124919		--	28.16	-0.0992918			28.325	-1.22002	28.325	-1.21149	18.53	-1.24998		--	28.325	-1.33445
28.34	0.0410601	28.34	0.0366831	18.56	-0.0124928		--	28.175	-0.0991246			28.34	-1.22019	28.34	-1.21241	18.54	-1.24998		--	28.34	-1.33463
28.355	0.0407758	28.355	0.0364601	18.57	-0.0124936		--	28.19	-0.0991369			28.355	-1.22036	28.355	-1.21163	18.55	-1.24998		--	28.355	-1.33441
28.37	0.0404938	28.37	0.0368578	18.58	-0.0124942		--	28.205	-0.0992728			28.37	-1.22052	28.37	-1.20915	18.56	-1.24998		--	28.37	-1.3338
28.385	0.040214	28.385	0.0361925	18.59	-0.0124947		--	28.22	-0.0991957			28.385	-1.22068	28.385	-1.21073	18.57	-1.24998		--	28.385	-1.33413
28.4	0.0399364	28.4	0.0374079	18.6	-0.0124952		--	28.235	-0.0994943			28.4	-1.22084	28.4	-1.211	18.58	-1.24998		--	28.4	-1.33416
28.415	0.039661	28.415	0.0363486	18.61	-0.0124955		--	28.25	-0.0993375			28.415	-1.22099	28.415	-1.21206	18.59	-1.24998		--	28.415	-1.33438
28.43	0.0393875	28.43	0.0360067	18.62	-0.0124958		--	28.265	-0.0993238			28.43	-1.22113	28.43	-1.21347	18.6	-1.24998		--	28.43	-1.33467
28.445	0.0391161	28.445	0.0361554	18.63	-0.0124961		--	28.28	-0.0994078			28.445	-1.22128	28.445	-1.21228	18.61	-1.24998		--	28.445	-1.33437
28.46	0.0388467	28.46	0.0361108	18.64	-0.0124963		--	28.295	-0.0994528			28.46	-1.22142	28.46	-1.21149	18.62	-1.24998		--	28.46	-1.33416
28.475	0.0385792	28.475	0.0354641	18.65	-0.0124965		--	28.31	-0.099377			28.475	-1.22155	28.475	-1.21277	18.63	-1.24998		--	28.475	-1.33442
28.49	0.0383137	28.49	0.0360179	18.66	-0.0124967		--	28.325	-0.0995408			28.49	-1.22169	28.49	-1.2138	18.64	-1.24998		--	28.49	-1.33463
28.505	0.03805	28.505	0.0349846	18.67	-0.0124968		--	28.34	-0.0993869			28.505	-1.22182	28.505	-1.21198	18.65	-1.24998		--	28.505	-1.33418
28.52	0.0377883	28.52	0.034717	18.68	-0.0124969		--	28.355	-0.0993857			28.52	-1.22196	28.52	-1.21383	18.66	-1.24998		--	28.52	-1.33458
28.535	0.0375284	28.535	0.0348434	18.69	-0.012497		--	28.37	-0.099463			28.535	-1.2221	28.535	-1.21266	18.67	-1.24998		--	28.535	-1.33428
28.55	0.0372704	28.55	0.0351221	18.7	-0.0124971		--	28.385	-0.0995703			28.55	-1.22223	28.55	-1.2129	18.68	-1.24998		--	28.55	-1.33431
28.565	0.0370144	28.565	0.034468	18.71	-0.0124972		--	28.4	-0.0994907			28.565	-1.22237	28.565	-1.21328	18.69	-1.24998		--	28.565	-1.33437
28.58	0.0367602	28.58	0.0343379	18.72	-0.0124972		--	28.415	-0.0995156			28.58	-1.22252	28.58	-1.21111	18.7	-1.24998		--	28.58	-1.33384
28.595	0.0365079	28.595	0.0342153	18.73	-0.0124973		--	28.43	-0.0995415			28.595	-1.22267	28.595	-1.21307	18.71	-1.24998		--	28.595	-1.33426
28.61	0.0362575	28.61	0.033576	18.74	-0.0124973		--	28.445	-0.0994637			28.61	-1.22282	28.61	-1.21328	18.72	-1.24999		--	28.61	-1.33427
28.625	0.036009	28.625	0.0340815	18.75	-0.0124973		--	28.46	-0.0996145			28.625	-1.22298	28.625	-1.21413	18.73	-1.24999		--	28.625	-1.33444
28.64	0.0357624	28.64	0.0330929	18.76	-0.0124973		--	28.475	-0.0994661			28.64	-1.22314	28.64	-1.21176	18.74	-1.24999		--	28.64	-1.33386
28.655	0.0355177	28.655	0.0329814	18.77	-0.0124973		--	28.49	-0.0994927			28.655	-1.22331	28.655	-1.21263	18.75	-1.24999		--	28.655	-1.33402
28.67	0.035275	28.67	0.0328662	18.78	-0.0124973		--	28.505	-0.0995182			28.67	-1.22349	28.67	-1.21622	18.76	-1.24999		--	28.67	-1.33481
28.685	0.0350341	28.685	0.0330408	18.79	-0.0124972		--	28.52	-0.0996013			28.685	-1.22366	28.685	-1.21367	18.77	-1.24999		--	28.685	-1.33418
28.7	0.0347952	28.7	0.0325911	18.8	-0.0124972		--	28.535	-0.0995592			28.7	-1.22385	28.7	-1.21502	18.78	-1.24999		--	28.7	-1.33446
28.715	0.0345581	28.715	0.0326432	18.81	-0.0124971		--	28.55	-0.099617			28.715	-1.22403	28.715	-1.21429	18.79	-1.24999		--	28.715	-1.33425
28.73	0.0343229	28.73	0.032435	18.82	-0.0124969		--	28.565	-0.0996224			28.73	-1.22422	28.73	-1.21334	18.8	-1.24999		--	28.73	-1.33399
28.745	0.0340896	28.745	0.0318664	18.83	-0.0124967		--	28.58	-0.0995554			28.745	-1.22441	28.745	-1.21451	18.81	-1.24999		--	28.745	-1.33422
28.76	0.033858	28.76	0.0312754	18.84	-0.0124965		--	28.595	-0.0994835			28.76	-1.2246	28.76	-1.21532	18.82	-1.24999		--	28.76	-1.33437
28.775	0.0336281	28.775	0.0318069	18.85	-0.0124962		--	28.61	-0.0996358			28.775	-1.22479	28.775	-1.21456	18.83	-1.24999		--	28.775	-1.33415
28.79	0.0333998	28.79	0.0323235	18.86	-0.0124958		--	28.625	-0.0997848			28.79	-1.22498	28.79	-1.21486	18.84	-1.24999		--	28.79	-1.33418
28.805	0.033173	28.805	0.032684	18.87	-0.0124953		--	28.64	-0.0999022			28.805	-1.22517	28.805	-1.21367	18.85	-1.24999		--	28.805	-1.33387
28.82	0.0329477	28.82	0.0316843	18.88	-0.0124946		--	28.655	-0.0997473			28.82	-1.22535	28.82	-1.21532	18.86	-1.24999		--	28.82	-1.33421
28.835	0.0327237	28.835	0.0315244	18.89	-0.0124937		--	28.67	-0.0997601			28.835	-1.22552	28.835	-1.21625	18.87	-1.24999		--	28.835	-1.33439
28.85	0.032501	28.85	0.0313832	18.9	-0.0124922		--	28.685	-0.0997764			28.85	-1.22569	28.85	-1.21807	18.88	-1.24999		--	28.85	-1.33477
28.865	0.0322794	28.865	0.0310747	18.91	-0.0124899		--	28.7	-0.0997591			28.865	-1.22585	28.865	-1.21709	18.89	-1.24999		--	28.865	-1.33451
28.88	0.0320589	28.88	0.031268	18.92	-0.0124857		--	28.715	-0.0998418			28.88	-1.22601	28.88	-1.21734	18.9	-1.24999		--	28.88	-1.33454
28.895	0.0318394	28.895	0.0304095	18.93	-0.0124756		--	28.73	-0.099714			28.895	-1.22615	28.895	-1.21853	18.91	-1.24999		--	28.895	-1.33478
28.91	0.031621	28.91	0.0306696	18.94	-0.0124521		--	28.745	-0.0998097			28.91	-1.22628	28.91	-1.21579	18.92	-1.24999		--	28.91	-1.33412
28.925	0.0314036	28.925	0.030298	18.95	-0.0124094		--	28.76	-0.0997789			28.925	-1.22641	28.925	-1.21761	18.93	-1.24999		--	28.925	-1.33452
28.94	0.0311873	28.94	0.0300192	18.96	-0.0123632		--	28.775	-0.0997664			28.94	-1.22652	28.94	-1.21682	18.94	-1.24999		--	28.94	-1.33431
28.955	0.0309723	28.955	0.0297962	18.97	-0.0123628		--	28.79	-0.0997648			28.955	-1.22663	28.955	-1.21568	18.95	-1.24999		--	28.955	-1.33403
28.97	0.0307587	28.97	0.0296401	18.98	-0.0124023		--	28.805	-0.0997763			28.97	-1.22673	28.97	-1.21715	18.96	-1.24999		--	28.97	-1.33434
28.985	0.0305467	28.985	0.0291904	18.99	-0.0124282		--	28.82	-0.0997287			28.985	-1.22681	28.985	-1.21693	18.97	-1.24999		--	28.985	-1.33427
29	0.0303366	29	0.0288931	19	-0.0124267		--	28.835	-0.0997113			29	-1.2269	29	-1.21696	18.98	-1.24999		--	29	-1.33426
29.015	0.0301288	29.015	0.0294431	19.01	-0.012419		--	28.85	-0.0998629			29.015	-1.22697	29.015	-1.21557	18.99	-1.24999		--	29.015	-1.33393
29.03	0.0299234	29.03	0.0300973	19.02	-0.0124348		--	28.865	-0.100035			29.03	-1.22704	29.03	-1.21742	19	-1.24999		--	29.03	-1.33434
29.045	0.0297208	29.045	0.0287853	19.03	-0.0124608		--	28.88	-0.0998129			29.045	-1.22711	29.045	-1.21821	19.01	-1.24999		--	29.045	-1.33451
29.06	0.0295213	29.06	0.0288113	19.04	-0.0124789		--	28.895	-0.099858			29.06	-1.22717	29.06	-1.21978	19.02	-1.24999		--	29.06	-1.33486
29.075	0.0293253	29.075	0.0298483	19.05	-0.0124878		--	28.91	-0.100105			29.075	-1.22724	29.075	-1.21693	19.03	-1.24999		--	29.075	-1.33419
29.09	0.0291329	29.09	0.0287741	19.06	-0.0124916		--	28.925	-0.0999282			29.09	-1.2273	29.09	-1.21693	19.04	-1.24999		--	29.09	-1.33417
29.105	0.0289445	29.105	0.0281906	19.07	-0.0124936		--	28.94	-0.0998492			29.105	-1.22737	29.105	-1.21658	19.05	-1.24998		--	29.105	-1.33408
29.12	0.0287602	29.12	0.0285549	19.08	-0.0124947		--	28.955	-0.0999589			29.12	-1.22743	29.12	-1.21851	19.06	-1.24998		--	29.12	-1.33451
29.135	0.0285802	29.135	0.0284731	19.09	-0.0124955		--	28.97	-0.0999786			29.135	-1.22751	29.135	-1.21766	19.07	-1.24998		--	29.135	-1.3343
29.15	0.0284045	29.15	0.0269381	19.1	-0.0124962		--	28.985	-0.0997067			29.15	-1.22758	29.15	-1.21774	19.08	-1.24998		--	29.15	-1.3343
29.165	0.0282332	29.165	0.0267857	19.11	-0.0124966		--	29	-0.0997105			29.165	-1.22766	29.165	-1.21916	19.09	-1.24998		--	29.165	-1.33461
29.18	0.0280661	29.18	0.0273655	19.12	-0.012497		--	29.015	-0.0998599			29.18	-1.22775	29.18	-1.21957	19.1	-1.24998		--	29.18	-1.33469
29.195	0.0279031	29.195	0.0275588	19.13	-0.0124972		--	29.03	-0.0999311			29.195	-1.22784	29.195	-1.21723	19.11	-1.24998		--	29.195	-1.33413
29.21	0.0277439	29.21	0.027176	19.14	-0.0124974		--	29.045	-0.0998864			29.21	-1.22794	29.21	-1.21652	19.12	-1.24998		--	29.21	-1.33394
29.225	0.0275882	29.225	0.0273395	19.15	-0.0124976		--	29.06	-0.0999503			29.225	-1.22805	29.225	-1.21785	19.13	-1.24998		--	29.225	-1.33423
29.24	0.0274356	29.24	0.0277744	19.16	-0.0124978		--	29.075	-0.100068			29.24	-1.22815	29.24	-1.2163	19.14	-1.24998		--	29.24	-1.33385
29.255	0.0272855	29.255	0.0271314	19.17	-0.0124979		--	29.09	-0.0999692			29.255	-1.22827	29.255	-1.21619	19.15	-1.24998		--	29.255	-1.3338
29.27	0.0271376	29.27	0.0270942	19.18	-0.012498		--	29.105	-0.0999913			29.27	-1.22839	29.27	-1.21758	19.16	-1.24998		--	29.27	-1.33409
29.285	0.026991	29.285	0.0270087	19.19	-0.012498		--	29.12	-0.100004			29.285	-1.22851	29.285	-1.21747	19.17	-1.24998		--	29.285	-1.33404
29.3	0.0268454	29.3	0.0262952	19.2	-0.0124981		--	29.135	-0.0998899			29.3	-1.22863	29.3	-1.21908	19.18	-1.24998		--	29.3	-1.33439
29.315	0.0267001	29.315	0.0266817	19.21	-0.0124981		--	29.15	-0.0999963			29.315	-1.22875	29.315	-1.21908	19.19	-1.24998		--	29.315	-1.33436
29.33	0.0265544	29.33	0.0264067	19.22	-0.0124981		--	29.165	-0.0999705			29.33	-1.22888	29.33	-1.21856	19.2	-1.24998		--	29.33	-1.33422
29.345	0.0264079	29.345	0.0266185	19.23	-0.0124982		--	29.18	-0.100042			29.345	-1.229	29.345	-1.21921	19.21	-1.24998		--	29.345	-1.33434
29.36	0.0262603	29.36	0.0261762	19.24	-0.0124982		--	29.195	-0.0999832			29.36	-1.22913	29.36	-1.21962	19.22	-1.24998		--	29.36	-1.33441
29.375	0.0261111	29.375	0.0267597	19.25	-0.0124982		--	29.21	-0.10013			29.375	-1.22925	29.375	-1.22	19.23	-1.24998		--	29.375	-1.33447
29.39	0.0259601	29.39	0.0270868	19.26	-0.0124982		--	29.225	-0.100225			29.39	-1.22937	29.39	-1.21935	19.24	-1.24997		--	29.39	-1.33429
29.405	0.0258074	29.405	0.0254106	19.27	-0.0124982		--	29.24	-0.0999206			29.405	-1.22949	29.405	-1.22093	19.25	-1.24997		--	29.405	-1.33463
29.42	0.0256529	29.42	0.0256893	19.28	-0.0124982		--	29.255	-0.100007			29.42	-1.22961	29.42	-1.22308	19.26	-1.24997		--	29.42	-1.3351
29.435	0.0254969	29.435	0.0257488	19.29	-0.0124982		--	29.27	-0.10005			29.435	-1.22973	29.435	-1.21976	19.27	-1.24997		--	29.435	-1.33431
29.45	0.0253396	29.45	0.0261168	19.3	-0.0124982		--	29.285	-0.100155			29.45	-1.22985	29.45	-1.21984	19.28	-1.24996		--	29.45	-1.33431
29.465	0.0251814	29.465	0.0261391	19.31	-0.0124982		--	29.3	-0.100192			29.465	-1.22996	29.465	-1.21965	19.29	-1.24996		--	29.465	-1.33424
29.48	0.0250228	29.48	0.0252619	19.32	-0.0124982		--	29.315	-0.100048			29.48	-1.23008	29.48	-1.21995	19.3	-1.24995		--	29.48	-1.33428
29.495	0.0248642	29.495	0.0251467	19.33	-0.0124982		--	29.33	-0.100056			29.495	-1.2302	29.495	-1.21973	19.31	-1.24994		--	29.495	-1.33421
29.51	0.0247063	29.51	0.0253623	19.34	-0.0124982		--	29.345	-0.100131			29.51	-1.23031	29.51	-1.2197	19.32	-1.24993		--	29.51	-1.33418
29.525	0.0245494	29.525	0.0256447	19.35	-0.0124981		--	29.36	-0.100219			29.525	-1.23043	29.525	-1.2203	19.33	-1.24991		--	29.525	-1.33429
29.54	0.0243942	29.54	0.0251393	19.36	-0.012498		--	29.375	-0.100149			29.54	-1.23055	29.54	-1.22076	19.34	-1.24988		--	29.54	-1.33437
29.555	0.0242411	29.555	0.0246375	19.37	-0.012498		--	29.39	-0.100079			29.555	-1.23067	29.555	-1.21878	19.35	-1.24981		--	29.555	-1.33389
29.57	0.0240905	29.57	0.0246264	19.38	-0.012498		--	29.405	-0.100107			29.57	-1.2308	29.57	-1.22215	19.36	-1.24963		--	29.57	-1.33464
29.585	0.0239428	29.585	0.0245595	19.39	-0.0124979		--	29.42	-0.100123			29.585	-1.23093	29.585	-1.22052	19.37	-1.24929		--	29.585	-1.33424
29.6	0.0237984	29.6	0.0241804	19.4	-0.0124978		--	29.435	-0.100076			29.6	-1.23106	29.6	-1.22049	19.38	-1.24886		--	29.6	-1.3342
29.615	0.0236576	29.615	0.0238979	19.41	-0.0124977		--	29.45	-0.100048			29.615	-1.23119	29.615	-1.22109	19.39	-1.24875		--	29.615	-1.33431
29.63	0.0235206	29.63	0.0250315	19.42	-0.0124977		--	29.465	-0.100302			29.63	-1.23132	29.63	-1.22006	19.4	-1.24907		--	29.63	-1.33405
29.645	0.0233877	29.645	0.0237047	19.43	-0.0124976		--	29.48	-0.100063			29.645	-1.23146	29.645	-1.22006	19.41	-1.24935		--	29.645	-1.33402
29.66	0.0232591	29.66	0.0231249	19.44	-0.0124975		--	29.495	-0.0999732			29.66	-1.2316	29.66	-1.21924	19.42	-1.24939		--	29.66	-1.3338
29.675	0.0231347	29.675	0.0235709	19.45	-0.0124974		--	29.51	-0.100087			29.675	-1.23173	29.675	-1.22136	19.43	-1.24929		--	29.675	-1.33426
29.69	0.0230148	29.69	0.0230728	19.46	-0.0124973		--	29.525	-0.100012			29.69	-1.23187	29.69	-1.22133	19.44	-1.24936		--	29.69	-1.33423
29.705	0.0228991	29.705	0.0232252	19.47	-0.0124971		--	29.54	-0.100065			29.705	-1.23201	29.705	-1.22182	19.45	-1.24958		--	29.705	-1.33431
29.72	0.0227875	29.72	0.0232587	19.48	-0.012497		--	29.555	-0.100094			29.72	-1.23214	29.72	-1.22359	19.46	-1.24977		--	29.72	-1.33469
29.735	0.0226797	29.735	0.0226045	19.49	-0.0124968		--	29.57	-0.099985			29.735	-1.23228	29.735	-1.22511	19.47	-1.24987		--	29.735	-1.33501
29.75	0.0225755	29.75	0.0228796	19.5	-0.0124966		--	29.585	-0.100061			29.75	-1.2324	29.75	-1.22441	19.48	-1.24991		--	29.75	-1.33482
29.765	0.0224743	29.765	0.0234668	19.51	-0.0124964		--	29.6	-0.100198			29.765	-1.23253	29.765	-1.22101	19.49	-1.24993		--	29.765	-1.33401
29.78	0.0223757	29.78	0.0232401	19.52	-0.0124961		--	29.615	-0.100173			29.78	-1.23265	29.78	-1.22378	19.5	-1.24994		--	29.78	-1.33463
29.795	0.022279	29.795	0.0233887	19.53	-0.0124958		--	29.63	-0.100222			29.795	-1.23276	29.795	-1.22085	19.51	-1.24995		--	29.795	-1.33393
29.81	0.0221837	29.81	0.0235263	19.54	-0.0124955		--	29.645	-0.100269			29.81	-1.23287	29.81	-1.22329	19.52	-1.24995		--	29.81	-1.33447
29.825	0.022089	29.825	0.0229316	19.55	-0.012495		--	29.66	-0.100169			29.825	-1.23298	29.825	-1.22188	19.53	-1.24996		--	29.825	-1.33412
29.84	0.0219944	29.84	0.0230877	19.56	-0.0124945		--	29.675	-0.100219			29.84	-1.23307	29.84	-1.22201	19.54	-1.24996		--	29.84	-1.33413
29.855	0.0218993	29.855	0.0231435	19.57	-0.0124939		--	29.69	-0.100249			29.855	-1.23316	29.855	-1.22321	19.55	-1.24996		--	29.855	-1.33439
29.87	0.0218033	29.87	0.0223815	19.58	-0.0124931		--	29.705	-0.100116			29.87	-1.23324	29.87	-1.22283	19.56	-1.24996		--	29.87	-1.33428
29.885	0.0217061	29.885	0.0219393	19.59	-0.0124922		--	29.72	-0.100047			29.885	-1.23331	29.885	-1.22182	19.57	-1.24996		--	29.885	-1.33404
29.9	0.0216075	29.9	0.0218129	19.6	-0.012491		--	29.735	-0.100041			29.9	-1.23337	29.9	-1.22139	19.58	-1.24996		--	29.9	-1.33392
29.915	0.0215076	29.915	0.0224261	19.61	-0.0124894		--	29.75	-0.100184			29.915	-1.23343	29.915	-1.2215	19.59	-1.24996		--	29.915	-1.33394
29.93	0.0214065	29.93	0.0217757	19.62	-0.0124873		--	29.765	-0.100074			29.93	-1.23347	29.93	-1.22294	19.6	-1.24996		--	29.93	-1.33426
29.945	0.0213045	29.945	0.02227	19.63	-0.0124844		--	29.78	-0.100193			29.945	-1.23352	29.945	-1.22324	19.61	-1.24996		--	29.945	-1.33432
29.96	0.0212024	29.96	0.0223704	19.64	-0.0124803		--	29.795	-0.100234			29.96	-1.23355	29.96	-1.22563	19.62	-1.24995		--	29.96	-1.33486
29.975	0.0211006	29.975	0.0218352	19.65	-0.0124736		--	29.81	-0.100147			29.975	-1.23359	29.975	-1.22269	19.63	-1.24995		--	29.975	-1.33418
29.99	0.021	29.99	0.0212851	19.66	-0.0124611		--	29.825	-0.100057			29.99	-1.23361	29.99	-1.22367	19.64	-1.24994		--	29.99	-1.3344
30.005	0.0209015	30.005	0.0218835	19.67	-0.0124318		--	29.84	-0.100196			30.005	-1.23364	30.005	-1.22318	19.65	-1.24993		--	30.005	-1.33428
30.02	0.0208057	30.02	0.0211476	19.68	-0.0123648		--	29.855	-0.100068			30.02	-1.23367	30.02	-1.22223	19.66	-1.24992		--	30.02	-1.33406
30.035	0.0207137	30.035	0.0214784	19.69	-0.0122454		--	29.87	-0.100153			30.035	-1.23369	30.035	-1.22384	19.67	-1.24991		--	30.035	-1.33442
30.05	0.0206259	30.05	0.0212071	19.7	-0.0121185		--	29.885	-0.100116			30.05	-1.23372	30.05	-1.22438	19.68	-1.24988		--	30.05	-1.33454
30.065	0.0205432	30.065	0.0207314	19.71	-0.0121207		--	29.9	-0.100038			30.065	-1.23375	30.065	-1.22501	19.69	-1.24984		--	30.065	-1.33468
30.08	0.0204658	30.08	0.0202556	19.72	-0.0122326		--	29.915	-0.099958			30.08	-1.23379	30.08	-1.22346	19.7	-1.24976		--	30.08	-1.33431
30.095	0.0203939	30.095	0.021077	19.73	-0.0123081		--	29.93	-0.100137			30.095	-1.23383	30.095	-1.2234	19.71	-1.24957		--	30.095	-1.33429
30.11	0.0203277	30.11	0.0211625	19.74	-0.0123069		--	29.945	-0.100167			30.11	-1.23388	30.11	-1.22294	19.72	-1.24916		--	30.11	-1.33417
30.125	0.0202669	30.125	0.0208837	19.75	-0.0122777		--	29.96	-0.100123			30.125	-1.23394	30.125	-1.22351	19.73	-1.24851		--	30.125	-1.33429
30.14	0.020211	30.14	0.0205567	19.76	-0.0123084		--	29.975	-0.100069			30.14	-1.234	30.14	-1.22517	19.74	-1.24802		--	30.14	-1.33466
30.155	0.0201595	30.155	0.0205827	19.77	-0.0123803		--	29.99	-0.100085			30.155	-1.23407	30.155	-1.22226	19.75	-1.24829		--	30.155	-1.33398
30.17	0.0201117	30.17	0.0206719	19.78	-0.0124353		--	30.005	-0.100112			30.17	-1.23416	30.17	-1.22427	19.76	-1.24884		--	30.17	-1.33442
30.185	0.0200667	30.185	0.0208206	19.79	-0.012464		--	30.02	-0.100151			30.185	-1.23425	30.185	-1.22465	19.77	-1.24908		--	30.185	-1.33449
30.2	0.0200237	30.2	0.020631	19.8	-0.0124766		--	30.035	-0.100121			30.2	-1.23434	30.2	-1.22386	19.78	-1.24899		--	30.2	-1.33429
30.215	0.0199818	30.215	0.0205455	19.81	-0.0124827		--	30.05	-0.100113			30.215	-1.23445	30.215	-1.22259	19.79	-1.2489		--	30.215	-1.33397
30.23	0.0199402	30.23	0.0206199	19.82	-0.0124862		--	30.065	-0.100136			30.23	-1.23456	30.23	-1.22327	19.8	-1.24915		--	30.23	-1.33411
30.245	0.0198983	30.245	0.0202445	19.83	-0.0124886		--	30.08	-0.100069			30.245	-1.23467	30.245	-1.22348	19.81	-1.24949		--	30.245	-1.33413
30.26	0.0198554	30.26	0.0200252	19.84	-0.0124904		--	30.095	-0.100034			30.26	-1.23479	30.26	-1.2225	19.82	-1.24971		--	30.26	-1.33388
30.275	0.0198112	30.275	0.0198988	19.85	-0.0124916		--	30.11	-0.100018			30.275	-1.23491	30.275	-1.22435	19.83	-1.24981		--	30.275	-1.33428
30.29	0.0197656	30.29	0.0201367	19.86	-0.0124926		--	30.125	-0.100074			30.29	-1.23504	30.29	-1.22484	19.84	-1.24985		--	30.29	-1.33437
30.305	0.0197185	30.305	0.0200252	19.87	-0.0124934		--	30.14	-0.100061			30.305	-1.23516	30.305	-1.22539	19.85	-1.24988		--	30.305	-1.33447
30.32	0.0196702	30.32	0.0197948	19.88	-0.012494		--	30.155	-0.100025			30.32	-1.23528	30.32	-1.22457	19.86	-1.24991		--	30.32	-1.33426
30.335	0.0196209	30.335	0.0191741	19.89	-0.0124945		--	30.17	-0.0999106			30.335	-1.23539	30.335	-1.22473	19.87	-1.24992		--	30.335	-1.33427
30.35	0.0195712	30.35	0.0199955	19.9	-0.0124949		--	30.185	-0.100085			30.35	-1.23551	30.35	-1.22482	19.88	-1.24993		--	30.35	-1.33426
30.365	0.0195213	30.365	0.0195978	19.91	-0.0124952		--	30.2	-0.100015			30.365	-1.23562	30.365	-1.22577	19.89	-1.24993		--	30.365	-1.33446
30.38	0.0194718	30.38	0.019241	19.92	-0.0124955		--	30.215	-0.0999538			30.38	-1.23572	30.38	-1.22514	19.9	-1.24994		--	30.38	-1.3343
30.395	0.0194232	30.395	0.0196127	19.93	-0.0124957		--	30.23	-0.100038			30.395	-1.23582	30.395	-1.22544	19.91	-1.24995		--	30.395	-1.33434
30.41	0.0193759	30.41	0.0200772	19.94	-0.012496		--	30.245	-0.10014			30.41	-1.23591	30.41	-1.22637	19.92	-1.24996		--	30.41	-1.33454
30.425	0.0193301	30.425	0.0191406	19.95	-0.0124961		--	30.26	-0.0999621			30.425	-1.23599	30.425	-1.22585	19.93	-1.24996		--	30.425	-1.3344
30.44	0.0192862	30.44	0.0183081	19.96	-0.0124963		--	30.275	-0.0998044			30.44	-1.23607	30.44	-1.22563	19.94	-1.24997		--	30.44	-1.33433
30.455	0.0192441	30.455	0.0194231	19.97	-0.0124964		--	30.29	-0.100036			30.455	-1.23615	30.455	-1.22691	19.95	-1.24997		--	30.455	-1.33461
30.47	0.0192041	30.47	0.0194528	19.98	-0.0124965		--	30.305	-0.10005			30.47	-1.23622	30.47	-1.22457	19.96	-1.24997		--	30.47	-1.33406
30.485	0.019166	30.485	0.0187727	19.99	-0.0124965		--	30.32	-0.0999213			30.485	-1.23628	30.485	-1.22707	19.97	-1.24997		--	30.485	-1.33462
30.5	0.0191298	30.5	0.018992	20	-0.0124966		--	30.335	-0.0999724			30.5	-1.23634	30.5	-1.22585	19.98	-1.24997		--	30.5	-1.33433
30.515	0.0190953	30.515	0.0186092	20.01	-0.0124966		--	30.35	-0.0999028			30.515	-1.2364	30.515	-1.22525	19.99	-1.24997		--	30.515	-1.33418
30.53	0.0190625	30.53	0.019319	20.02	-0.0124967		--	30.365	-0.100051			30.53	-1.23645	30.53	-1.2256	20	-1.24997		--	30.53	-1.33425
30.545	0.0190312	30.545	0.0187615	20.03	-0.0124967		--	30.38	-0.0999461			30.545	-1.23651	30.545	-1.22544	20.01	-1.24998		--	30.545	-1.3342
30.56	0.0190011	30.56	0.0183341	20.04	-0.0124967		--	30.395	-0.0998666			30.56	-1.23656	30.56	-1.22642	20.02	-1.24998		--	30.56	-1.33441
30.575	0.0189722	30.575	0.0181446	20.05	-0.0124967		--	30.41	-0.0998345			30.575	-1.23661	30.575	-1.22433	20.03	-1.24998		--	30.575	-1.33392
30.59	0.0189444	30.59	0.0193636	20.06	-0.0124967		--	30.425	-0.100084			30.59	-1.23666	30.59	-1.22476	20.04	-1.24998		--	30.59	-1.33401
30.605	0.0189175	30.605	0.0188768	20.07	-0.0124967		--	30.44	-0.0999919			30.605	-1.23671	30.605	-1.22558	20.05	-1.24998		--	30.605	-1.33419
30.62	0.0188914	30.62	0.0185088	20.08	-0.0124967		--	30.455	-0.0999235			30.62	-1.23677	30.62	-1.22596	20.06	-1.24998		--	30.62	-1.33426
30.635	0.0188662	30.635	0.0184159	20.09	-0.0124966		--	30.47	-0.0999099			30.635	-1.23682	30.635	-1.2271	20.07	-1.24998		--	30.635	-1.33452
30.65	0.0188416	30.65	0.0181334	20.1	-0.0124966		--	30.485	-0.0998584			30.65	-1.23688	30.65	-1.22582	20.08	-1.24998		--	30.65	-1.33421
30.665	0.0188179	30.665	0.0187095	20.11	-0.0124965		--	30.5	-0.0999783			30.665	-1.23694	30.665	-1.22615	20.09	-1.24998		--	30.665	-1.33427
30.68	0.018795	30.68	0.0179365	20.12	-0.0124965		--	30.515	-0.0998283			30.68	-1.237	30.68	-1.22737	20.1	-1.24998		--	30.68	-1.33454
30.695	0.0187731	30.695	0.0174756	20.13	-0.0124964		--	30.53	-0.0997405			30.695	-1.23706	30.695	-1.2259	20.11	-1.24998		--	30.695	-1.33419
30.71	0.0187523	30.71	0.0180814	20.14	-0.0124963		--	30.545	-0.0998658			30.71	-1.23712	30.71	-1.22571	20.12	-1.24998		--	30.71	-1.33413
30.725	0.0187328	30.725	0.017483	20.15	-0.0124963		--	30.56	-0.0997501			30.725	-1.23718	30.725	-1.22533	20.13	-1.24997		--	30.725	-1.33403
30.74	0.0187148	30.74	0.0177766	20.16	-0.0124962		--	30.575	-0.0998124			30.74	-1.23724	30.74	-1.22735	20.14	-1.24997		--	30.74	-1.33448
30.755	0.0186987	30.755	0.0184642	20.17	-0.0124961		--	30.59	-0.0999531			30.755	-1.2373	30.755	-1.22726	20.15	-1.24997		--	30.755	-1.33445
30.77	0.0186846	30.77	0.0178175	20.18	-0.012496		--	30.605	-0.0998266			30.77	-1.23736	30.77	-1.2274	20.16	-1.24997		--	30.77	-1.33447
30.785	0.0186727	30.785	0.0179476	20.19	-0.0124958		--	30.62	-0.099855			30.785	-1.23742	30.785	-1.22835	20.17	-1.24997		--	30.785	-1.33468
30.8	0.018663	30.8	0.018349	20.2	-0.0124957		--	30.635	-0.0999372			30.8	-1.23748	30.8	-1.22735	20.18	-1.24996		--	30.8	-1.33443
30.815	0.0186556	30.815	0.0182449	20.21	-0.0124956		--	30.65	-0.0999179			30.815	-1.23753	30.815	-1.22775	20.19	-1.24995		--	30.815	-1.33452
30.83	0.0186503	30.83	0.0179327	20.22	-0.0124954		--	30.665	-0.0998565			30.83	-1.23759	30.83	-1.22759	20.2	-1.24992		--	30.83	-1.33447
30.845	0.0186469	30.845	0.0174198	20.23	-0.0124952		--	30.68	-0.0997546			30.845	-1.23764	30.845	-1.22623	20.21	-1.24985		--	30.845	-1.33414
30.86	0.0186452	30.86	0.017405	20.24	-0.0124949		--	30.695	-0.099752			30.86	-1.23769	30.86	-1.22653	20.22	-1.24977		--	30.86	-1.3342
30.875	0.0186445	30.875	0.0172749	20.25	-0.0124947		--	30.71	-0.0997261			30.875	-1.23774	30.875	-1.22667	20.23	-1.24974		--	30.875	-1.33422
30.89	0.0186445	30.89	0.0170891	20.26	-0.0124943		--	30.725	-0.0996889			30.89	-1.23779	30.89	-1.22628	20.24	-1.24979		--	30.89	-1.33412
30.905	0.0186446	30.905	0.0174198	20.27	-0.0124938		--	30.74	-0.0997551			30.905	-1.23784	30.905	-1.22585	20.25	-1.24986		--	30.905	-1.33401
30.92	0.0186441	30.92	0.0172414	20.28	-0.0124931		--	30.755	-0.0997195			30.92	-1.23789	30.92	-1.22658	20.26	-1.24987		--	30.92	-1.33417
30.935	0.0186426	30.935	0.0169032	20.29	-0.0124919		--	30.77	-0.0996521			30.935	-1.23794	30.935	-1.22645	20.27	-1.24985		--	30.935	-1.33413
30.95	0.0186396	30.95	0.0175165	20.3	-0.0124893		--	30.785	-0.0997754			30.95	-1.23799	30.95	-1.22764	20.28	-1.24985		--	30.95	-1.33439
30.965	0.0186346	30.965	0.0171039	20.31	-0.0124838		--	30.8	-0.0996939			30.965	-1.23804	30.965	-1.22748	20.29	-1.24989		--	30.965	-1.33435
30.98	0.0186272	30.98	0.0169107	20.32	-0.012475		--	30.815	-0.0996567			30.98	-1.23809	30.98	-1.2249	20.3	-1.24993		--	30.98	-1.33374
30.995	0.0186172	30.995	0.0173269	20.33	-0.0124674		--	30.83	-0.0997419			30.995	-1.23814	30.995	-1.22762	20.31	-1.24995		--	30.995	-1.33436
31.01	0.0186045	31.01	0.0171634	20.34	-0.0124697		--	30.845	-0.0997118			31.01	-1.2382	31.01	-1.22797	20.32	-1.24996		--	31.01	-1.33443
31.025	0.0185891	31.025	0.0175648	20.35	-0.0124771		--	30.86	-0.0997951			31.025	-1.23825	31.025	-1.22789	20.33	-1.24997		--	31.025	-1.3344
31.04	0.0185708	31.04	0.0180628	20.36	-0.0124809		--	30.875	-0.0998984			31.04	-1.23831	31.04	-1.22949	20.34	-1.24997		--	31.04	-1.33475
31.055	0.01855	31.055	0.0173492	20.37	-0.0124798		--	30.89	-0.0997599			31.055	-1.23837	31.055	-1.22879	20.35	-1.24997		--	31.055	-1.33458
31.07	0.0185266	31.07	0.0177097	20.38	-0.0124774		--	30.905	-0.0998366			31.07	-1.23843	31.07	-1.22802	20.36	-1.24997		--	31.07	-1.33439
31.085	0.018501	31.085	0.0164572	20.39	-0.0124792		--	30.92	-0.0995912			31.085	-1.23849	31.085	-1.22759	20.37	-1.24997		--	31.085	-1.33428
31.1	0.0184734	31.1	0.0164535	20.4	-0.0124835		--	30.935	-0.099596			31.1	-1.23855	31.1	-1.22713	20.38	-1.24997		--	31.1	-1.33416
31.115	0.0184441	31.115	0.017628	20.41	-0.0124865		--	30.95	-0.0998368			31.115	-1.23861	31.115	-1.22941	20.39	-1.24997		--	31.115	-1.33467
31.13	0.0184134	31.13	0.0170668	20.42	-0.0124876		--	30.965	-0.0997307			31.13	-1.23868	31.13	-1.22781	20.4	-1.24997		--	31.13	-1.33429
31.145	0.0183815	31.145	0.0162863	20.43	-0.0124878		--	30.98	-0.0995809			31.145	-1.23874	31.145	-1.22724	20.41	-1.24997		--	31.145	-1.33414
31.16	0.0183488	31.16	0.0163086	20.44	-0.0124873		--	30.995	-0.0995919			31.16	-1.23881	31.16	-1.22688	20.42	-1.24997		--	31.16	-1.33405
31.175	0.0183156	31.175	0.0170705	20.45	-0.0124865		--	31.01	-0.099751			31.175	-1.23887	31.175	-1.22808	20.43	-1.24997		--	31.175	-1.33431
31.19	0.0182819	31.19	0.0164944	20.46	-0.0124856		--	31.025	-0.0996425			31.19	-1.23894	31.19	-1.22691	20.44	-1.24997		--	31.19	-1.33403
31.205	0.018248	31.205	0.016487	20.47	-0.0124844		--	31.04	-0.0996478			31.205	-1.239	31.205	-1.22879	20.45	-1.24997		--	31.205	-1.33445
31.22	0.0182139	31.22	0.0162157	20.48	-0.012483		--	31.055	-0.0996004			31.22	-1.23907	31.22	-1.22702	20.46	-1.24997		--	31.22	-1.33402
31.235	0.0181796	31.235	0.0157845	20.49	-0.0124812		--	31.07	-0.099521			31.235	-1.23913	31.235	-1.22832	20.47	-1.24997		--	31.235	-1.33431
31.25	0.0181452	31.25	0.0163123	20.5	-0.0124791		--	31.085	-0.0996334			31.25	-1.23919	31.25	-1.22694	20.48	-1.24997		--	31.25	-1.33398
31.265	0.0181103	31.265	0.0164201	20.51	-0.0124763		--	31.1	-0.0996619			31.265	-1.23925	31.265	-1.22794	20.49	-1.24997		--	31.265	-1.3342
31.28	0.0180751	31.28	0.0163086	20.52	-0.0124727		--	31.115	-0.0996467			31.28	-1.2393	31.28	-1.22873	20.5	-1.24997		--	31.28	-1.33437
31.295	0.0180394	31.295	0.0161599	20.53	-0.0124677		--	31.13	-0.0996241			31.295	-1.23936	31.295	-1.22928	20.51	-1.24997		--	31.295	-1.33448
31.31	0.018003	31.31	0.0167211	20.54	-0.0124596		--	31.145	-0.0997436			31.31	-1.23941	31.31	-1.23045	20.52	-1.24997		--	31.31	-1.33474
31.325	0.0179661	31.325	0.0162157	20.55	-0.0124441		--	31.16	-0.0996499			31.325	-1.23946	31.325	-1.22917	20.53	-1.24996		--	31.325	-1.33444
31.34	0.0179285	31.34	0.0162826	20.56	-0.0124134		--	31.175	-0.0996708			31.34	-1.23951	31.34	-1.23036	20.54	-1.24996		--	31.34	-1.3347
31.355	0.0178905	31.355	0.016093	20.57	-0.012364		--	31.19	-0.0996405			31.355	-1.23956	31.355	-1.22767	20.55	-1.24996		--	31.355	-1.33407
31.37	0.0178523	31.37	0.016762	20.58	-0.0123158		--	31.205	-0.0997819			31.37	-1.2396	31.37	-1.22963	20.56	-1.24996		--	31.37	-1.33451
31.385	0.0178142	31.385	0.0168735	20.59	-0.0123141		--	31.22	-0.0998119			31.385	-1.23965	31.385	-1.22743	20.57	-1.24995		--	31.385	-1.334
31.4	0.0177765	31.4	0.0161265	20.6	-0.0123383		--	31.235	-0.09967			31.4	-1.23969	31.4	-1.22808	20.58	-1.24994		--	31.4	-1.33414
31.415	0.0177397	31.415	0.0154537	20.61	-0.0123374		--	31.25	-0.0995428			31.415	-1.23972	31.415	-1.2289	20.59	-1.24993		--	31.415	-1.33432
31.43	0.0177041	31.43	0.0156507	20.62	-0.0122879		--	31.265	-0.0995893			31.43	-1.23976	31.43	-1.22846	20.6	-1.24992		--	31.43	-1.33421
31.445	0.0176702	31.445	0.0160521	20.63	-0.0121665		--	31.28	-0.0996764			31.445	-1.2398	31.445	-1.2287	20.61	-1.24988		--	31.445	-1.33426
31.46	0.0176384	31.46	0.015647	20.64	-0.0119302		--	31.295	-0.0996017			31.46	-1.23983	31.46	-1.2271	20.62	-1.2498		--	31.46	-1.33388
31.475	0.0176089	31.475	0.0154389	20.65	-0.0115309		--	31.31	-0.099566			31.475	-1.23986	31.475	-1.2283	20.63	-1.24963		--	31.475	-1.33415
31.49	0.017582	31.49	0.0157213	20.66	-0.0111155		--	31.325	-0.0996279			31.49	-1.2399	31.49	-1.22892	20.64	-1.24937		--	31.49	-1.33429
31.505	0.0175579	31.505	0.0155095	20.67	-0.0111532		--	31.34	-0.0995903			31.505	-1.23993	31.505	-1.22933	20.65	-1.24918		--	31.505	-1.33438
31.52	0.0175364	31.52	0.0159889	20.68	-0.0115584		--	31.355	-0.0996905			31.52	-1.23996	31.52	-1.22971	20.66	-1.24928		--	31.52	-1.33446
31.535	0.0175176	31.535	0.0155801	20.69	-0.0118367		--	31.37	-0.0996125			31.535	-1.23999	31.535	-1.23012	20.67	-1.24951		--	31.535	-1.33455
31.55	0.0175009	31.55	0.0160224	20.7	-0.0118473		--	31.385	-0.0997043			31.55	-1.24002	31.55	-1.22966	20.68	-1.24962		--	31.55	-1.33443
31.565	0.017486	31.565	0.01587	20.71	-0.0117225		--	31.4	-0.0996768			31.565	-1.24005	31.565	-1.22792	20.69	-1.24959		--	31.565	-1.33403
31.58	0.0174722	31.58	0.0152382	20.72	-0.0117673		--	31.415	-0.0995532			31.58	-1.24008	31.58	-1.22998	20.7	-1.24953		--	31.58	-1.3345
31.595	0.0174588	31.595	0.0156767	20.73	-0.0120066		--	31.43	-0.0996436			31.595	-1.24011	31.595	-1.23074	20.71	-1.2496		--	31.595	-1.33466
31.61	0.0174449	31.61	0.015372	20.74	-0.012217		--	31.445	-0.0995854			31.61	-1.24014	31.61	-1.22925	20.72	-1.24974		--	31.61	-1.33431
31.625	0.0174295	31.625	0.0156582	20.75	-0.0123339		--	31.46	-0.0996457			31.625	-1.24017	31.625	-1.23099	20.73	-1.24985		--	31.625	-1.33471
31.64	0.0174119	31.64	0.0155058	20.76	-0.0123851		--	31.475	-0.0996188			31.64	-1.2402	31.64	-1.22838	20.74	-1.2499		--	31.64	-1.3341
31.655	0.0173909	31.655	0.0155281	20.77	-0.0124059		--	31.49	-0.0996274			31.655	-1.24023	31.655	-1.22917	20.75	-1.24993		--	31.655	-1.33428
31.67	0.0173659	31.67	0.015673	20.78	-0.012414		--	31.505	-0.0996614			31.67	-1.24026	31.67	-1.22743	20.76	-1.24994		--	31.67	-1.33387
31.685	0.017336	31.685	0.0159555	20.79	-0.0124148		--	31.52	-0.0997239			31.685	-1.24029	31.685	-1.22696	20.77	-1.24994		--	31.685	-1.33375
31.7	0.0173009	31.7	0.0155875	20.8	-0.0124091		--	31.535	-0.0996573			31.7	-1.24033	31.7	-1.2283	20.78	-1.24995		--	31.7	-1.33405
31.715	0.0172602	31.715	0.0154612	20.81	-0.0123944		--	31.55	-0.0996402			31.715	-1.24036	31.715	-1.2283	20.79	-1.24995		--	31.715	-1.33405
31.73	0.017214	31.73	0.0159481	20.82	-0.0123611		--	31.565	-0.0997468			31.73	-1.24039	31.73	-1.22865	20.8	-1.24995		--	31.73	-1.33412
31.745	0.0171626	31.745	0.0157325	20.83	-0.0122795		--	31.58	-0.099714			31.745	-1.24043	31.745	-1.23069	20.81	-1.24996		--	31.745	-1.33458
31.76	0.0171066	31.76	0.0151081	20.84	-0.0120909		--	31.595	-0.0996003			31.76	-1.24047	31.76	-1.23028	20.82	-1.24996		--	31.76	-1.33448
31.775	0.0170468	31.775	0.0152047	20.85	-0.011752		--	31.61	-0.0996316			31.775	-1.2405	31.775	-1.23055	20.83	-1.24996		--	31.775	-1.33454
31.79	0.0169844	31.79	0.0151527	20.86	-0.0113773		--	31.625	-0.0996337			31.79	-1.24054	31.79	-1.22947	20.84	-1.24996		--	31.79	-1.33428
31.805	0.0169206	31.805	0.0154798	20.87	-0.0113551		--	31.64	-0.0997118			31.805	-1.24058	31.805	-1.23036	20.85	-1.24996		--	31.805	-1.33448
31.82	0.0168565	31.82	0.0150412	20.88	-0.0116834		--	31.655	-0.0996369			31.82	-1.24062	31.82	-1.23102	20.86	-1.24996		--	31.82	-1.33462
31.835	0.0167937	31.835	0.0152865	20.89	-0.011938		--	31.67	-0.0996986			31.835	-1.24066	31.835	-1.23045	20.87	-1.24996		--	31.835	-1.33448
31.85	0.0167333	31.85	0.0147104	20.9	-0.011971		--	31.685	-0.0995954			31.85	-1.2407	31.85	-1.23055	20.88	-1.24996		--	31.85	-1.3345
31.865	0.0166765	31.865	0.0150115	20.91	-0.0118671		--	31.7	-0.099667			31.865	-1.24074	31.865	-1.23001	20.89	-1.24996		--	31.865	-1.33436
31.88	0.0166242	31.88	0.0150821	20.92	-0.0118722		--	31.715	-0.0996916			31.88	-1.24078	31.88	-1.2299	20.9	-1.24996		--	31.88	-1.33433
31.895	0.0165772	31.895	0.014677	20.93	-0.0120625		--	31.73	-0.09962			31.895	-1.24082	31.895	-1.23006	20.91	-1.24995		--	31.895	-1.33436
31.91	0.0165358	31.91	0.0142979	20.94	-0.01225		--	31.745	-0.0995524			31.91	-1.24086	31.91	-1.22879	20.92	-1.24995		--	31.91	-1.33406
31.925	0.0165002	31.925	0.0148517	20.95	-0.012361		--	31.76	-0.0996703			31.925	-1.2409	31.925	-1.23115	20.93	-1.24995		--	31.925	-1.33459
31.94	0.01647	31.94	0.0153943	20.96	-0.012413		--	31.775	-0.0997848			31.94	-1.24094	31.94	-1.22933	20.94	-1.24995		--	31.94	-1.33416
31.955	0.0164449	31.955	0.0152345	20.97	-0.0124369		--	31.79	-0.0997579			31.955	-1.24097	31.955	-1.23026	20.95	-1.24995		--	31.955	-1.33437
31.97	0.0164239	31.97	0.0152084	20.98	-0.01245		--	31.805	-0.0997569			31.97	-1.24101	31.97	-1.22903	20.96	-1.24994		--	31.97	-1.33408
[truncated: 9,912 more rows]

## Sheet: Fig. 2c
	BDT		DPP		2D
-19.3974	0.00863937	-10.4179	0.514598	347.717	1.01729
-19.3934	0.00863937	-10.4143	0.513974	347.657	1.018
-19.3895	0.00937188	-10.4106	0.513427	347.596	1.01844
-19.3855	0.0101044	-10.407	0.512879	347.535	1.01865
-19.3816	0.0102265	-10.4033	0.513125	347.475	1.01868
-19.3776	0.0103486	-10.3996	0.514835	347.414	1.01858
-19.3737	0.0104706	-10.396	0.517343	347.353	1.0184
-19.3697	0.0105927	-10.3923	0.518386	347.293	1.0182
-19.3658	0.0102799	-10.3886	0.517171	347.232	1.01802
-19.3618	0.00996704	-10.385	0.515956	347.171	1.01791
-19.3579	0.0096542	-10.3813	0.514313	347.111	1.0179
-19.3539	0.00934136	-10.3777	0.512671	347.05	1.01801
-19.35	0.0106461	-10.374	0.511944	346.989	1.01825
-19.346	0.0119509	-10.3703	0.509752	346.929	1.01863
-19.3421	0.0117907	-10.3667	0.508877	346.868	1.01913
-19.3381	0.0116304	-10.363	0.509466	346.807	1.01973
-19.3342	0.0115885	-10.3594	0.509139	346.747	1.02041
-19.3302	0.0115465	-10.3557	0.508813	346.686	1.02114
-19.3263	0.0115045	-10.352	0.509402	346.625	1.02186
-19.3223	0.0114626	-10.3484	0.509991	346.565	1.02256
-19.3184	0.0117563	-10.3447	0.511313	346.504	1.02319
-19.3144	0.0120501	-10.3411	0.512634	346.443	1.02372
-19.3105	0.0123439	-10.3374	0.512734	346.383	1.02412
-19.3065	0.0126376	-10.3337	0.512835	346.322	1.02438
-19.3026	0.0118594	-10.3301	0.514064	346.261	1.0245
-19.2986	0.0110811	-10.3264	0.515293	346.2	1.02446
-19.2947	0.0103028	-10.3228	0.516553	346.14	1.02429
-19.2907	0.00952449	-10.3191	0.516348	346.079	1.024
-19.2868	0.0112184	-10.3154	0.515258	346.018	1.02361
-19.2828	0.0129123	-10.3118	0.514168	345.958	1.02317
-19.2789	0.0131412	-10.3081	0.512986	345.897	1.0227
-19.2749	0.0133701	-10.3045	0.511805	345.836	1.02224
-19.271	0.0132824	-10.3008	0.511355	345.776	1.02182
-19.267	0.0131946	-10.2971	0.510906	345.715	1.02148
-19.2631	0.0131069	-10.2935	0.510777	345.654	1.02124
-19.2591	0.0130192	-10.2898	0.510649	345.594	1.02112
-19.2552	0.0128398	-10.2862	0.51052	345.533	1.02113
-19.2512	0.0126605	-10.2825	0.510391	345.472	1.02127
-19.2473	0.0124812	-10.2788	0.511416	345.412	1.02153
-19.2433	0.0123019	-10.2752	0.512442	345.351	1.0219
-19.2394	0.0126147	-10.2715	0.514199	345.29	1.02236
-19.2354	0.0129276	-10.2679	0.515957	345.23	1.02289
-19.2315	0.0132404	-10.2642	0.516997	345.169	1.02345
-19.2275	0.0135533	-10.2605	0.518038	345.108	1.02401
-19.2236	0.0140187	-10.2569	0.518682	345.048	1.02454
-19.2196	0.0144842	-10.2532	0.51786	344.987	1.02503
-19.2157	0.0134846	-10.2495	0.516261	344.926	1.02544
-19.2117	0.012485	-10.2459	0.514662	344.866	1.02577
-19.2078	0.0126834	-10.2422	0.515168	344.805	1.02601
-19.2039	0.0128818	-10.2386	0.515675	344.744	1.02616
-19.1999	0.0130802	-10.2349	0.515708	344.684	1.02623
-19.196	0.0132786	-10.2312	0.515741	344.623	1.02623
-19.192	0.0129886	-10.2276	0.515042	344.562	1.02618
-19.1881	0.0126987	-10.2239	0.514343	344.502	1.02611
-19.1841	0.0138737	-10.2203	0.514474	344.441	1.02605
-19.1802	0.0150488	-10.2166	0.514606	344.38	1.02602
-19.1762	0.0144765	-10.2129	0.514737	344.32	1.02604
-19.1723	0.0139043	-10.2093	0.514868	344.259	1.02613
-19.1683	0.013332	-10.2056	0.515045	344.198	1.02631
-19.1644	0.0127597	-10.202	0.515222	344.137	1.02656
-19.1604	0.0134388	-10.1983	0.514514	344.077	1.0269
-19.1565	0.0141179	-10.1946	0.512341	344.016	1.0273
-19.1525	0.014797	-10.191	0.510404	343.955	1.02773
-19.1486	0.0154761	-10.1873	0.508468	343.895	1.02818
-19.1446	0.0158338	-10.1837	0.508637	343.834	1.02861
-19.1407	0.0161914	-10.18	0.508806	343.773	1.02898
-19.1367	0.0165491	-10.1763	0.509998	343.713	1.02924
-19.1328	0.0169068	-10.1727	0.511189	343.652	1.02938
-19.1288	0.0167151	-10.169	0.513205	343.591	1.02935
-19.1249	0.0165234	-10.1654	0.513756	343.531	1.02913
-19.1209	0.0163316	-10.1617	0.512697	343.47	1.02872
-19.117	0.0161399	-10.158	0.511638	343.409	1.02811
-19.113	0.0163603	-10.1544	0.511708	343.349	1.02733
-19.1091	0.0165806	-10.1507	0.511778	343.288	1.02639
-19.1051	0.0168009	-10.1471	0.512428	343.227	1.02534
-19.1012	0.0170212	-10.1434	0.513078	343.167	1.02423
-19.0972	0.0170584	-10.1397	0.513728	343.106	1.02312
-19.0933	0.0170956	-10.1361	0.514378	343.045	1.02208
-19.0893	0.0171328	-10.1324	0.513555	342.985	1.02119
-19.0854	0.01717	-10.1288	0.512733	342.924	1.02051
-19.0814	0.015954	-10.1251	0.513619	342.863	1.0201
-19.0775	0.0147379	-10.1214	0.514505	342.803	1.02002
-19.0735	0.0135218	-10.1178	0.513759	342.742	1.02032
-19.0696	0.0123057	-10.1141	0.513013	342.681	1.02102
-19.0656	0.0121274	-10.1104	0.512267	342.621	1.02212
-19.0617	0.011949	-10.1068	0.51152	342.56	1.02363
-19.0577	0.0117706	-10.1031	0.512062	342.499	1.0255
-19.0538	0.0115923	-10.0995	0.512603	342.439	1.02769
-19.0498	0.0115055	-10.0958	0.513144	342.378	1.03013
-19.0459	0.0114187	-10.0921	0.513685	342.317	1.03274
-19.0419	0.0113319	-10.0885	0.513433	342.257	1.03542
-19.038	0.0112451	-10.0848	0.513181	342.196	1.03808
-19.034	0.0113414	-10.0812	0.512288	342.135	1.04061
-19.0301	0.0114378	-10.0775	0.511395	342.074	1.04292
-19.0261	0.0115341	-10.0738	0.51073	342.014	1.04491
-19.0222	0.0116304	-10.0702	0.511531	341.953	1.04652
-19.0182	0.0116548	-10.0665	0.512728	341.892	1.04767
-19.0143	0.0116791	-10.0629	0.513926	341.832	1.04835
-19.0103	0.0117034	-10.0592	0.513933	341.771	1.04852
-19.0064	0.0117277	-10.0555	0.51394	341.71	1.04821
-19.0025	0.0114468	-10.0519	0.513947	341.65	1.04744
-18.9985	0.011166	-10.0482	0.513954	341.589	1.04627
-18.9946	0.0108851	-10.0446	0.514045	341.528	1.04477
-18.9906	0.0106042	-10.0409	0.514136	341.468	1.04304
-18.9867	0.0110443	-10.0372	0.514227	341.407	1.04117
-18.9827	0.0114845	-10.0336	0.514318	341.346	1.03928
-18.9788	0.0119247	-10.0299	0.513784	341.286	1.03746
-18.9748	0.0123649	-10.0263	0.513249	341.225	1.03582
-18.9709	0.0136291	-10.0226	0.512623	341.164	1.03444
-18.9669	0.0148933	-10.0189	0.511997	341.104	1.0334
-18.963	0.0146926	-10.0153	0.511173	341.043	1.03274
-18.959	0.0144918	-10.0116	0.508884	340.982	1.0325
-18.9551	0.0145905	-10.008	0.507327	340.922	1.03268
-18.9511	0.0146892	-10.0043	0.507235	340.861	1.03325
-18.9472	0.0147879	-10.0006	0.508028	340.8	1.03415
-18.9432	0.0148867	-9.99697	0.508821	340.74	1.03533
-18.9393	0.0136424	-9.99331	0.510438	340.679	1.03669
-18.9353	0.0123982	-9.98965	0.512054	340.618	1.03813
-18.9314	0.012619	-9.98599	0.51271	340.558	1.03954
-18.9274	0.0128398	-9.98233	0.513366	340.497	1.0408
-18.9235	0.0132628	-9.97867	0.514021	340.436	1.04182
-18.9195	0.0136858	-9.97501	0.514677	340.376	1.04248
-18.9156	0.0141089	-9.97135	0.515363	340.315	1.04271
-18.9116	0.0145319	-9.96769	0.516049	340.254	1.04246
-18.9077	0.0136424	-9.96403	0.516003	340.194	1.04168
-18.9037	0.012753	-9.96037	0.515957	340.133	1.04037
-18.8998	0.0118636	-9.95671	0.514846	340.072	1.03856
-18.8958	0.0109742	-9.95304	0.513736	340.012	1.0363
-18.8919	0.0106914	-9.94938	0.511801	339.951	1.03366
-18.8879	0.0104086	-9.94572	0.511332	339.89	1.03074
-18.884	0.0101258	-9.94206	0.512006	339.829	1.02767
-18.88	0.00984305	-9.9384	0.512681	339.769	1.02459
-18.8761	0.00931608	-9.93474	0.513447	339.708	1.02162
-18.8721	0.00878912	-9.93108	0.514214	339.647	1.01891
-18.8682	0.00972716	-9.92742	0.514167	339.587	1.01659
-18.8642	0.0106652	-9.92376	0.514121	339.526	1.01479
-18.8603	0.0115651	-9.9201	0.514075	339.465	1.0136
-18.8563	0.012465	-9.91644	0.514029	339.405	1.0131
-18.8524	0.0118999	-9.91278	0.513158	339.344	1.01335
-18.8484	0.0113348	-9.90912	0.512288	339.283	1.01435
-18.8445	0.0127535	-9.90546	0.512639	339.223	1.01611
-18.8405	0.0141723	-9.9018	0.512989	339.162	1.01856
-18.8366	0.0131493	-9.89814	0.513343	339.101	1.02164
-18.8326	0.0121264	-9.89448	0.513698	339.041	1.02525
-18.8287	0.0121297	-9.89082	0.511946	338.98	1.02926
-18.8247	0.0121331	-9.88716	0.510195	338.919	1.03354
-18.8208	0.0121364	-9.88349	0.510488	338.859	1.03795
-18.8168	0.0121398	-9.87983	0.512246	338.798	1.04232
-18.8129	0.0114411	-9.87617	0.514798	338.737	1.04652
-18.809	0.0107425	-9.87251	0.517349	338.677	1.0504
-18.805	0.0100438	-9.86885	0.519111	338.616	1.05384
-18.8011	0.00934517	-9.86519	0.519408	338.555	1.05674
-18.7971	0.0103176	-9.86153	0.51882	338.495	1.05902
-18.7932	0.0112899	-9.85787	0.518232	338.434	1.06063
-18.7892	0.0122623	-9.85421	0.517828	338.373	1.06153
-18.7853	0.0132347	-9.85055	0.517423	338.313	1.06174
-18.7813	0.0129252	-9.84689	0.517018	338.252	1.06128
-18.7774	0.0126157	-9.84323	0.516613	338.191	1.06022
-18.7734	0.0123062	-9.83957	0.516269	338.131	1.05862
-18.7695	0.0119967	-9.83591	0.515925	338.07	1.05658
-18.7655	0.0128813	-9.83225	0.515582	338.009	1.05421
-18.7616	0.013766	-9.82859	0.515238	337.949	1.05162
-18.7576	0.0146506	-9.82493	0.515123	337.888	1.04892
-18.7537	0.0155352	-9.82127	0.515008	337.827	1.04623
-18.7497	0.0159926	-9.81761	0.515717	337.766	1.04365
-18.7458	0.0164499	-9.81394	0.514961	337.706	1.04128
-18.7418	0.0169073	-9.81028	0.513473	337.645	1.03919
-18.7379	0.0173646	-9.80662	0.511985	337.584	1.03746
-18.7339	0.0162654	-9.80296	0.511687	337.524	1.03611
-18.73	0.0151661	-9.7993	0.512854	337.463	1.03518
-18.726	0.0140669	-9.79564	0.513792	337.402	1.03467
-18.7221	0.0129676	-9.79198	0.513265	337.342	1.03458
-18.7181	0.0122957	-9.78832	0.511548	337.281	1.03487
-18.7142	0.0116238	-9.78466	0.50983	337.22	1.03551
-18.7102	0.0109518	-9.781	0.508487	337.16	1.03645
-18.7063	0.0102799	-9.77734	0.508609	337.099	1.03763
-18.7023	0.0103424	-9.77368	0.509127	337.038	1.039
-18.6984	0.0104048	-9.77002	0.509645	336.978	1.0405
-18.6944	0.0104673	-9.76636	0.510469	336.917	1.04206
-18.6905	0.0105298	-9.7627	0.511292	336.856	1.04363
-18.6865	0.0111416	-9.75904	0.512116	336.796	1.04517
-18.6826	0.0117535	-9.75538	0.512939	336.735	1.04663
-18.6786	0.0123653	-9.75172	0.513125	336.674	1.04798
-18.6747	0.0129772	-9.74805	0.51331	336.614	1.04918
-18.6707	0.0133983	-9.74439	0.513496	336.553	1.05023
-18.6668	0.0138194	-9.74073	0.513681	336.492	1.05111
-18.6628	0.0142405	-9.73707	0.514477	336.432	1.05182
-18.6589	0.0146616	-9.73341	0.515273	336.371	1.05235
-18.6549	0.0140449	-9.72975	0.514452	336.31	1.05271
-18.651	0.0134283	-9.72609	0.51363	336.25	1.05291
-18.647	0.0113467	-9.72243	0.513632	336.189	1.05295
-18.6431	0.00926506	-9.71877	0.5151	336.128	1.05284
-18.6391	0.00780244	-9.71511	0.516384	336.068	1.05258
-18.6352	0.00633979	-9.71145	0.515226	336.007	1.05217
-18.6312	0.00731886	-9.70779	0.514161	335.946	1.05163
-18.6273	0.00829793	-9.70413	0.513095	335.886	1.05095
-18.6233	0.00897177	-9.70047	0.513494	335.825	1.05013
-18.6194	0.00964562	-9.69681	0.513893	335.764	1.04917
-18.6154	0.0103195	-9.69315	0.514123	335.703	1.04805
-18.6115	0.0109933	-9.68949	0.512887	335.643	1.04679
-18.6076	0.0110262	-9.68583	0.511743	335.582	1.04536
-18.6036	0.0110591	-9.68217	0.510599	335.521	1.04378
-18.5997	0.011092	-9.6785	0.510432	335.461	1.04203
-18.5957	0.0111249	-9.67484	0.510264	335.4	1.04011
-18.5918	0.0112494	-9.67118	0.510829	335.339	1.03984
-18.5878	0.0113739	-9.66752	0.511395	335.279	1.03937
-18.5839	0.0114983	-9.66386	0.511799	335.218	1.0388
-18.5799	0.0116228	-9.6602	0.512204	335.157	1.03814
-18.576	0.011919	-9.65654	0.513341	335.097	1.0374
-18.572	0.0122151	-9.65288	0.514479	335.036	1.03659
-18.5681	0.0110462	-9.64922	0.514624	334.975	1.03572
-18.5641	0.00987739	-9.64556	0.51477	334.915	1.03479
-18.5602	0.0101125	-9.6419	0.515647	334.854	1.03384
-18.5562	0.0103476	-9.63824	0.516525	334.793	1.03285
-18.5523	0.0105827	-9.63458	0.515931	334.733	1.03186
-18.5483	0.0108178	-9.63092	0.515337	334.672	1.03086
-18.5444	0.0115336	-9.62726	0.516208	334.611	1.02988
-18.5404	0.0122494	-9.6236	0.517078	334.551	1.02892
-18.5365	0.0115003	-9.61994	0.516225	334.49	1.028
-18.5325	0.0107511	-9.61628	0.515371	334.429	1.02712
-18.5286	0.0115584	-9.61262	0.514518	334.369	1.0263
-18.5246	0.0123658	-9.60895	0.513664	334.308	1.02556
-18.5207	0.0117082	-9.60529	0.512853	334.247	1.0249
-18.5167	0.0110505	-9.60163	0.512041	334.187	1.02433
-18.5128	0.0106042	-9.59797	0.512694	334.126	1.02387
-18.5088	0.0101578	-9.59431	0.513348	334.065	1.02353
-18.5049	0.0111764	-9.59065	0.513177	334.005	1.02332
-18.5009	0.0121951	-9.58699	0.513006	333.944	1.02325
-18.497	0.0117487	-9.58333	0.512836	333.883	1.02331
-18.493	0.0113023	-9.57967	0.512665	333.823	1.02353
-18.4891	0.010856	-9.57601	0.512404	333.762	1.02388
-18.4851	0.0104096	-9.57235	0.512144	333.701	1.02437
-18.4812	0.0111078	-9.56869	0.511975	333.64	1.02499
-18.4772	0.0118059	-9.56503	0.511807	333.58	1.02572
-18.4733	0.0125041	-9.56137	0.511973	333.519	1.02653
-18.4693	0.0132023	-9.55771	0.513605	333.458	1.0274
-18.4654	0.0133511	-9.55405	0.514413	333.398	1.0283
-18.4614	0.0134999	-9.55039	0.515221	333.337	1.02918
-18.4575	0.0136487	-9.54673	0.515002	333.276	1.03002
-18.4535	0.0137974	-9.54306	0.514784	333.216	1.03075
-18.4496	0.0139272	-9.5394	0.514565	333.155	1.03135
-18.4456	0.0140569	-9.53574	0.514347	333.094	1.03177
-18.4417	0.0141866	-9.53208	0.513167	333.034	1.03197
-18.4377	0.0143163	-9.52842	0.511988	332.973	1.03192
-18.4338	0.0140187	-9.52476	0.510716	332.912	1.03159
-18.4298	0.0137211	-9.5211	0.51091	332.852	1.03096
-18.4259	0.0134236	-9.51744	0.512154	332.791	1.03003
-18.4219	0.013126	-9.51378	0.513398	332.73	1.02879
-18.418	0.0123515	-9.51012	0.514184	332.67	1.02725
-18.414	0.011577	-9.50646	0.513506	332.609	1.02544
-18.4101	0.0108026	-9.5028	0.513011	332.548	1.0234
-18.4062	0.0100281	-9.49914	0.51398	332.488	1.02115
-18.4022	0.0112833	-9.49548	0.51559	332.427	1.01876
-18.3983	0.0125384	-9.49182	0.515736	332.366	1.01629
-18.3943	0.0137936	-9.48816	0.515728	332.306	1.01379
-18.3904	0.0150488	-9.4845	0.515721	332.245	1.01133
-18.3864	0.0137869	-9.48084	0.515623	332.184	1.00898
-18.3825	0.0125251	-9.47718	0.515524	332.124	1.00679
-18.3785	0.0133692	-9.47351	0.515257	332.063	1.00484
-18.3746	0.0142133	-9.46985	0.514991	332.002	1.00317
-18.3706	0.0156525	-9.46619	0.514724	331.942	1.00182
-18.3667	0.0156268	-9.46253	0.514458	331.881	1.00083
-18.3627	0.0138003	-9.45887	0.513375	331.82	1.00022
-18.3588	0.0134388	-9.45521	0.512292	331.76	1
-18.3548	0.0137068	-9.45155	0.512582	331.699	1.00018
-18.3509	0.0125098	-9.44789	0.512873	331.638	1.00073
-18.3469	0.0106719	-9.44423	0.512827	331.577	1.00165
-18.343	0.010299	-9.44057	0.511317	331.517	1.0029
-18.339	0.0105059	-9.43691	0.509807	331.456	1.00444
-18.3351	0.0107129	-9.43325	0.509762	331.395	1.00623
-18.3311	0.00979059	-9.42959	0.510239	331.335	1.00822
-18.3272	0.00886828	-9.42593	0.510716	331.274	1.01036
-18.3232	0.0100004	-9.42227	0.511285	331.213	1.0126
-18.3193	0.0111326	-9.41861	0.511854	331.153	1.01489
-18.3153	0.0115322	-9.41495	0.512377	331.092	1.01718
-18.3114	0.0119318	-9.41129	0.5129	331.031	1.01944
-18.3074	0.0119347	-9.40762	0.513423	330.971	1.02163
-18.3035	0.0119376	-9.40396	0.513947	330.91	1.02372
-18.2995	0.0103228	-9.4003	0.514549	330.849	1.02567
-18.2956	0.00870805	-9.39664	0.515151	330.789	1.02748
-18.2916	0.00776858	-9.39298	0.515845	330.728	1.02912
-18.2877	0.00829411	-9.38932	0.515074	330.667	1.03059
-18.2837	0.00921641	-9.38566	0.513967	330.607	1.03188
-18.2798	0.0101387	-9.382	0.51286	330.546	1.03299
-18.2758	0.0115952	-9.37834	0.512303	330.485	1.03392
-18.2719	0.0130516	-9.37468	0.51321	330.425	1.03468
-18.2679	0.0132872	-9.37102	0.514152	330.364	1.03526
-18.264	0.0135228	-9.36736	0.515094	330.303	1.03568
-18.26	0.0138003	-9.3637	0.515395	330.243	1.03594
-18.2561	0.0140779	-9.36004	0.515696	330.182	1.03604
-18.2521	0.0143554	-9.35638	0.514944	330.121	1.036
-18.2482	0.014633	-9.35272	0.514192	330.061	1.03583
-18.2442	0.0153531	-9.34906	0.51344	330	1.03553
-18.2403	0.0160732	-9.3454	0.512688	329.939	1.03511
-18.2363	0.0160608	-9.34174	0.511875	329.879	1.0346
-18.2324	0.0160484	-9.33807	0.511062	329.818	1.034
-18.2284	0.0142085	-9.33441	0.511714	329.757	1.03334
-18.2245	0.0123687	-9.33075	0.512365	329.697	1.03263
-18.2205	0.0114139	-9.32709	0.513521	329.636	1.03191
-18.2166	0.0119242	-9.32343	0.514676	329.575	1.03119
-18.2126	0.0140216	-9.31977	0.515831	329.514	1.0305
-18.2087	0.0161189	-9.31611	0.516987	329.454	1.02988
-18.2048	0.0159578	-9.31245	0.515975	329.393	1.02935
-18.2008	0.0143316	-9.30879	0.514964	329.332	1.02893
-18.1969	0.0130907	-9.30513	0.514685	329.272	1.02865
-18.1929	0.0118498	-9.30147	0.514406	329.211	1.02852
-18.189	0.0117382	-9.29781	0.514646	329.15	1.02858
-18.185	0.0116266	-9.29415	0.514886	329.09	1.02882
-18.1811	0.0107825	-9.29049	0.514393	329.029	1.02924
-18.1771	0.00993843	-9.28683	0.513901	328.968	1.02986
-18.1732	0.0108035	-9.28317	0.512941	328.908	1.03064
-18.1692	0.0116686	-9.27951	0.511981	328.847	1.03159
-18.1653	0.0124841	-9.27585	0.51157	328.786	1.03267
-18.1613	0.0132996	-9.27219	0.512625	328.726	1.03386
-18.1574	0.0133825	-9.26852	0.513908	328.665	1.03512
-18.1534	0.0134655	-9.26486	0.513726	328.604	1.03643
-18.1495	0.0135485	-9.2612	0.512995	328.544	1.03773
-18.1455	0.0136315	-9.25754	0.512264	328.483	1.039
-18.1416	0.014447	-9.25388	0.511732	328.422	1.0402
-18.1376	0.0152624	-9.25022	0.511199	328.362	1.0413
-18.1337	0.0166598	-9.24656	0.512131	328.301	1.04227
-18.1297	0.0180571	-9.2429	0.513063	328.24	1.04308
-18.1258	0.0185692	-9.23924	0.512531	328.18	1.04374
-18.1218	0.0176164	-9.23558	0.511998	328.119	1.04422
-18.1179	0.0180523	-9.23192	0.511466	328.058	1.04453
-18.1139	0.0184882	-9.22826	0.510933	327.998	1.04468
-18.11	0.0184357	-9.2246	0.511623	327.937	1.04467
-18.106	0.0169182	-9.22094	0.512313	327.876	1.04452
-18.1021	0.0157861	-9.21728	0.513003	327.816	1.04426
-18.0981	0.0146539	-9.21362	0.513693	327.755	1.04391
-18.0942	0.0135218	-9.20996	0.514566	327.694	1.04349
-18.0902	0.0123897	-9.2063	0.515439	327.634	1.04303
-18.0863	0.0103724	-9.20263	0.516312	327.573	1.04254
-18.0823	0.00982016	-9.19897	0.517185	327.512	1.04206
-18.0784	0.0111297	-9.19531	0.517013	327.451	1.04158
-18.0744	0.0124393	-9.19165	0.516841	327.391	1.04113
-18.0705	0.0132528	-9.18799	0.516669	327.33	1.0407
-18.0665	0.0140664	-9.18433	0.516497	327.269	1.04029
-18.0626	0.01488	-9.18067	0.515256	327.209	1.03991
-18.0586	0.0156936	-9.17701	0.514016	327.148	1.03953
-18.0547	0.0170413	-9.17335	0.512867	327.087	1.03916
-18.0507	0.018389	-9.16969	0.511719	327.027	1.03878
-18.0468	0.0179664	-9.16603	0.511457	326.966	1.03838
-18.0428	0.0160789	-9.16237	0.51266	326.905	1.03796
-18.0389	0.0142905	-9.15871	0.514412	326.845	1.03749
-18.0349	0.0139672	-9.15505	0.516165	326.784	1.037
-18.031	0.0144374	-9.15139	0.516178	326.723	1.03647
-18.027	0.0149076	-9.14773	0.514726	326.663	1.03593
-18.0231	0.0141112	-9.14407	0.512724	326.602	1.03538
-18.0191	0.0133148	-9.14041	0.510723	326.541	1.03486
-18.0152	0.0125184	-9.13675	0.509573	326.481	1.03438
-18.0112	0.011722	-9.13308	0.509887	326.42	1.03399
-18.0073	0.0111373	-9.12942	0.510842	326.359	1.03371
-18.0034	0.0105527	-9.12576	0.511797	326.299	1.03359
-17.9994	0.0111888	-9.1221	0.512294	326.238	1.03365
-17.9955	0.011825	-9.11844	0.512792	326.177	1.03393
-17.9915	0.0115303	-9.11478	0.512557	326.117	1.03445
-17.9876	0.0112356	-9.11112	0.512321	326.056	1.03523
-17.9836	0.0125585	-9.10746	0.511766	325.995	1.03628
-17.9797	0.0138814	-9.1038	0.51121	325.935	1.03759
-17.9757	0.0150746	-9.10014	0.510014	325.874	1.03917
-17.9718	0.0148027	-9.09648	0.508818	325.813	1.04097
-17.9678	0.0141341	-9.09282	0.50843	325.753	1.04297
-17.9639	0.0134655	-9.08916	0.509507	325.692	1.04513
-17.9599	0.0120644	-9.0855	0.510493	325.631	1.04739
-17.956	0.0106633	-9.08184	0.511478	325.571	1.0497
-17.952	0.00965897	-9.07818	0.513162	325.51	1.05199
-17.9481	0.0101196	-9.07452	0.514846	325.449	1.0542
-17.9441	0.01005	-9.07086	0.515065	325.388	1.05627
-17.9402	0.00998039	-9.0672	0.515284	325.328	1.05815
-17.9362	0.0112232	-9.06353	0.514648	325.267	1.05977
-17.9323	0.012466	-9.05987	0.514012	325.206	1.06111
-17.9283	0.0128694	-9.05621	0.514109	325.146	1.06212
-17.9244	0.0132729	-9.05255	0.514206	325.085	1.06279
-17.9204	0.0136763	-9.04889	0.513266	325.024	1.06311
-17.9165	0.0140798	-9.04523	0.512325	324.964	1.06309
-17.9125	0.0141894	-9.04157	0.51285	324.903	1.06276
-17.9086	0.0142991	-9.03791	0.513374	324.842	1.06213
-17.9046	0.0136763	-9.03425	0.513914	324.782	1.06127
-17.9007	0.0130535	-9.03059	0.514454	324.721	1.0602
-17.8967	0.0135752	-9.02693	0.514994	324.66	1.05901
-17.8928	0.0140969	-9.02327	0.515533	324.6	1.05773
-17.8888	0.0142219	-9.01961	0.515898	324.539	1.05643
-17.8849	0.0128818	-9.01595	0.516262	324.478	1.05518
-17.8809	0.0125885	-9.01229	0.516535	324.418	1.05401
-17.877	0.0122952	-9.00863	0.516808	324.357	1.05298
-17.873	0.0141079	-9.00497	0.518606	324.296	1.05212
-17.8691	0.0159206	-9.00131	0.51894	324.236	1.05144
-17.8651	0.015139	-8.99764	0.517504	324.175	1.05097
-17.8612	0.0143573	-8.99398	0.514603	324.114	1.0507
-17.8572	0.0123548	-8.99032	0.512848	324.054	1.05062
-17.8533	0.0103524	-8.98666	0.511093	323.993	1.05071
-17.8493	0.010391	-8.983	0.510864	323.932	1.05094
-17.8454	0.0104296	-8.97934	0.5121	323.872	1.05125
-17.8414	0.0112008	-8.97568	0.512573	323.811	1.05163
-17.8375	0.0119719	-8.97202	0.513046	323.75	1.052
-17.8335	0.0127736	-8.96836	0.512878	323.69	1.05234
-17.8296	0.0135752	-8.9647	0.512711	323.629	1.05259
-17.8256	0.0136444	-8.96104	0.513237	323.568	1.05271
-17.8217	0.0137135	-8.95738	0.513763	323.508	1.05268
-17.8177	0.0148127	-8.95372	0.513557	323.447	1.05247
-17.8138	0.015912	-8.95006	0.513351	323.386	1.05206
-17.8098	0.0157904	-8.9464	0.513664	323.325	1.05144
-17.8059	0.0156688	-8.94274	0.513977	323.265	1.05062
-17.802	0.015715	-8.93908	0.513557	323.204	1.04962
-17.798	0.0157613	-8.93542	0.513138	323.143	1.04845
-17.7941	0.0145867	-8.93176	0.512848	323.083	1.04713
-17.7901	0.0134121	-8.92809	0.512559	323.022	1.04572
-17.7862	0.0130616	-8.92443	0.513002	322.961	1.04423
-17.7822	0.0127111	-8.92077	0.513445	322.901	1.0427
-17.7783	0.0123606	-8.91711	0.513537	322.84	1.04118
-17.7743	0.01201	-8.91345	0.513629	322.779	1.03969
-17.7704	0.0122547	-8.90979	0.514362	322.719	1.03827
-17.7664	0.0124993	-8.90613	0.515095	322.658	1.03695
-17.7625	0.012744	-8.90247	0.516926	322.597	1.03572
-17.7585	0.0129886	-8.89881	0.517293	322.537	1.03462
-17.7546	0.0127492	-8.89515	0.516042	322.476	1.03365
-17.7506	0.0125098	-8.89149	0.514792	322.415	1.0328
-17.7467	0.0122704	-8.88783	0.513739	322.355	1.03207
-17.7427	0.012031	-8.88417	0.512687	322.294	1.03144
-17.7388	0.0106318	-8.88051	0.512367	322.233	1.03091
-17.7348	0.00923263	-8.87685	0.512047	322.173	1.03047
-17.7309	0.00905427	-8.87319	0.512639	322.112	1.03009
-17.7269	0.00887591	-8.86953	0.51323	322.051	1.02976
-17.723	0.00910959	-8.86587	0.513914	321.991	1.02948
-17.719	0.00934327	-8.86221	0.513132	321.93	1.02925
-17.7151	0.00884444	-8.85854	0.512137	321.869	1.02905
-17.7111	0.00834562	-8.85488	0.511142	321.809	1.02891
-17.7072	0.00812148	-8.85122	0.51152	321.748	1.02882
-17.7032	0.00789734	-8.84756	0.511898	321.687	1.02881
-17.6993	0.00889404	-8.8439	0.512166	321.627	1.02889
-17.6953	0.00989074	-8.84024	0.512433	321.566	1.02908
-17.6914	0.0103896	-8.83658	0.512701	321.505	1.02941
-17.6874	0.0108884	-8.83292	0.512968	321.445	1.0299
-17.6835	0.0101664	-8.82926	0.512656	321.384	1.03056
-17.6795	0.00944437	-8.8256	0.512343	321.323	1.03142
-17.6756	0.00902756	-8.82194	0.512031	321.263	1.03246
-17.6716	0.00861076	-8.81828	0.511719	321.202	1.0337
-17.6677	0.0094148	-8.81462	0.512015	321.141	1.03512
-17.6637	0.0102188	-8.81096	0.512311	321.08	1.03669
-17.6598	0.0109237	-8.8073	0.512607	321.02	1.03839
-17.6558	0.0116285	-8.80364	0.512903	320.959	1.04016
-17.6519	0.0130659	-8.79998	0.513199	320.898	1.04196
-17.6479	0.0145032	-8.79632	0.513495	320.838	1.04373
-17.644	0.0149639	-8.79265	0.513792	320.777	1.04539
-17.64	0.0154246	-8.78899	0.514088	320.716	1.04688
-17.6361	0.0131994	-8.78533	0.513701	320.656	1.04812
-17.6321	0.0109742	-8.78167	0.513314	320.595	1.04904
-17.6282	0.0110648	-8.77801	0.512928	320.534	1.04959
-17.6242	0.0111555	-8.77435	0.512541	320.474	1.04969
-17.6203	0.0129553	-8.77069	0.512398	320.413	1.04932
-17.6163	0.014755	-8.76703	0.512256	320.352	1.04844
-17.6124	0.0143421	-8.76337	0.513578	320.292	1.04704
-17.6084	0.0139291	-8.75971	0.5149	320.231	1.04512
-17.6045	0.0135161	-8.75605	0.51624	320.17	1.04272
-17.6006	0.0131031	-8.75239	0.517579	320.11	1.03987
-17.5966	0.0130258	-8.74873	0.517454	320.049	1.03664
-17.5927	0.0129486	-8.74507	0.517328	319.988	1.03311
-17.5887	0.0121388	-8.74141	0.517157	319.928	1.02937
-17.5848	0.011329	-8.73775	0.516986	319.867	1.02554
-17.5808	0.0100462	-8.73409	0.516632	319.806	1.02173
-17.5769	0.00876337	-8.73043	0.517742	319.746	1.01806
-17.5729	0.00821304	-8.72677	0.517357	319.685	1.01466
-17.569	0.00766271	-8.7231	0.515508	319.624	1.01163
-17.565	0.00746716	-8.71944	0.512285	319.564	1.00908
-17.5611	0.00727165	-8.71578	0.510527	319.503	1.00711
-17.5571	0.00829696	-8.71212	0.510203	319.442	1.00579
-17.5532	0.00932228	-8.70846	0.509879	319.382	1.00518
-17.5492	0.0107139	-8.7048	0.509647	319.321	1.0053
-17.5453	0.0121054	-8.70114	0.509415	319.26	1.00617
-17.5413	0.0127645	-8.69748	0.510102	319.2	1.00775
-17.5374	0.0134236	-8.69382	0.51079	319.139	1.01001
-17.5334	0.014487	-8.69016	0.510745	319.078	1.01286
-17.5295	0.0155505	-8.6865	0.5107	319.017	1.01623
-17.5255	0.0153931	-8.68284	0.511266	318.957	1.01998
-17.5216	0.0152357	-8.67918	0.511831	318.896	1.024
-17.5176	0.0142848	-8.67552	0.512397	318.835	1.02815
-17.5137	0.0133339	-8.67186	0.512962	318.775	1.03228
-17.5097	0.0140922	-8.6682	0.513398	318.714	1.03625
-17.5058	0.0148504	-8.66454	0.513834	318.653	1.03993
-17.5018	0.0149906	-8.66088	0.512652	318.593	1.04318
-17.4979	0.0151308	-8.65721	0.511471	318.532	1.04591
-17.4939	0.0145385	-8.65355	0.509419	318.471	1.04802
-17.49	0.0139462	-8.64989	0.508833	318.411	1.04945
-17.486	0.0139033	-8.64623	0.50962	318.35	1.05015
-17.4821	0.0138604	-8.64257	0.510407	318.289	1.05013
-17.4781	0.013085	-8.63891	0.509802	318.229	1.04941
-17.4742	0.0123095	-8.63525	0.509197	318.168	1.04802
-17.4702	0.0128847	-8.63159	0.509325	318.107	1.04604
-17.4663	0.0134598	-8.62793	0.509453	318.047	1.04356
-17.4623	0.0128141	-8.62427	0.510572	317.986	1.0407
-17.4584	0.0121684	-8.62061	0.511692	317.925	1.03757
-17.4544	0.0107596	-8.61695	0.511103	317.865	1.03432
-17.4505	0.0093509	-8.61329	0.510513	317.804	1.03108
-17.4465	0.0116047	-8.60963	0.510809	317.743	1.02798
-17.4426	0.0138585	-8.60597	0.511105	317.683	1.02514
-17.4386	0.0150574	-8.60231	0.5114	317.622	1.02268
-17.4347	0.0162563	-8.59865	0.511696	317.561	1.02068
-17.4307	0.0152577	-8.59499	0.51132	317.501	1.01921
-17.4268	0.0142591	-8.59133	0.510944	317.44	1.01832
-17.4228	0.0145423	-8.58766	0.511362	317.379	1.01803
-17.4189	0.0148256	-8.584	0.513245	317.319	1.01833
-17.4149	0.0151089	-8.58034	0.514288	317.258	1.01919
-17.411	0.0153922	-8.57668	0.513866	317.197	1.02057
-17.4071	0.014157	-8.57302	0.513445	317.137	1.02238
-17.4031	0.0129219	-8.56936	0.514488	317.076	1.02454
-17.3992	0.0116867	-8.5657	0.515562	317.015	1.02695
-17.3952	0.0104516	-8.56204	0.515171	316.954	1.02951
-17.3913	0.0107883	-8.55838	0.513163	316.894	1.03211
-17.3873	0.0111249	-8.55472	0.512619	316.833	1.03465
-17.3834	0.0102408	-8.55106	0.512579	316.772	1.03703
-17.3794	0.00935662	-8.5474	0.512539	316.712	1.03918
-17.3755	0.00835277	-8.54374	0.51259	316.651	1.04102
-17.3715	0.0073489	-8.54008	0.512642	316.59	1.04252
-17.3676	0.00781005	-8.53642	0.512846	316.53	1.04365
-17.3636	0.00827123	-8.53276	0.51305	316.469	1.04439
-17.3597	0.00938857	-8.5291	0.513254	316.408	1.04477
-17.3557	0.0105059	-8.52544	0.513458	316.348	1.0448
-17.3518	0.0116233	-8.52178	0.513352	316.287	1.04454
-17.3478	0.0127406	-8.51811	0.513247	316.226	1.04403
-17.3439	0.0131408	-8.51445	0.513324	316.166	1.04335
-17.3399	0.0135409	-8.51079	0.511936	316.105	1.04254
-17.336	0.012476	-8.50713	0.509923	316.044	1.04169
-17.332	0.0114111	-8.50347	0.509375	315.984	1.04084
-17.3281	0.0126353	-8.49981	0.509772	315.923	1.04005
-17.3241	0.0138594	-8.49615	0.511635	315.862	1.03936
-17.3202	0.0136186	-8.49249	0.512956	315.802	1.03879
-17.3162	0.0133778	-8.48883	0.514277	315.741	1.03835
-17.3123	0.0121431	-8.48517	0.514956	315.68	1.03804
-17.3083	0.0109084	-8.48151	0.515636	315.62	1.03784
-17.3044	0.0111388	-8.47785	0.515935	315.559	1.03772
-17.3004	0.0113691	-8.47419	0.516233	315.498	1.03764
-17.2965	0.0101955	-8.47053	0.515311	315.438	1.03756
-17.2925	0.00902184	-8.46687	0.514389	315.377	1.03742
-17.2886	0.00931322	-8.46321	0.514007	315.316	1.03718
-17.2846	0.0096046	-8.45955	0.513625	315.256	1.0368
-17.2807	0.0104377	-8.45589	0.513243	315.195	1.03623
-17.2767	0.0112709	-8.45222	0.512861	315.134	1.03547
-17.2728	0.010639	-8.44856	0.513654	315.074	1.03449
-17.2688	0.0100071	-8.4449	0.514447	315.013	1.03331
-17.2649	0.00812385	-8.44124	0.514447	314.952	1.03194
-17.2609	0.00624059	-8.43758	0.512981	314.891	1.03044
-17.257	0.00679905	-8.43392	0.512073	314.831	1.02885
-17.253	0.0073575	-8.43026	0.51263	314.77	1.02725
-17.2491	0.00768796	-8.4266	0.514315	314.709	1.0257
-17.2451	0.00801846	-8.42294	0.514536	314.649	1.02428
-17.2412	0.00819635	-8.41928	0.51291	314.588	1.02309
-17.2372	0.00837421	-8.41562	0.511285	314.527	1.02218
-17.2333	0.00977295	-8.41196	0.510788	314.467	1.02163
-17.2293	0.00872998	-8.4083	0.510292	314.406	1.0215
-17.2254	0.00768703	-8.40464	0.510133	314.345	1.02181
-17.2214	0.00908574	-8.40098	0.509975	314.285	1.02259
-17.2175	0.0109652	-8.39732	0.509816	314.224	1.02383
-17.2135	0.0128446	-8.39366	0.509657	314.163	1.02549
-17.2096	0.012435	-8.39	0.510444	314.103	1.02753
-17.2057	0.0120253	-8.38634	0.511231	314.042	1.02988
-17.2017	0.0115851	-8.38267	0.512751	313.981	1.03245
-17.1978	0.011145	-8.37901	0.514271	313.921	1.03513
-17.1938	0.0107048	-8.37535	0.514646	313.86	1.03782
-17.1899	0.0102646	-8.37169	0.515021	313.799	1.04039
-17.1859	0.0110911	-8.36803	0.515397	313.739	1.04274
-17.182	0.0119175	-8.36437	0.515772	313.678	1.04476
-17.178	0.012744	-8.36071	0.516925	313.617	1.04636
-17.1741	0.0135704	-8.35705	0.518079	313.557	1.04746
-17.1701	0.0140917	-8.35339	0.517523	313.496	1.04802
-17.1662	0.0146129	-8.34973	0.516968	313.435	1.04801
-17.1622	0.0151342	-8.34607	0.515618	313.375	1.04744
-17.1583	0.0156554	-8.34241	0.514268	313.314	1.04634
-17.1543	0.014643	-8.33875	0.514139	313.253	1.04476
-17.1504	0.0136305	-8.33509	0.514009	313.193	1.04279
-17.1464	0.0127097	-8.33143	0.515315	313.132	1.04052
-17.1425	0.0117888	-8.32777	0.51662	313.071	1.03809
-17.1385	0.0113562	-8.32411	0.517192	313.011	1.0356
-17.1346	0.0123887	-8.32045	0.517765	312.95	1.03321
-17.1306	0.0135127	-8.31679	0.517003	312.889	1.03102
-17.1267	0.0131718	-8.31312	0.51624	312.828	1.02917
-17.1227	0.0130449	-8.30946	0.51621	312.768	1.02775
-17.1188	0.0143831	-8.3058	0.51618	312.707	1.02685
-17.1148	0.016179	-8.30214	0.51554	312.646	1.02653
-17.1109	0.0155333	-8.29848	0.514899	312.586	1.02681
-17.1069	0.014735	-8.29482	0.513618	312.525	1.02769
-17.103	0.0139367	-8.29116	0.512337	312.464	1.02915
-17.099	0.0143592	-8.2875	0.510884	312.404	1.03113
-17.0951	0.0147817	-8.28384	0.510896	312.343	1.03353
-17.0911	0.0139834	-8.28018	0.511793	312.282	1.03627
-17.0872	0.0117201	-8.27652	0.51269	312.222	1.03922
-17.0832	0.00960937	-8.27286	0.512167	312.161	1.04225
-17.0793	0.00896366	-8.2692	0.511645	312.1	1.04522
-17.0753	0.00996609	-8.26554	0.511215	312.04	1.04801
-17.0714	0.0134102	-8.26188	0.510784	311.979	1.0505
-17.0674	0.0149315	-8.25822	0.509018	311.918	1.05259
-17.0635	0.0149878	-8.25456	0.508718	311.858	1.05418
-17.0595	0.0143134	-8.2509	0.510278	311.797	1.05523
-17.0556	0.0136391	-8.24723	0.511839	311.736	1.05571
-17.0516	0.0128732	-8.24357	0.513033	311.676	1.0556
-17.0477	0.0121073	-8.23991	0.514228	311.615	1.05495
-17.0437	0.0123181	-8.23625	0.515422	311.554	1.0538
-17.0398	0.0125289	-8.23259	0.516617	311.494	1.05223
-17.0358	0.0127397	-8.22893	0.517603	311.433	1.05035
-17.0319	0.0129505	-8.22527	0.518589	311.372	1.04827
-17.0279	0.0132719	-8.22161	0.51869	311.312	1.0461
-17.024	0.0135933	-8.21795	0.517326	311.251	1.04398
-17.02	0.0124497	-8.21429	0.516008	311.19	1.04202
-17.0161	0.0113062	-8.21063	0.51469	311.13	1.04034
-17.0121	0.0110782	-8.20697	0.514013	311.069	1.03903
-17.0082	0.0108502	-8.20331	0.513336	311.008	1.03817
-17.0043	0.0120873	-8.19965	0.512671	310.948	1.03781
-17.0003	0.0133244	-8.19599	0.512005	310.887	1.03797
-16.9964	0.0134913	-8.19233	0.511736	310.826	1.03867
-16.9924	0.0136582	-8.18867	0.512932	310.765	1.03987
-16.9885	0.0138251	-8.18501	0.513151	310.705	1.04153
-16.9845	0.013992	-8.18135	0.513371	310.644	1.04357
-16.9806	0.0132738	-8.17768	0.513926	310.583	1.0459
-16.9766	0.0125556	-8.17402	0.515945	310.523	1.04843
-16.9727	0.0133024	-8.17036	0.517511	310.462	1.05105
-16.9687	0.0140492	-8.1667	0.516636	310.401	1.05363
-16.9648	0.0149372	-8.16304	0.515181	310.341	1.05609
-16.9608	0.0158252	-8.15938	0.51519	310.28	1.0583
-16.9569	0.0142715	-8.15572	0.51581	310.219	1.0602
-16.9529	0.0127178	-8.15206	0.51643	310.159	1.0617
-16.949	0.0122628	-8.1484	0.515921	310.098	1.06275
-16.945	0.0118078	-8.14474	0.515411	310.037	1.06332
-16.9411	0.0128179	-8.14108	0.51383	309.977	1.06341
-16.9371	0.013828	-8.13742	0.512249	309.916	1.06303
-16.9332	0.0157174	-8.13376	0.512865	309.855	1.0622
-16.9292	0.0176069	-8.1301	0.513481	309.795	1.06097
-16.9253	0.0180313	-8.12644	0.513136	309.734	1.05941
-16.9213	0.0184557	-8.12278	0.512791	309.673	1.0576
-16.9174	0.0180256	-8.11912	0.512445	309.613	1.05561
-16.9134	0.0175954	-8.11546	0.5121	309.552	1.05353
-16.9095	0.0171653	-8.1118	0.512572	309.491	1.05143
-16.9055	0.0167351	-8.10813	0.513043	309.431	1.0494
-16.9016	0.0152214	-8.10447	0.514156	309.37	1.0475
-16.8976	0.0137078	-8.10081	0.515268	309.309	1.0458
-16.8937	0.0121941	-8.09715	0.515465	309.249	1.04434
-16.8897	0.0106805	-8.09349	0.514197	309.188	1.04314
-16.8858	0.0113033	-8.08983	0.514486	309.127	1.04224
-16.8818	0.0119261	-8.08617	0.514774	309.067	1.04163
-16.8779	0.0125489	-8.08251	0.515215	309.006	1.0413
-16.8739	0.0131718	-8.07885	0.515656	308.945	1.04124
-16.87	0.012557	-8.07519	0.516098	308.885	1.04142
-16.866	0.0119423	-8.07153	0.516539	308.824	1.0418
-16.8621	0.0113276	-8.06787	0.516293	308.763	1.04234
-16.8581	0.0107129	-8.06421	0.516048	308.702	1.04301
-16.8542	0.0108307	-8.06055	0.514093	308.642	1.04375
-16.8502	0.0109485	-8.05689	0.512138	308.581	1.04454
-16.8463	0.00960126	-8.05323	0.511162	308.52	1.04533
-16.8423	0.00825406	-8.04957	0.510186	308.46	1.04609
-16.8384	0.00897463	-8.04591	0.509607	308.399	1.0468
-16.8344	0.00969521	-8.04224	0.510492	308.338	1.04743
-16.8305	0.0118808	-8.03858	0.512293	308.278	1.04798
-16.8265	0.0140664	-8.03492	0.514094	308.217	1.04842
-16.8226	0.0142071	-8.03126	0.51559	308.156	1.04875
-16.8186	0.0143478	-8.0276	0.515621	308.096	1.04898
-16.8147	0.0144885	-8.02394	0.5145	308.035	1.0491
-16.8107	0.0146291	-8.02028	0.513379	307.974	1.0491
-16.8068	0.0168128	-8.01662	0.512899	307.914	1.04901
-16.8029	0.0189965	-8.01296	0.512419	307.853	1.04882
-16.7989	0.0177618	-8.0093	0.512488	307.792	1.04853
-16.795	0.0165272	-8.00564	0.512557	307.732	1.04815
-16.791	0.0145905	-8.00198	0.512626	307.671	1.04768
-16.7871	0.0126539	-7.99832	0.512695	307.61	1.04714
-16.7831	0.0107172	-7.99466	0.513002	307.55	1.04652
-16.7792	0.00878054	-7.991	0.513309	307.489	1.04583
-16.7752	0.0090185	-7.98734	0.513617	307.428	1.04509
-16.7713	0.00925647	-7.98368	0.513924	307.368	1.0443
-16.7673	0.00949444	-7.98002	0.514353	307.307	1.04348
-16.7634	0.00973241	-7.97636	0.514782	307.246	1.04264
-16.7594	0.00954309	-7.97269	0.514814	307.186	1.04182
-16.7555	0.00935376	-7.96903	0.513382	307.125	1.04102
-16.7515	0.00916443	-7.96537	0.511721	307.064	1.04028
-16.7476	0.00897511	-7.96171	0.510059	307.004	1.03962
-16.7436	0.00956407	-7.95805	0.509527	306.943	1.03906
-16.7397	0.010153	-7.95439	0.508995	306.882	1.03863
-16.7357	0.010742	-7.95073	0.509867	306.822	1.03835
-16.7318	0.011331	-7.94707	0.510738	306.761	1.03824
-16.7278	0.012103	-7.94341	0.513319	306.7	1.0383
-16.7239	0.0128751	-7.93975	0.5159	306.639	1.03855
-16.7199	0.0136472	-7.93609	0.51688	306.579	1.03899
-16.716	0.0144193	-7.93243	0.51786	306.518	1.03959
-16.712	0.0142834	-7.92877	0.517956	306.457	1.04035
-16.7081	0.0141475	-7.92511	0.516586	306.397	1.04124
-16.7041	0.0140116	-7.92145	0.51572	306.336	1.04222
-16.7002	0.0138757	-7.91779	0.514854	306.275	1.04328
-16.6962	0.0138618	-7.91413	0.513897	306.215	1.04436
-16.6923	0.013848	-7.91047	0.512939	306.154	1.04542
-16.6883	0.0152992	-7.9068	0.512379	306.093	1.04643
-16.6844	0.0167504	-7.90314	0.511818	306.033	1.04735
-16.6804	0.0168185	-7.89948	0.513363	305.972	1.04814
-16.6765	0.0168867	-7.89582	0.514908	305.911	1.04878
-16.6725	0.0154899	-7.89216	0.51598	305.851	1.04925
-16.6686	0.0140931	-7.8885	0.515587	305.79	1.04955
-16.6646	0.0130931	-7.88484	0.515286	305.729	1.04966
-16.6607	0.012093	-7.88118	0.514984	305.669	1.04961
-16.6567	0.011093	-7.87752	0.515793	305.608	1.04941
-16.6528	0.0100929	-7.87386	0.516603	305.547	1.0491
-16.6488	0.0114812	-7.8702	0.516679	305.487	1.04871
-16.6449	0.0128694	-7.86654	0.516756	305.426	1.04829
-16.6409	0.0127926	-7.86288	0.516741	305.365	1.04788
-16.637	0.0127158	-7.85922	0.516727	305.305	1.04753
-16.633	0.0124254	-7.85556	0.515491	305.244	1.04729
-16.6291	0.012135	-7.8519	0.514256	305.183	1.04721
-16.6251	0.0118446	-7.84824	0.512692	305.123	1.04731
-16.6212	0.0115541	-7.84458	0.511128	305.062	1.04762
-16.6172	0.0113057	-7.84092	0.510938	305.001	1.04817
-16.6133	0.0110572	-7.83725	0.512213	304.941	1.04897
-16.6093	0.0108088	-7.83359	0.512953	304.88	1.05
-16.6054	0.0105603	-7.82993	0.513694	304.819	1.05126
-16.6015	0.0124788	-7.82627	0.514434	304.759	1.05272
-16.5975	0.0143974	-7.82261	0.515175	304.698	1.05434
-16.5936	0.0138742	-7.81895	0.515334	304.637	1.05608
-16.5896	0.0133511	-7.81529	0.514028	304.577	1.0579
-16.5857	0.0122976	-7.81163	0.512813	304.516	1.05973
-16.5817	0.0112442	-7.80797	0.511599	304.455	1.06152
-16.5778	0.0101907	-7.80431	0.510888	304.394	1.06323
-16.5738	0.00913725	-7.80065	0.510177	304.334	1.06478
-16.5699	0.0115327	-7.79699	0.510686	304.273	1.06615
-16.5659	0.0139281	-7.79333	0.511196	304.212	1.06728
-16.562	0.0138819	-7.78967	0.512003	304.152	1.06814
-16.558	0.0138356	-7.78601	0.512811	304.091	1.06872
-16.5541	0.0120306	-7.78235	0.512886	304.03	1.06899
-16.5501	0.0102255	-7.77869	0.51296	303.97	1.06895
-16.5462	0.0118388	-7.77503	0.513661	303.909	1.06861
-16.5422	0.0134522	-7.77137	0.514361	303.848	1.06796
-16.5383	0.0129901	-7.7677	0.515062	303.788	1.06703
-16.5343	0.012528	-7.76404	0.515762	303.727	1.06584
-16.5304	0.0120658	-7.76038	0.517059	303.666	1.06442
-16.5264	0.0116037	-7.75672	0.518355	303.606	1.06279
-16.5225	0.0110234	-7.75306	0.51892	303.545	1.06099
-16.5185	0.010443	-7.7494	0.519484	303.484	1.05904
-16.5146	0.0098626	-7.74574	0.519819	303.424	1.05699
-16.5106	0.00928223	-7.74208	0.520154	303.363	1.05486
-16.5067	0.00827456	-7.73842	0.518872	303.302	1.05267
-16.5027	0.00726687	-7.73476	0.516125	303.242	1.05047
-16.4988	0.00625921	-7.7311	0.51329	303.181	1.04828
-16.4948	0.00525154	-7.72744	0.510455	303.12	1.04612
-16.4909	0.00618529	-7.72378	0.510123	303.06	1.04404
-16.4869	0.00711905	-7.72012	0.511255	302.999	1.04205
-16.483	0.0080528	-7.71646	0.511259	302.938	1.04019
-16.479	0.00898655	-7.7128	0.511262	302.878	1.03849
-16.4751	0.0102255	-7.70914	0.511357	302.817	1.03697
-16.4711	0.0114645	-7.70548	0.511452	302.756	1.03568
-16.4672	0.0127035	-7.70181	0.511453	302.696	1.03464
-16.4632	0.0139424	-7.69815	0.511455	302.635	1.03387
-16.4593	0.0122742	-7.69449	0.511456	302.574	1.03341
-16.4553	0.0106061	-7.69083	0.511457	302.514	1.03328
-16.4514	0.00893791	-7.68717	0.511413	302.453	1.03348
-16.4474	0.00726972	-7.68351	0.511369	302.392	1.03403
-16.4435	0.00905046	-7.67985	0.51224	302.331	1.03492
-16.4395	0.0108312	-7.67619	0.511646	302.271	1.03613
-16.4356	0.0111469	-7.67253	0.510629	302.21	1.03765
-16.4316	0.0114626	-7.66887	0.511077	302.149	1.03944
-16.4277	0.0116657	-7.66521	0.512166	302.089	1.04144
-16.4237	0.0118689	-7.66155	0.511789	302.028	1.0436
-16.4198	0.012072	-7.65789	0.511886	301.967	1.04585
-16.4158	0.0122752	-7.65423	0.511983	301.907	1.04811
-16.4119	0.0127836	-7.65057	0.512721	301.846	1.05032
-16.4079	0.0132919	-7.64691	0.513458	301.785	1.05238
-16.404	0.0123353	-7.64325	0.513894	301.725	1.05423
-16.4001	0.0113786	-7.63959	0.514329	301.664	1.05579
-16.3961	0.0106356	-7.63593	0.514032	301.603	1.05699
-16.3922	0.00989265	-7.63226	0.513735	301.543	1.05781
-16.3882	0.00914965	-7.6286	0.514216	301.482	1.05819
-16.3843	0.00840666	-7.62494	0.514697	301.421	1.05813
-16.3803	0.00885397	-7.62128	0.513713	301.361	1.05764
-16.3764	0.0093013	-7.61762	0.51273	301.3	1.05673
-16.3724	0.00974862	-7.61396	0.5127	301.239	1.05546
-16.3685	0.0101959	-7.6103	0.51267	301.179	1.05389
-16.3645	0.0103371	-7.60664	0.513372	301.118	1.05211
-16.3606	0.0104783	-7.60298	0.514074	301.057	1.0502
-16.3566	0.0106194	-7.59932	0.515677	300.997	1.04827
-16.3527	0.0107606	-7.59566	0.51728	300.936	1.04642
-16.3487	0.0118174	-7.592	0.518882	300.875	1.04476
-16.3448	0.0128742	-7.58834	0.520485	300.815	1.04339
-16.3408	0.013931	-7.58468	0.51928	300.754	1.04239
-16.3369	0.0149878	-7.58102	0.518075	300.693	1.04184
-16.3329	0.0155639	-7.57736	0.51687	300.633	1.04178
-16.329	0.0161399	-7.5737	0.515665	300.572	1.04225
-16.325	0.016716	-7.57004	0.51565	300.511	1.04324
-16.3211	0.0172921	-7.56638	0.515636	300.451	1.04474
-16.3171	0.0157928	-7.56271	0.515621	300.39	1.04668
-16.3132	0.0142934	-7.55905	0.515606	300.329	1.04901
-16.3092	0.0142591	-7.55539	0.515709	300.268	1.05162
-16.3053	0.0142247	-7.55173	0.515813	300.208	1.05441
-16.3013	0.014631	-7.54807	0.514452	300.147	1.05725
-16.2974	0.0150374	-7.54441	0.51309	300.086	1.06
-16.2934	0.0139787	-7.54075	0.512644	300.026	1.06255
-16.2895	0.01292	-7.53709	0.512198	299.965	1.06477
-16.2855	0.0129142	-7.53343	0.511753	299.904	1.06654
-16.2816	0.0129085	-7.52977	0.511307	299.844	1.06777
-16.2776	0.0121703	-7.52611	0.511262	299.783	1.0684
-16.2737	0.0114321	-7.52245	0.511217	299.722	1.06836
-16.2697	0.011537	-7.51879	0.512637	299.662	1.06765
-16.2658	0.0116419	-7.51513	0.514057	299.601	1.06627
-16.2618	0.0102818	-7.51147	0.51418	299.54	1.06427
-16.2579	0.00892169	-7.50781	0.514303	299.48	1.06171
-16.2539	0.00827883	-7.50415	0.514426	299.419	1.05867
-16.25	0.007636	-7.50049	0.514549	299.358	1.05527
-16.246	0.00845817	-7.49682	0.515004	299.298	1.05163
-16.2421	0.00928032	-7.49316	0.515459	299.237	1.04788
-16.2381	0.00811384	-7.4895	0.516006	299.176	1.04416
-16.2342	0.00694735	-7.48584	0.515087	299.116	1.0406
-16.2302	0.00724588	-7.48218	0.514489	299.055	1.03731
-16.2263	0.00754444	-7.47852	0.513891	298.994	1.0344
-16.2223	0.00711045	-7.47486	0.513843	298.934	1.03196
-16.2184	0.00667648	-7.4712	0.515259	298.873	1.03005
-16.2144	0.00624252	-7.46754	0.515279	298.812	1.02869
-16.2105	0.00580855	-7.46388	0.515299	298.752	1.02791
-16.2065	0.00710284	-7.46022	0.51541	298.691	1.02768
-16.2026	0.00839713	-7.45656	0.515522	298.63	1.02796
-16.1987	0.0096914	-7.4529	0.515451	298.57	1.02869
-16.1947	0.0109857	-7.44924	0.515379	298.509	1.02979
-16.1908	0.0106013	-7.44558	0.515216	298.448	1.03116
-16.1868	0.0102169	-7.44192	0.515053	298.388	1.0327
-16.1829	0.00836754	-7.43826	0.516545	298.327	1.0343
-16.1789	0.00651817	-7.4346	0.516573	298.266	1.03588
-16.175	0.00710091	-7.43094	0.51596	298.205	1.03732
-16.171	0.00768369	-7.42727	0.515347	298.145	1.03856
-16.1671	0.00826644	-7.42361	0.514871	298.084	1.03954
-16.1631	0.00884921	-7.41995	0.514395	298.023	1.0402
-16.1592	0.00865368	-7.41629	0.514651	297.963	1.04053
-16.1552	0.00845817	-7.41263	0.514908	297.902	1.04052
-16.1513	0.00899514	-7.40897	0.514387	297.841	1.04019
-16.1473	0.00953212	-7.40531	0.513865	297.781	1.03958
-16.1434	0.0107863	-7.40165	0.51252	297.72	1.03874
-16.1394	0.0120406	-7.39799	0.51264	297.659	1.03772
-16.1355	0.0118298	-7.39433	0.513233	297.599	1.03661
-16.1315	0.011619	-7.39067	0.513825	297.538	1.03548
-16.1276	0.0128732	-7.38701	0.513045	297.477	1.03439
-16.1236	0.0141274	-7.38335	0.512264	297.417	1.03341
-16.1197	0.0146492	-7.37969	0.51214	297.356	1.03261
-16.1157	0.0151709	-7.37603	0.512015	297.295	1.03203
-16.1118	0.013941	-7.37237	0.511891	297.235	1.0317
-16.1078	0.0127111	-7.36871	0.511766	297.174	1.03163
-16.1039	0.0114812	-7.36505	0.511352	297.113	1.03184
-16.0999	0.0102513	-7.36139	0.510938	297.053	1.0323
-16.096	0.0105474	-7.35772	0.511988	296.992	1.03299
-16.092	0.0108436	-7.35406	0.513039	296.931	1.03387
-16.0881	0.0111397	-7.3504	0.514057	296.871	1.0349
-16.0841	0.0114359	-7.34674	0.515075	296.81	1.03602
-16.0802	0.010824	-7.34308	0.51536	296.749	1.03719
-16.0762	0.0102122	-7.33942	0.515646	296.689	1.03834
-16.0723	0.0103328	-7.33576	0.516145	296.628	1.03944
-16.0683	0.0104535	-7.3321	0.516645	296.567	1.04045
-16.0644	0.00845291	-7.32844	0.515679	296.507	1.04133
-16.0604	0.00645234	-7.32478	0.514713	296.446	1.04208
-16.0565	0.00787016	-7.32112	0.515289	296.385	1.04269
-16.0525	0.00928795	-7.31746	0.515864	296.325	1.04316
-16.0486	0.0107344	-7.3138	0.517172	296.264	1.04351
-16.0446	0.0121808	-7.31014	0.51848	296.203	1.04378
-16.0407	0.0121622	-7.30648	0.519147	296.142	1.04398
-16.0367	0.0121436	-7.30282	0.519815	296.082	1.04417
-16.0328	0.0125828	-7.29916	0.519932	296.021	1.04437
-16.0288	0.013022	-7.2955	0.518585	295.96	1.04463
-16.0249	0.0134612	-7.29183	0.517346	295.9	1.04498
-16.0209	0.0139005	-7.28817	0.517572	295.839	1.04544
-16.017	0.0127144	-7.28451	0.517524	295.778	1.04602
-16.013	0.0115284	-7.28085	0.517475	295.718	1.04675
-16.0091	0.0118074	-7.27719	0.517976	295.657	1.0476
-16.0051	0.0120864	-7.27353	0.517012	295.596	1.04856
-16.0012	0.0130673	-7.26987	0.516871	295.536	1.0496
-15.9973	0.0140483	-7.26621	0.516731	295.475	1.0507
-15.9933	0.0150293	-7.26255	0.516572	295.414	1.0518
-15.9894	0.0160102	-7.25889	0.516413	295.354	1.05286
-15.9854	0.0151065	-7.25523	0.515613	295.293	1.05383
-15.9815	0.0142028	-7.25157	0.514812	295.232	1.05467
-15.9775	0.0132991	-7.24791	0.514333	295.172	1.05533
-15.9736	0.0123954	-7.24425	0.515318	295.111	1.05577
-15.9696	0.0130788	-7.24059	0.514106	295.05	1.05597
-15.9657	0.0137622	-7.23693	0.512894	294.99	1.05592
-15.9617	0.0129805	-7.23327	0.513421	294.929	1.05561
-15.9578	0.0121989	-7.22961	0.515413	294.868	1.05505
-15.9538	0.0109823	-7.22595	0.515941	294.808	1.05427
-15.9499	0.00976579	-7.22228	0.515003	294.747	1.05329
-15.9459	0.0100143	-7.21862	0.514707	294.686	1.05215
-15.942	0.0102627	-7.21496	0.51441	294.626	1.05091
-15.938	0.0107248	-7.2113	0.514022	294.565	1.04962
-15.9341	0.0111869	-7.20764	0.513634	294.504	1.04833
-15.9301	0.010184	-7.20398	0.51476	294.444	1.0471
-15.9262	0.00918112	-7.20032	0.515886	294.383	1.04598
-15.9222	0.0101545	-7.19666	0.515548	294.322	1.045
-15.9183	0.0111278	-7.193	0.515209	294.262	1.0442
-15.9143	0.0121011	-7.18934	0.513391	294.201	1.0436
-15.9104	0.0130745	-7.18568	0.511572	294.14	1.04322
-15.9064	0.0115146	-7.18202	0.511218	294.079	1.04306
-15.9025	0.00995464	-7.17836	0.510864	294.019	1.0431
-15.8985	0.0108364	-7.1747	0.511054	293.958	1.04332
-15.8946	0.0117182	-7.17104	0.511244	293.897	1.04369
-15.8906	0.0126686	-7.16738	0.512166	293.837	1.04418
-15.8867	0.0136191	-7.16372	0.513088	293.776	1.04474
-15.8827	0.0121278	-7.16006	0.513263	293.715	1.04535
-15.8788	0.0106366	-7.15639	0.513437	293.655	1.04595
-15.8748	0.00960317	-7.15273	0.513612	293.594	1.04651
-15.8709	0.00856975	-7.14907	0.513786	293.533	1.04701
-15.8669	0.00762788	-7.14541	0.514091	293.473	1.04741
-15.863	0.00912771	-7.14175	0.514395	293.412	1.04773
-15.859	0.0120139	-7.13809	0.515523	293.351	1.04793
-15.8551	0.0149	-7.13443	0.515186	293.291	1.04805
-15.8511	0.0145204	-7.13077	0.51456	293.23	1.04809
-15.8472	0.0141408	-7.12711	0.513933	293.169	1.04808
-15.8432	0.0141885	-7.12345	0.513215	293.109	1.04804
-15.8393	0.0142362	-7.11979	0.512497	293.048	1.04801
-15.8353	0.0128189	-7.11613	0.512376	292.987	1.04802
-15.8314	0.0114015	-7.11247	0.512255	292.927	1.04811
-15.8274	0.0100376	-7.10881	0.512042	292.866	1.04829
-15.8235	0.00867371	-7.10515	0.513294	292.805	1.0486
-15.8195	0.00877481	-7.10149	0.514684	292.745	1.04904
-15.8156	0.00887591	-7.09783	0.516073	292.684	1.04962
-15.8116	0.0100147	-7.09417	0.516913	292.623	1.05032
-15.8077	0.0111535	-7.09051	0.516289	292.563	1.05112
-15.8038	0.0108274	-7.08684	0.515039	292.502	1.05201
-15.7998	0.0105012	-7.08318	0.513788	292.441	1.05293
-15.7959	0.00954404	-7.07952	0.513911	292.381	1.05384
-15.7919	0.00858692	-7.07586	0.514034	292.32	1.05469
-15.788	0.0090948	-7.0722	0.513547	292.259	1.05543
-15.784	0.0096027	-7.06854	0.51306	292.199	1.056
-15.7801	0.00913391	-7.06488	0.512572	292.138	1.05636
-15.7761	0.00866512	-7.06122	0.512085	292.077	1.05645
-15.7722	0.00892885	-7.05756	0.513249	292.016	1.05626
-15.7682	0.00919257	-7.0539	0.514413	291.956	1.05574
-15.7643	0.00909767	-7.05024	0.515578	291.895	1.0549
-15.7603	0.00900276	-7.04658	0.516742	291.834	1.05374
-15.7564	0.00964037	-7.04292	0.516746	291.774	1.05227
-15.7524	0.010278	-7.03926	0.516751	291.713	1.05052
-15.7485	0.0110377	-7.0356	0.516755	291.652	1.04854
-15.7445	0.0117974	-7.03194	0.51676	291.592	1.04638
-15.7406	0.011092	-7.02828	0.516345	291.531	1.0441
-15.7366	0.0103867	-7.02462	0.51593	291.47	1.04176
-15.7327	0.00948014	-7.02096	0.516339	291.41	1.03944
-15.7287	0.00857356	-7.01729	0.515283	291.349	1.0372
-15.7248	0.009132	-7.01363	0.514135	291.288	1.03509
-15.7208	0.00969045	-7.00997	0.512988	291.228	1.03318
-15.7169	0.00966898	-7.00631	0.511749	291.167	1.03151
-15.7129	0.00964752	-7.00265	0.51051	291.106	1.03011
-15.709	0.0110911	-6.99899	0.511266	291.046	1.02899
-15.705	0.0125346	-6.99533	0.512022	290.985	1.02817
-15.7011	0.0113457	-6.99167	0.512625	290.924	1.02764
-15.6971	0.0101568	-6.98801	0.513228	290.864	1.02737
-15.6932	0.00896795	-6.98435	0.513252	290.803	1.02734
-15.6892	0.00777908	-6.98069	0.510834	290.742	1.0275
-15.6853	0.0090166	-6.97703	0.508416	290.682	1.0278
-15.6813	0.0102541	-6.97337	0.50844	290.621	1.02819
-15.6774	0.0107592	-6.96971	0.509883	290.56	1.02863
-15.6734	0.0112642	-6.96605	0.511325	290.5	1.02905
-15.6695	0.0121903	-6.96239	0.51228	290.439	1.02941
-15.6655	0.0131164	-6.95873	0.511769	290.378	1.02968
-15.6616	0.0125776	-6.95507	0.512647	290.318	1.02983
-15.6576	0.0120387	-6.9514	0.513526	290.257	1.02985
-15.6537	0.0104163	-6.94774	0.51358	290.196	1.02972
-15.6497	0.00879389	-6.94408	0.513634	290.136	1.02946
-15.6458	0.00863651	-6.94042	0.513434	290.075	1.02909
-15.6418	0.00847913	-6.93676	0.513234	290.014	1.02864
-15.6379	0.00933659	-6.9331	0.513034	289.953	1.02815
-15.6339	0.010194	-6.92944	0.512835	289.893	1.02767
-15.63	0.0110515	-6.92578	0.512131	289.832	1.02725
-15.626	0.0119089	-6.92212	0.511428	289.771	1.02694
-15.6221	0.0125528	-6.91846	0.510725	289.711	1.02678
-15.6181	0.0131966	-6.9148	0.510021	289.65	1.02683
-15.6142	0.0138404	-6.91114	0.509348	289.589	1.02712
-15.6102	0.0144842	-6.90748	0.508676	289.529	1.02768
-15.6063	0.0150898	-6.90382	0.509468	289.468	1.02852
-15.6024	0.0156955	-6.90016	0.51026	289.407	1.02964
-15.5984	0.0163011	-6.8965	0.511052	289.347	1.03103
-15.5945	0.0169068	-6.89284	0.511844	289.286	1.03266
-15.5905	0.0173904	-6.88918	0.512636	289.225	1.03451
-15.5866	0.0178739	-6.88552	0.513428	289.165	1.03652
-15.5826	0.0168925	-6.88185	0.513686	289.104	1.03863
-15.5787	0.015911	-6.87819	0.513944	289.043	1.04078
-15.5747	0.0146549	-6.87453	0.512828	288.983	1.04291
-15.5708	0.0133988	-6.87087	0.511713	288.922	1.04494
-15.5668	0.0136076	-6.86721	0.510567	288.861	1.04682
-15.5629	0.0138165	-6.86355	0.510886	288.801	1.04848
-15.5589	0.0147884	-6.85989	0.511846	288.74	1.04988
-15.555	0.0157603	-6.85623	0.512806	288.679	1.05097
-15.551	0.0142905	-6.85257	0.512835	288.619	1.05173
-15.5471	0.0128208	-6.84891	0.512864	288.558	1.05215
-15.5431	0.0134417	-6.84525	0.512893	288.497	1.05222
-15.5392	0.0140626	-6.84159	0.512922	288.437	1.05195
-15.5352	0.0146835	-6.83793	0.512692	288.376	1.05138
-15.5313	0.0153044	-6.83427	0.512462	288.315	1.05055
-15.5273	0.0151165	-6.83061	0.512231	288.255	1.04949
-15.5234	0.0149286	-6.82695	0.512001	288.194	1.04827
-15.5194	0.0140082	-6.82329	0.511565	288.133	1.04695
-15.5155	0.0130878	-6.81963	0.51113	288.073	1.04559
-15.5115	0.0126634	-6.81597	0.510053	288.012	1.04425
-15.5076	0.012239	-6.8123	0.508977	287.951	1.04299
-15.5036	0.0132795	-6.80864	0.509991	287.891	1.04185
-15.4997	0.0143201	-6.80498	0.51247	287.83	1.04088
-15.4957	0.0141551	-6.80132	0.514125	287.769	1.04011
-15.4918	0.0139901	-6.79766	0.51578	287.708	1.03956
-15.4878	0.0138251	-6.794	0.515435	287.648	1.03924
-15.4839	0.0136601	-6.79034	0.515091	287.587	1.03914
-15.4799	0.0131231	-6.78668	0.514747	287.526	1.03925
-15.476	0.0125861	-6.78302	0.514403	287.466	1.03954
-15.472	0.0135142	-6.77936	0.514624	287.405	1.03997
-15.4681	0.0144422	-6.7757	0.514844	287.344	1.04051
-15.4641	0.0137068	-6.77204	0.515065	287.284	1.0411
-15.4602	0.0129715	-6.76838	0.515286	287.223	1.04171
-15.4562	0.0122361	-6.76472	0.516446	287.162	1.04228
-15.4523	0.0115007	-6.76106	0.517607	287.102	1.04277
-15.4483	0.0123105	-6.7574	0.517059	287.041	1.04315
-15.4444	0.0131203	-6.75374	0.516511	286.98	1.04337
-15.4404	0.0131975	-6.75008	0.515978	286.92	1.04343
-15.4365	0.0132748	-6.74641	0.515445	286.859	1.0433
-15.4325	0.0145881	-6.74275	0.515553	286.798	1.04299
-15.4286	0.0159015	-6.73909	0.515661	286.738	1.04251
-15.4246	0.0157498	-6.73543	0.513969	286.677	1.04187
-15.4207	0.0155982	-6.73177	0.510811	286.616	1.04111
-15.4167	0.0143068	-6.72811	0.509302	286.556	1.04025
-15.4128	0.0130153	-6.72445	0.510234	286.495	1.03935
-15.4088	0.0117239	-6.72079	0.511456	286.434	1.03845
-15.4049	0.0104325	-6.71713	0.512678	286.374	1.03758
-15.401	0.0104535	-6.71347	0.512831	286.313	1.0368
-15.397	0.0104745	-6.70981	0.512985	286.252	1.03616
-15.3931	0.0104954	-6.70615	0.512837	286.192	1.03567
-15.3891	0.0105164	-6.70249	0.512689	286.131	1.03539
-15.3852	0.0115103	-6.69883	0.51254	286.07	1.03532
-15.3812	0.0125041	-6.69517	0.512392	286.01	1.03548
-15.3773	0.013498	-6.69151	0.510794	285.949	1.03587
-15.3733	0.0144918	-6.68785	0.509196	285.888	1.03649
-15.3694	0.0134255	-6.68419	0.509307	285.828	1.03731
-15.3654	0.0123591	-6.68053	0.509419	285.767	1.03832
-15.3615	0.0112928	-6.67686	0.510956	285.706	1.03947
-15.3575	0.0102265	-6.6732	0.512494	285.645	1.04074
-15.3536	0.0114106	-6.66954	0.512323	285.585	1.04207
-15.3496	0.0125947	-6.66588	0.512152	285.524	1.04343
-15.3457	0.0130463	-6.66222	0.513155	285.463	1.04478
-15.3417	0.013498	-6.65856	0.514159	285.403	1.04606
-15.3378	0.0139343	-6.6549	0.515163	285.342	1.04724
-15.3338	0.0143707	-6.65124	0.516167	285.281	1.0483
-15.3299	0.016272	-6.64758	0.51784	285.221	1.04919
-15.3259	0.0181734	-6.64392	0.519513	285.16	1.04991
-15.322	0.0196551	-6.64026	0.519966	285.099	1.05043
-15.318	0.0211368	-6.6366	0.520418	285.039	1.05076
-15.3141	0.0201768	-6.63294	0.520459	284.978	1.0509
-15.3101	0.0192168	-6.62928	0.520499	284.917	1.05086
-15.3062	0.0189894	-6.62562	0.520143	284.857	1.05065
-15.3022	0.0187619	-6.62196	0.518322	284.796	1.05029
-15.2983	0.0162759	-6.6183	0.516463	284.735	1.04981
-15.2943	0.0137898	-6.61464	0.514604	284.675	1.04924
-15.2904	0.0115184	-6.61098	0.513874	284.614	1.04859
-15.2864	0.012177	-6.60731	0.513144	284.553	1.0479
-15.2825	0.0136291	-6.60365	0.512764	284.493	1.04718
-15.2785	0.0150812	-6.59999	0.512385	284.432	1.04647
-15.2746	0.0143969	-6.59633	0.512739	284.371	1.04577
-15.2706	0.0137126	-6.59267	0.513092	284.311	1.04511
-15.2667	0.0130282	-6.58901	0.513531	284.25	1.04449
-15.2627	0.0123439	-6.58535	0.51397	284.189	1.04392
-15.2588	0.0117206	-6.58169	0.51441	284.129	1.04341
-15.2548	0.0110973	-6.57803	0.514849	284.068	1.04296
-15.2509	0.010474	-6.57437	0.514952	284.007	1.04257
-15.2469	0.00985068	-6.57071	0.515056	283.947	1.04225
-15.243	0.00904425	-6.56705	0.515159	283.886	1.04198
-15.239	0.00823782	-6.56339	0.515263	283.825	1.04178
-15.2351	0.00743141	-6.55973	0.515641	283.765	1.04163
-15.2311	0.00662497	-6.55607	0.516019	283.704	1.04155
-15.2272	0.00847245	-6.55241	0.515176	283.643	1.04154
-15.2232	0.0103199	-6.54875	0.514334	283.582	1.0416
-15.2193	0.0121674	-6.54509	0.514605	283.522	1.04172
-15.2153	0.0140149	-6.54142	0.514876	283.461	1.04193
-15.2114	0.0143058	-6.53776	0.515148	283.4	1.04221
-15.2074	0.0145967	-6.5341	0.515419	283.34	1.04257
-15.2035	0.0148876	-6.53044	0.514613	283.279	1.04302
-15.1996	0.0151785	-6.52678	0.513806	283.218	1.04353
-15.1956	0.0147522	-6.52312	0.513	283.158	1.04411
-15.1917	0.0143258	-6.51946	0.512194	283.097	1.04474
-15.1877	0.0153645	-6.5158	0.511235	283.036	1.04539
-15.1838	0.0164032	-6.51214	0.510276	282.976	1.04606
-15.1798	0.0167246	-6.50848	0.510599	282.915	1.0467
-15.1759	0.017046	-6.50482	0.512386	282.854	1.04729
-15.1719	0.0159024	-6.50116	0.513724	282.794	1.0478
-15.168	0.0147589	-6.4975	0.513597	282.733	1.04818
-15.164	0.0151146	-6.49384	0.512737	282.672	1.04842
-15.1601	0.0154704	-6.49018	0.513342	282.612	1.04847
-15.1561	0.0150936	-6.48652	0.513871	282.551	1.04832
-15.1522	0.0147169	-6.48286	0.512935	282.49	1.04794
-15.1482	0.0132566	-6.4792	0.51209	282.43	1.04733
-15.1443	0.0117964	-6.47554	0.512711	282.369	1.04649
-15.1403	0.0105193	-6.47187	0.513862	282.308	1.04543
-15.1364	0.00924217	-6.46821	0.515014	282.248	1.04418
-15.1324	0.00983447	-6.46455	0.51586	282.187	1.04277
-15.1285	0.0133568	-6.46089	0.515242	282.126	1.04125
-15.1245	0.0168791	-6.45723	0.514608	282.066	1.03966
-15.1206	0.0174714	-6.45357	0.513974	282.005	1.03808
-15.1166	0.0163851	-6.44991	0.513249	281.944	1.03657
-15.1127	0.0152987	-6.44625	0.512524	281.884	1.0352
-15.1087	0.0164709	-6.44259	0.512859	281.823	1.03403
-15.1048	0.0176431	-6.43893	0.513194	281.762	1.03313
-15.1008	0.0177013	-6.43527	0.513529	281.702	1.03256
-15.0969	0.0177595	-6.43161	0.513865	281.641	1.03235
-15.0929	0.0178176	-6.42795	0.514093	281.58	1.03253
-15.089	0.0178758	-6.42429	0.514321	281.519	1.03312
-15.085	0.0157365	-6.42063	0.515282	281.459	1.03411
-15.0811	0.0135971	-6.41697	0.516243	281.398	1.03547
-15.0771	0.0129228	-6.41331	0.516849	281.337	1.03717
-15.0732	0.0122485	-6.40965	0.517455	281.277	1.03914
-15.0692	0.012177	-6.40598	0.518061	281.216	1.04131
-15.0653	0.0121054	-6.40232	0.518667	281.155	1.04359
-15.0613	0.0120339	-6.39866	0.518281	281.095	1.04588
-15.0574	0.0119624	-6.395	0.517896	281.034	1.04809
-15.0534	0.0136305	-6.39134	0.51751	280.973	1.05011
-15.0495	0.0152987	-6.38768	0.517124	280.913	1.05184
-15.0455	0.0161733	-6.38402	0.516738	280.852	1.05321
-15.0416	0.0141179	-6.38036	0.516353	280.791	1.05413
-15.0376	0.0116695	-6.3767	0.515967	280.731	1.05455
-15.0337	0.00922118	-6.37304	0.515581	280.67	1.05445
-15.0297	0.00903138	-6.36938	0.515668	280.609	1.05379
-15.0258	0.00884158	-6.36572	0.515756	280.549	1.05261
-15.0218	0.00888068	-6.36206	0.515751	280.488	1.05094
-15.0179	0.00891979	-6.3584	0.515747	280.427	1.04883
-15.0139	0.0096914	-6.35474	0.514622	280.367	1.04636
-15.01	0.010463	-6.35108	0.512033	280.306	1.04363
-15.006	0.0120053	-6.34742	0.510175	280.245	1.04076
-15.0021	0.0135476	-6.34376	0.509783	280.185	1.03784
-14.9982	0.0136248	-6.3401	0.51113	280.124	1.03502
-14.9942	0.0137021	-6.33643	0.512477	280.063	1.03238
-14.9903	0.0104983	-6.33277	0.514007	280.003	1.03006
-14.9863	0.00729453	-6.32911	0.514072	279.942	1.02812
-14.9824	0.00653248	-6.32545	0.513073	279.881	1.02666
-14.9784	0.00577039	-6.32179	0.512074	279.821	1.02571
-14.9745	0.00704847	-6.31813	0.510984	279.76	1.02531
-14.9705	0.00832652	-6.31447	0.509893	279.699	1.02545
-14.9666	0.0110696	-6.31081	0.509612	279.639	1.02611
-14.9626	0.0138127	-6.30715	0.50933	279.578	1.02724
-14.9587	0.013229	-6.30349	0.510757	279.517	1.02876
-14.9547	0.0126453	-6.29983	0.512184	279.456	1.03059
-14.9508	0.0105965	-6.29617	0.513844	279.396	1.03263
-14.9468	0.00854781	-6.29251	0.515504	279.335	1.03475
-14.9429	0.00889308	-6.28885	0.514967	279.274	1.03686
-14.9389	0.00923835	-6.28519	0.512964	279.214	1.03882
-14.935	0.00958362	-6.28153	0.511618	279.153	1.04056
-14.931	0.00992889	-6.27787	0.512713	279.092	1.04197
-14.9271	0.0102742	-6.27421	0.513565	279.032	1.04299
-14.9231	0.0106194	-6.27055	0.514416	278.971	1.04357
-14.9192	0.0109647	-6.26688	0.514424	278.91	1.0437
-14.9152	0.01131	-6.26322	0.514432	278.85	1.04337
-14.9113	0.0112795	-6.25956	0.51444	278.789	1.04263
-14.9073	0.0112489	-6.2559	0.514448	278.728	1.04151
-14.9034	0.0112184	-6.25224	0.514227	278.668	1.0401
-14.8994	0.0111879	-6.24858	0.514007	278.607	1.03849
-14.8955	0.00969235	-6.24492	0.512565	278.546	1.03677
-14.8915	0.00819683	-6.24126	0.511124	278.486	1.03507
-14.8876	0.00816628	-6.2376	0.510679	278.425	1.03347
-14.8836	0.00813576	-6.23394	0.510235	278.364	1.0321
-14.8797	0.00925933	-6.23028	0.510523	278.304	1.03103
-14.8757	0.0103829	-6.22662	0.510811	278.243	1.03035
-14.8718	0.0100414	-6.22296	0.512106	278.182	1.03011
-14.8678	0.00969998	-6.2193	0.513401	278.122	1.03034
-14.8639	0.00977056	-6.21564	0.513811	278.061	1.03106
-14.8599	0.00984114	-6.21198	0.512756	278	1.03224
-14.856	0.00844671	-6.20832	0.512095	277.94	1.03385
-14.852	0.00705226	-6.20466	0.511433	277.879	1.03582
-14.8481	0.00811862	-6.20099	0.5119	277.818	1.03807
-14.8441	0.00918494	-6.19733	0.512367	277.758	1.0405
-14.8402	0.00951876	-6.19367	0.513063	277.697	1.04301
-14.8362	0.00985259	-6.19001	0.51376	277.636	1.0455
-14.8323	0.00972859	-6.18635	0.514456	277.576	1.04785
-14.8283	0.0096046	-6.18269	0.515152	277.515	1.04996
-14.8244	0.00874811	-6.17903	0.514381	277.454	1.05176
-14.8204	0.00789159	-6.17537	0.513611	277.393	1.05317
-14.8165	0.00969807	-6.17171	0.513725	277.333	1.05413
-14.8125	0.0115045	-6.16805	0.515305	277.272	1.05464
-14.8086	0.0125175	-6.16439	0.514687	277.211	1.05467
-14.8046	0.0106004	-6.16073	0.514069	277.151	1.05425
-14.8007	0.00900372	-6.15707	0.514275	277.09	1.05343
-14.7968	0.00740708	-6.15341	0.514481	277.029	1.05227
-14.7928	0.00806901	-6.14975	0.514637	276.969	1.05083
-14.7889	0.00873094	-6.14609	0.514793	276.908	1.04921
-14.7849	0.00820255	-6.14243	0.51495	276.847	1.04751
-14.781	0.00767413	-6.13877	0.515106	276.787	1.04581
-14.777	0.00714575	-6.13511	0.514027	276.726	1.04421
-14.7731	0.00661737	-6.13144	0.512947	276.665	1.04279
-14.7691	0.00821018	-6.12778	0.511868	276.605	1.04162
-14.7652	0.00980299	-6.12412	0.510788	276.544	1.04075
-14.7612	0.0113958	-6.12046	0.511076	276.483	1.04021
-14.7573	0.0129886	-6.1168	0.511364	276.423	1.04002
-14.7533	0.014261	-6.11314	0.511652	276.362	1.04017
-14.7494	0.0155333	-6.10948	0.51194	276.301	1.04063
-14.7454	0.0160732	-6.10582	0.511511	276.241	1.04136
-14.7415	0.016613	-6.10216	0.511082	276.18	1.0423
-14.7375	0.0143907	-6.0985	0.510653	276.119	1.04338
-14.7336	0.0121684	-6.09484	0.510223	276.059	1.04451
-14.7296	0.0117163	-6.09118	0.51087	275.998	1.04563
-14.7257	0.0141942	-6.08752	0.511517	275.937	1.04666
-14.7217	0.0169087	-6.08386	0.513384	275.877	1.04752
-14.7178	0.0196231	-6.0802	0.515251	275.816	1.04815
-14.7138	0.0181257	-6.07654	0.5166	275.755	1.04852
-14.7099	0.0166283	-6.07288	0.517948	275.695	1.0486
-14.7059	0.0155276	-6.06922	0.517588	275.634	1.04837
-14.702	0.0144269	-6.06556	0.517227	275.573	1.04784
-14.698	0.0125938	-6.06189	0.516518	275.513	1.04704
-14.6941	0.0107606	-6.05823	0.515808	275.452	1.04602
-14.6901	0.0106976	-6.05457	0.515099	275.391	1.04482
-14.6862	0.0106347	-6.05091	0.514389	275.33	1.04352
-14.6822	0.0113042	-6.04725	0.514198	275.27	1.04219
-14.6783	0.0119738	-6.04359	0.514008	275.209	1.04091
-14.6743	0.0101712	-6.03993	0.513817	275.148	1.03976
-14.6704	0.0083685	-6.03627	0.513626	275.088	1.0388
-14.6664	0.00803085	-6.03261	0.512985	275.027	1.0381
-14.6625	0.00769323	-6.02895	0.512344	274.966	1.03771
-14.6585	0.00964848	-6.02529	0.512833	274.906	1.03767
-14.6546	0.0116037	-6.02163	0.513321	274.845	1.03799
-14.6506	0.0111173	-6.01797	0.514404	274.784	1.03868
-14.6467	0.0106309	-6.01431	0.514023	274.724	1.03972
-14.6427	0.0115179	-6.01065	0.512756	274.663	1.04109
-14.6388	0.0124049	-6.00699	0.51149	274.602	1.04274
-14.6348	0.0132919	-6.00333	0.511145	274.542	1.04462
-14.6309	0.014179	-5.99967	0.5108	274.481	1.04667
-14.6269	0.0140283	-5.996	0.511188	274.42	1.0488
-14.623	0.0138776	-5.99234	0.511576	274.36	1.05095
-14.619	0.0151919	-5.98868	0.511933	274.299	1.05304
-14.6151	0.0165062	-5.98502	0.51229	274.238	1.05501
-14.6111	0.0159587	-5.98136	0.51045	274.178	1.0568
-14.6072	0.0154112	-5.9777	0.50861	274.117	1.05834
-14.6032	0.0148638	-5.97404	0.508318	274.056	1.05959
-14.5993	0.0143163	-5.97038	0.508027	273.996	1.06053
-14.5954	0.0137469	-5.96672	0.508468	273.935	1.06113
-14.5914	0.0131775	-5.96306	0.508909	273.874	1.06139
-14.5875	0.0126081	-5.9594	0.509945	273.814	1.06132
-14.5835	0.0120387	-5.95574	0.510982	273.753	1.06091
-14.5796	0.0118202	-5.95208	0.512842	273.692	1.06021
-14.5756	0.0116018	-5.94842	0.513237	273.632	1.05924
-14.5717	0.0113834	-5.94476	0.512809	273.571	1.05803
-14.5677	0.011165	-5.9411	0.512382	273.51	1.05663
-14.5638	0.00979441	-5.93744	0.512259	273.45	1.05508
-14.5598	0.00842383	-5.93378	0.513601	273.389	1.05342
-14.5559	0.00778575	-5.93012	0.514486	273.328	1.05169
-14.5519	0.00714764	-5.92645	0.51537	273.267	1.04992
-14.548	0.00812719	-5.92279	0.514149	273.207	1.04815
-14.544	0.00910673	-5.91913	0.512928	273.146	1.04642
-14.5401	0.00935376	-5.91547	0.512844	273.085	1.04474
-14.5361	0.00960079	-5.91181	0.512759	273.025	1.04313
-14.5322	0.00790209	-5.90815	0.512675	272.964	1.04163
-14.5282	0.0062034	-5.90449	0.51259	272.903	1.04023
-14.5243	0.00596972	-5.90083	0.512872	272.843	1.03896
-14.5203	0.00573605	-5.89717	0.513154	272.782	1.03783
-14.5164	0.00756254	-5.89351	0.513436	272.721	1.03684
-14.5124	0.00938905	-5.88985	0.513718	272.661	1.03601
-14.5085	0.00975053	-5.88619	0.514174	272.6	1.03533
-14.5045	0.010112	-5.88253	0.51463	272.539	1.03482
-14.5006	0.00939	-5.87887	0.514354	272.479	1.03448
-14.4966	0.00866799	-5.87521	0.514078	272.418	1.03431
-14.4927	0.00941098	-5.87155	0.513558	272.357	1.0343
-14.4887	0.010154	-5.86789	0.513038	272.297	1.03447
-14.4848	0.0116753	-5.86423	0.511693	272.236	1.0348
-14.4808	0.0131966	-5.86057	0.511814	272.175	1.03529
-14.4769	0.0139853	-5.8569	0.512972	272.115	1.03592
-14.4729	0.0147741	-5.85324	0.514131	272.054	1.03667
-14.469	0.014891	-5.84958	0.51416	271.993	1.03754
-14.465	0.0150078	-5.84592	0.514189	271.933	1.03849
-14.4611	0.0151246	-5.84226	0.514767	271.872	1.03951
-14.4571	0.0152415	-5.8386	0.515346	271.811	1.04057
-14.4532	0.0161061	-5.83494	0.517145	271.751	1.04165
-14.4492	0.0169707	-5.83128	0.518944	271.69	1.04271
-14.4453	0.0178353	-5.82762	0.518398	271.629	1.04375
-14.4413	0.0186999	-5.82396	0.517852	271.569	1.04475
-14.4374	0.0167642	-5.8203	0.517306	271.508	1.04568
-14.4334	0.0148285	-5.81664	0.51676	271.447	1.04655
-14.4295	0.0128928	-5.81298	0.515619	271.387	1.04735
-14.4255	0.0109571	-5.80932	0.514478	271.326	1.04808
-14.4216	0.0106695	-5.80566	0.514069	271.265	1.04876
-14.4176	0.0103819	-5.802	0.51366	271.204	1.0494
-14.4137	0.0100944	-5.79834	0.514678	271.144	1.05002
-14.4097	0.00980681	-5.79468	0.515697	271.083	1.05065
-14.4058	0.0108126	-5.79101	0.516318	271.022	1.05131
-14.4019	0.0118183	-5.78735	0.515474	270.962	1.05203
-14.3979	0.0128241	-5.78369	0.514127	270.901	1.05282
-14.394	0.0138299	-5.78003	0.51278	270.84	1.05372
-14.39	0.0136758	-5.77637	0.512074	270.78	1.05474
-14.3861	0.0135218	-5.77271	0.511368	270.719	1.05588
-14.3821	0.0133678	-5.76905	0.511144	270.658	1.05715
-14.3782	0.0132137	-5.76539	0.510921	270.598	1.05853
-14.3742	0.0139028	-5.76173	0.510697	270.537	1.06002
-14.3703	0.0145919	-5.75807	0.510473	270.476	1.06158
-14.3663	0.0152811	-5.75441	0.510204	270.416	1.06319
-14.3624	0.0159702	-5.75075	0.509934	270.355	1.0648
-14.3584	0.0161862	-5.74709	0.511374	270.294	1.06637
-14.3545	0.0164022	-5.74343	0.512814	270.234	1.06786
-14.3505	0.0165267	-5.73977	0.512697	270.173	1.06921
-14.3466	0.0166512	-5.73611	0.51258	270.112	1.07038
-14.3426	0.0169526	-5.73245	0.511822	270.052	1.07133
-14.3387	0.0157889	-5.72879	0.511065	269.991	1.07202
-14.3347	0.0147169	-5.72513	0.510261	269.93	1.07243
-14.3308	0.0136448	-5.72146	0.510922	269.87	1.07254
-14.3268	0.0133511	-5.7178	0.511492	269.809	1.07234
-14.3229	0.0130573	-5.71414	0.512062	269.748	1.07185
-14.3189	0.0121226	-5.71048	0.512174	269.688	1.07107
-14.315	0.0111879	-5.70682	0.512286	269.627	1.07005
-14.311	0.0104935	-5.70316	0.512398	269.566	1.0688
-14.3071	0.0112642	-5.6995	0.51251	269.506	1.06738
-14.3031	0.0119433	-5.69584	0.513706	269.445	1.06583
-14.2992	0.0126224	-5.69218	0.514901	269.384	1.06421
-14.2952	0.0124316	-5.68852	0.5157	269.324	1.06257
-14.2913	0.0122409	-5.68486	0.515034	269.263	1.06094
-14.2873	0.0127826	-5.6812	0.513383	269.202	1.05938
-14.2834	0.0133244	-5.67754	0.511733	269.142	1.05792
-14.2794	0.0106919	-5.67388	0.512188	269.081	1.05658
-14.2755	0.00805947	-5.67022	0.512644	269.02	1.05538
-14.2715	0.00802132	-5.66656	0.512977	268.959	1.05433
-14.2676	0.00944818	-5.6629	0.51331	268.899	1.05341
-14.2636	0.0119128	-5.65924	0.512911	268.838	1.05261
-14.2597	0.0143773	-5.65557	0.512512	268.777	1.05191
-14.2557	0.0153159	-5.65191	0.512079	268.717	1.05128
-14.2518	0.0147894	-5.64825	0.511646	268.656	1.05068
-14.2478	0.0126376	-5.64459	0.512922	268.595	1.05008
-14.2439	0.0104859	-5.64093	0.514198	268.535	1.04944
-14.2399	0.00766271	-5.63727	0.514208	268.474	1.04873
-14.236	0.0048395	-5.63361	0.514217	268.413	1.04793
-14.232	0.00367968	-5.62995	0.514227	268.353	1.04702
-14.2281	0.00496158	-5.62629	0.514236	268.292	1.04599
-14.2241	0.00633504	-5.62263	0.51428	268.231	1.04485
-14.2202	0.00770847	-5.61897	0.514324	268.171	1.04362
-14.2162	0.00800273	-5.61531	0.515009	268.11	1.04231
-14.2123	0.00829696	-5.61165	0.515694	268.049	1.04097
-14.2083	0.00767558	-5.60799	0.516211	267.989	1.03963
-14.2044	0.00851921	-5.60433	0.515263	267.928	1.03835
-14.2005	0.0101258	-5.60067	0.514406	267.867	1.03717
-14.1965	0.0102675	-5.59701	0.51355	267.807	1.03615
-14.1926	0.0112332	-5.59335	0.513393	267.746	1.03534
-14.1886	0.0121989	-5.58969	0.513237	267.685	1.03477
-14.1847	0.0125313	-5.58602	0.513813	267.625	1.0345
-14.1807	0.0113987	-5.58236	0.514389	267.564	1.03454
-14.1768	0.0101745	-5.5787	0.51524	267.503	1.0349
-14.1728	0.0104153	-5.57504	0.51609	267.443	1.03558
-14.1689	0.0114802	-5.57138	0.516544	267.382	1.03658
-14.1649	0.0110801	-5.56772	0.515533	267.321	1.03787
-14.161	0.0102222	-5.56406	0.513813	267.261	1.0394
-14.157	0.00936425	-5.5604	0.512093	267.2	1.04113
-14.1531	0.0105169	-5.55674	0.511654	267.139	1.043
-14.1491	0.0131346	-5.55308	0.51268	267.079	1.04495
-14.1452	0.0129748	-5.54942	0.512684	267.018	1.0469
-14.1412	0.0103734	-5.54576	0.512688	266.957	1.0488
-14.1373	0.00949635	-5.5421	0.512692	266.896	1.05058
-14.1333	0.0100844	-5.53844	0.512695	266.836	1.05216
-14.1294	0.00905475	-5.53478	0.512689	266.775	1.05352
-14.1254	0.00656011	-5.53112	0.511218	266.714	1.05459
-14.1215	0.00709472	-5.52746	0.510968	266.654	1.05535
-14.1175	0.00762933	-5.5238	0.512182	266.593	1.05578
-14.1136	0.00880486	-5.52014	0.512283	266.532	1.05586
-14.1096	0.00998039	-5.51647	0.512383	266.472	1.05561
-14.1057	0.00990457	-5.51281	0.511935	266.411	1.05504
-14.1017	0.00982874	-5.50915	0.511486	266.35	1.05417
-14.0978	0.00966135	-5.50549	0.510675	266.29	1.05303
-14.0938	0.00949396	-5.50183	0.511329	266.229	1.05166
-14.0899	0.00968854	-5.49817	0.512379	266.168	1.05011
-14.0859	0.00841808	-5.49451	0.51343	266.108	1.04842
-14.082	0.00788017	-5.49085	0.516113	266.047	1.04664
-14.078	0.00880724	-5.48719	0.518796	265.986	1.04481
-14.0741	0.00878816	-5.48353	0.520594	265.926	1.04297
-14.0701	0.00876909	-5.47987	0.520927	265.865	1.04117
-14.0662	0.0103066	-5.47621	0.520305	265.804	1.03944
-14.0622	0.0118441	-5.47255	0.519683	265.744	1.0378
-14.0583	0.011764	-5.46889	0.518969	265.683	1.03629
-14.0543	0.0116839	-5.46523	0.518255	265.622	1.03493
-14.0504	0.0123362	-5.46157	0.517007	265.562	1.03373
-14.0464	0.0129886	-5.45791	0.515759	265.501	1.03272
-14.0425	0.0124049	-5.45425	0.515732	265.44	1.0319
-14.0385	0.0118212	-5.45058	0.515705	265.38	1.03129
-14.0346	0.0112375	-5.44692	0.515174	265.319	1.03089
-14.0306	0.0106538	-5.44326	0.514644	265.258	1.03073
-14.0267	0.0102455	-5.4396	0.515334	265.198	1.0308
-14.0227	0.00983733	-5.43594	0.516024	265.137	1.03111
-14.0188	0.00933755	-5.43228	0.515584	265.076	1.03168
-14.0148	0.00883776	-5.42862	0.515145	265.016	1.0325
-14.0109	0.0106881	-5.42496	0.515927	264.955	1.03357
-14.0069	0.0110734	-5.4213	0.516708	264.894	1.0349
-14.003	0.0108178	-5.41764	0.518482	264.833	1.03647
-13.9991	0.0105622	-5.41398	0.520255	264.773	1.03827
-13.9951	0.00954356	-5.41032	0.520655	264.712	1.04027
-13.9912	0.00852492	-5.40666	0.51959	264.651	1.04245
-13.9872	0.0091239	-5.403	0.517854	264.591	1.04477
-13.9833	0.0111879	-5.39934	0.516118	264.53	1.04718
-13.9793	0.0133129	-5.39568	0.516488	264.469	1.04964
-13.9754	0.015438	-5.39202	0.516857	264.409	1.05209
-13.9714	0.0142362	-5.38836	0.515098	264.348	1.05447
-13.9675	0.0130344	-5.3847	0.513339	264.287	1.05672
-13.9635	0.0125418	-5.38103	0.511977	264.227	1.05877
-13.9596	0.0120492	-5.37737	0.512079	264.166	1.06058
-13.9556	0.0115565	-5.37371	0.512197	264.105	1.06208
-13.9517	0.0110639	-5.37005	0.512315	264.045	1.06323
-13.9477	0.0122499	-5.36639	0.512524	263.984	1.064
-13.9438	0.013436	-5.36273	0.512733	263.923	1.06436
-13.9398	0.0122719	-5.35907	0.511404	263.863	1.0643
-13.9359	0.0111078	-5.35541	0.510074	263.802	1.06382
-13.9319	0.0100734	-5.35175	0.510453	263.741	1.06294
-13.928	0.010504	-5.34809	0.510832	263.681	1.06169
-13.924	0.0115756	-5.34443	0.510677	263.62	1.06011
-13.9201	0.0126472	-5.34077	0.510522	263.559	1.05824
-13.9161	0.0120706	-5.33711	0.510367	263.499	1.05616
-13.9122	0.0114941	-5.33345	0.510212	263.438	1.05392
-13.9082	0.0117416	-5.32979	0.510431	263.377	1.05159
-13.9043	0.0119891	-5.32613	0.51065	263.317	1.04926
-13.9003	0.0118703	-5.32247	0.510869	263.256	1.04697
-13.8964	0.0132166	-5.31881	0.511087	263.195	1.04481
-13.8924	0.0138303	-5.31515	0.5121	263.135	1.04281
-13.8885	0.0129791	-5.31148	0.513112	263.074	1.04103
-13.8845	0.0129519	-5.30782	0.514124	263.013	1.03951
-13.8806	0.0129247	-5.30416	0.515137	262.953	1.03826
-13.8766	0.0120735	-5.3005	0.514635	262.892	1.0373
-13.8727	0.0112222	-5.29684	0.514133	262.831	1.03663
-13.8687	0.0109432	-5.29318	0.513632	262.77	1.03624
-13.8648	0.0106643	-5.28952	0.51313	262.71	1.03611
-13.8608	0.00965277	-5.28586	0.513208	262.649	1.03621
-13.8569	0.00864128	-5.2822	0.513287	262.588	1.03651
-13.8529	0.00907954	-5.27854	0.513182	262.528	1.03698
-13.849	0.00951781	-5.27488	0.514542	262.467	1.03758
-13.845	0.0104749	-5.27122	0.516493	262.406	1.03827
-13.8411	0.0114321	-5.26756	0.516979	262.346	1.03902
-13.8371	0.0135538	-5.2639	0.516184	262.285	1.03979
-13.8332	0.0122571	-5.26024	0.515389	262.224	1.04056
-13.8292	0.00961748	-5.25658	0.516729	262.164	1.0413
-13.8253	0.00844289	-5.25292	0.51807	262.103	1.04199
-13.8213	0.00905379	-5.24926	0.518526	262.042	1.04261
-13.8174	0.00966469	-5.24559	0.517517	261.982	1.04316
-13.8134	0.0102756	-5.24193	0.516502	261.921	1.04362
-13.8095	0.0108865	-5.23827	0.515488	261.86	1.04397
-13.8055	0.011444	-5.23461	0.515602	261.8	1.04421
-13.8016	0.0105365	-5.23095	0.515717	261.739	1.04432
-13.7977	0.00962893	-5.22729	0.515602	261.678	1.04429
-13.7937	0.0101864	-5.22363	0.515488	261.618	1.04411
-13.7898	0.0123005	-5.21997	0.515373	261.557	1.04377
-13.7858	0.0144145	-5.21631	0.515259	261.496	1.04324
-13.7819	0.0150026	-5.21265	0.514652	261.436	1.04251
-13.7779	0.0141255	-5.20899	0.514046	261.375	1.04157
-13.774	0.0123939	-5.20533	0.515545	261.314	1.04042
-13.77	0.0106624	-5.20167	0.517044	261.254	1.03904
-13.7661	0.0104568	-5.19801	0.518497	261.193	1.03746
-13.7621	0.0117163	-5.19435	0.518486	261.132	1.03568
-13.7582	0.0127621	-5.19069	0.516216	261.072	1.03373
-13.7542	0.0138079	-5.18703	0.513947	261.011	1.03165
-13.7503	0.0143044	-5.18337	0.512473	260.95	1.02951
-13.7463	0.0133358	-5.17971	0.512465	260.89	1.02735
-13.7424	0.0121917	-5.17604	0.513341	260.829	1.02526
-13.7384	0.0110477	-5.17238	0.514217	260.768	1.02331
-13.7345	0.00990362	-5.16872	0.514377	260.707	1.02161
-13.7305	0.00875955	-5.16506	0.514536	260.647	1.02024
-13.7266	0.00697453	-5.1614	0.514695	260.586	1.01928
-13.7226	0.00665456	-5.15774	0.514854	260.525	1.01883
-13.7187	0.00795219	-5.15408	0.514495	260.465	1.01894
-13.7147	0.0092498	-5.15042	0.514135	260.404	1.01969
-13.7108	0.00939382	-5.14676	0.514508	260.343	1.02109
-13.7068	0.00953784	-5.1431	0.514881	260.283	1.02316
-13.7029	0.00876623	-5.13944	0.515468	260.222	1.02589
-13.6989	0.00945963	-5.13578	0.516054	260.161	1.02922
-13.695	0.00964943	-5.13212	0.517282	260.101	1.0331
-13.691	0.00837421	-5.12846	0.518509	260.04	1.03741
-13.6871	0.00728214	-5.1248	0.518724	259.979	1.04205
-13.6831	0.00863174	-5.12114	0.517473	259.919	1.04686
-13.6792	0.0106299	-5.11748	0.517047	259.858	1.05169
-13.6752	0.0111631	-5.11382	0.516621	259.797	1.05638
-13.6713	0.0112079	-5.11016	0.51653	259.737	1.06077
-13.6673	0.0112527	-5.10649	0.516439	259.676	1.06468
-13.6634	0.0118927	-5.10283	0.516349	259.615	1.06798
-13.6594	0.0125327	-5.09917	0.516258	259.555	1.07055
-13.6555	0.0131727	-5.09551	0.515939	259.494	1.07228
-13.6515	0.0138127	-5.09185	0.515619	259.433	1.0731
-13.6476	0.0139138	-5.08819	0.514567	259.373	1.073
-13.6436	0.0140149	-5.08453	0.513515	259.312	1.07198
-13.6397	0.014116	-5.08087	0.51315	259.251	1.07009
-13.6357	0.0142171	-5.07721	0.512785	259.191	1.06742
-13.6318	0.0132805	-5.07355	0.511596	259.13	1.06409
-13.6278	0.0123439	-5.06989	0.511871	259.069	1.06024
-13.6239	0.0128723	-5.06623	0.511854	259.009	1.05605
-13.6199	0.0134007	-5.06257	0.511837	258.948	1.0517
-13.616	0.0131737	-5.05891	0.511911	258.887	1.0474
-13.612	0.0129467	-5.05525	0.511986	258.827	1.04332
-13.6081	0.0141847	-5.05159	0.51264	258.766	1.03964
-13.6041	0.0154227	-5.04793	0.513294	258.705	1.03652
-13.6002	0.0147379	-5.04427	0.512728	258.644	1.03409
-13.5963	0.0140531	-5.0406	0.512161	258.584	1.03242
-13.5923	0.0134598	-5.03694	0.511625	258.523	1.03158
-13.5884	0.0128665	-5.03328	0.511089	258.462	1.03156
-13.5844	0.0118241	-5.02962	0.511774	258.402	1.03234
-13.5805	0.0122466	-5.02596	0.512459	258.341	1.03383
-13.5765	0.0141341	-5.0223	0.513662	258.28	1.03592
-13.5726	0.0145567	-5.01864	0.514866	258.22	1.03847
-13.5686	0.0145214	-5.01498	0.515337	258.159	1.0413
-13.5647	0.0144861	-5.01132	0.515808	258.098	1.04423
-13.5607	0.0143592	-5.00766	0.516508	258.038	1.04706
-13.5568	0.0142324	-5.004	0.517208	257.977	1.04962
-13.5528	0.0145862	-5.00034	0.517176	257.916	1.05173
-13.5489	0.0149401	-4.99668	0.517143	257.856	1.05323
-13.5449	0.0152024	-4.99302	0.517141	257.795	1.05403
-13.541	0.0154647	-4.98936	0.517139	257.734	1.05403
-13.537	0.0140483	-4.9857	0.51552	257.674	1.05321
-13.5331	0.0111669	-4.98204	0.513901	257.613	1.05158
-13.5291	0.00975053	-4.97838	0.512449	257.552	1.04918
-13.5252	0.00979917	-4.97472	0.512463	257.492	1.04611
-13.5212	0.0103943	-4.97105	0.513361	257.431	1.04252
-13.5173	0.0109895	-4.96739	0.514259	257.37	1.03855
-13.5133	0.0108522	-4.96373	0.514196	257.31	1.03441
-13.5094	0.0121798	-4.96007	0.514133	257.249	1.03028
-13.5054	0.0139043	-4.95641	0.514803	257.188	1.02638
-13.5015	0.0156287	-4.95275	0.515472	257.128	1.02289
-13.4975	0.0158881	-4.94909	0.515724	257.067	1.01999
-13.4936	0.0161476	-4.94543	0.515976	257.006	1.01782
-13.4896	0.0161628	-4.94177	0.516594	256.946	1.01651
-13.4857	0.0147131	-4.93811	0.51648	256.885	1.01613
-13.4817	0.0132633	-4.93445	0.514473	256.824	1.0167
-13.4778	0.0132786	-4.93079	0.511734	256.764	1.01821
-13.4738	0.013538	-4.92713	0.510582	256.703	1.0206
-13.4699	0.0137974	-4.92347	0.511871	256.642	1.02376
-13.4659	0.0126834	-4.91981	0.512615	256.581	1.02756
-13.462	0.0115694	-4.91615	0.511894	256.521	1.03181
-13.458	0.011092	-4.91249	0.511738	256.46	1.03634
-13.4541	0.0106147	-4.90883	0.512314	256.399	1.04094
-13.4501	0.0110529	-4.90516	0.511257	256.339	1.0454
-13.4462	0.0100262	-4.9015	0.510201	256.278	1.04953
-13.4422	0.00985402	-4.89784	0.509983	256.217	1.05316
-13.4383	0.0111469	-4.89418	0.51123	256.157	1.05614
-13.4343	0.0115241	-4.89052	0.512184	256.096	1.05834
-13.4304	0.0119013	-4.88686	0.511673	256.035	1.0597
-13.4264	0.0126677	-4.8832	0.511208	255.975	1.06018
-13.4225	0.013434	-4.87954	0.512207	255.914	1.05978
-13.4185	0.0127354	-4.87588	0.51281	255.853	1.05855
-13.4146	0.0120368	-4.87222	0.51268	255.793	1.05658
-13.4106	0.0110329	-4.86856	0.513008	255.732	1.05399
-13.4067	0.010029	-4.8649	0.513336	255.671	1.0509
-13.4027	0.0104902	-4.86124	0.513744	255.611	1.0475
-13.3988	0.0109513	-4.85758	0.51342	255.55	1.04393
-13.3949	0.0107029	-4.85392	0.512592	255.489	1.04037
-13.3909	0.0104544	-4.85026	0.513229	255.429	1.03698
-13.387	0.0101144	-4.8466	0.513363	255.368	1.03388
-13.383	0.00977438	-4.84294	0.512032	255.307	1.03121
-13.3791	0.0101363	-4.83928	0.510746	255.247	1.02903
-13.3751	0.00903329	-4.83561	0.510925	255.186	1.02741
-13.3712	0.00793023	-4.83195	0.51124	255.125	1.02636
-13.3672	0.00829218	-4.82829	0.510822	255.065	1.02586
-13.3633	0.00872664	-4.82463	0.510908	255.004	1.02588
-13.3593	0.00916109	-4.82097	0.510994	254.943	1.02633
-13.3554	0.00959554	-4.81731	0.511461	254.883	1.02711
-13.3514	0.01003	-4.81365	0.511929	254.822	1.02813
-13.3475	0.0109986	-4.80999	0.512396	254.761	1.02925
-13.3435	0.0105021	-4.80633	0.512863	254.701	1.03036
-13.3396	0.00854065	-4.80267	0.513178	254.64	1.03134
-13.3356	0.0080442	-4.79901	0.513493	254.579	1.03211
-13.3317	0.00873046	-4.79535	0.513807	254.518	1.03258
-13.3277	0.00941671	-4.79169	0.514122	254.458	1.0327
-13.3238	0.00946201	-4.78803	0.513887	254.397	1.03245
-13.3198	0.00950732	-4.78437	0.513653	254.336	1.03183
-13.3159	0.00874381	-4.78071	0.513418	254.276	1.03088
-13.3119	0.0079803	-4.77705	0.513184	254.215	1.02965
-13.308	0.00892598	-4.77339	0.513573	254.154	1.02823
-13.304	0.00987166	-4.76973	0.513962	254.094	1.02672
-13.3001	0.0125837	-4.76606	0.514351	254.033	1.02524
-13.2961	0.0152958	-4.7624	0.51474	253.972	1.02389
-13.2922	0.0153221	-4.75874	0.515068	253.912	1.02279
-13.2882	0.0153483	-4.75508	0.515396	253.851	1.02206
-13.2843	0.0162596	-4.75142	0.514504	253.79	1.02178
-13.2803	0.017171	-4.74776	0.513611	253.73	1.02202
-13.2764	0.0163731	-4.7441	0.513573	253.669	1.02283
-13.2724	0.0155753	-4.74044	0.513535	253.608	1.02423
-13.2685	0.0144875	-4.73678	0.514229	253.548	1.02621
-13.2645	0.0133997	-4.73312	0.514923	253.487	1.02872
-13.2606	0.0135328	-4.72946	0.513847	253.426	1.0317
-13.2566	0.0136658	-4.7258	0.512772	253.366	1.03506
-13.2527	0.0132342	-4.72214	0.511696	253.305	1.03868
-13.2487	0.0128026	-4.71848	0.51062	253.244	1.04244
-13.2448	0.0116385	-4.71482	0.511182	253.184	1.04621
-13.2408	0.0104745	-4.71116	0.511745	253.123	1.04986
-13.2369	0.0100429	-4.7075	0.512307	253.062	1.05325
-13.2329	0.00961128	-4.70384	0.512869	253.002	1.05628
-13.229	0.00917969	-4.70017	0.513614	252.941	1.05883
-13.225	0.00874811	-4.69651	0.514359	252.88	1.06084
-13.2211	0.00804182	-4.69285	0.515105	252.82	1.06225
-13.2171	0.00733555	-4.68919	0.51585	252.759	1.06302
-13.2132	0.00662927	-4.68553	0.515955	252.698	1.06317
-13.2092	0.005923	-4.68187	0.516059	252.638	1.06272
-13.2053	0.0064018	-4.67821	0.516209	252.577	1.06172
-13.2013	0.00688059	-4.67455	0.516359	252.516	1.06024
-13.1974	0.00858024	-4.67089	0.516525	252.456	1.05838
-13.1935	0.0102799	-4.66723	0.517423	252.395	1.05623
-13.1895	0.0110639	-4.66357	0.517512	252.334	1.05391
-13.1856	0.0118479	-4.65991	0.516136	252.273	1.05152
-13.1816	0.0126319	-4.65625	0.514501	252.213	1.04918
-13.1777	0.0134159	-4.65259	0.512866	252.152	1.04696
-13.1737	0.0121474	-4.64893	0.512879	252.091	1.04497
-13.1698	0.0108789	-4.64527	0.513624	252.031	1.04327
-13.1658	0.00887782	-4.64161	0.514156	251.97	1.04191
-13.1619	0.00687677	-4.63795	0.513955	251.909	1.04092
-13.1579	0.00724113	-4.63429	0.512656	251.849	1.04031
-13.154	0.00760548	-4.63062	0.512821	251.788	1.04007
-13.15	0.00723731	-4.62696	0.513574	251.727	1.04018
-13.1461	0.00686914	-4.6233	0.514327	251.667	1.0406
-13.1421	0.00702367	-4.61964	0.513951	251.606	1.04128
-13.1382	0.00717816	-4.61598	0.513575	251.545	1.04217
-13.1342	0.00953021	-4.61232	0.512802	251.485	1.04319
-13.1303	0.0118822	-4.60866	0.512029	251.424	1.04431
-13.1263	0.0137459	-4.605	0.512476	251.363	1.04545
-13.1224	0.0156096	-4.60134	0.512924	251.303	1.04656
-13.1184	0.0162525	-4.59768	0.512639	251.242	1.04762
-13.1145	0.0168953	-4.59402	0.512354	251.181	1.04857
-13.1105	0.0159053	-4.59036	0.513289	251.121	1.04941
-13.1066	0.0149153	-4.5867	0.514225	251.06	1.05011
-13.1026	0.0127044	-4.58304	0.514062	250.999	1.05069
-13.0987	0.0104935	-4.57938	0.513899	250.939	1.05114
-13.0947	0.0101902	-4.57572	0.513003	250.878	1.05149
-13.0908	0.00988692	-4.57206	0.512108	250.817	1.05174
-13.0868	0.0112928	-4.5684	0.512158	250.757	1.05193
-13.0829	0.0126987	-4.56474	0.512209	250.696	1.05206
-13.0789	0.0124297	-4.56107	0.511054	250.635	1.05217
-13.075	0.0121607	-4.55741	0.509167	250.575	1.05226
-13.071	0.0118918	-4.55375	0.507874	250.514	1.05234
-13.0671	0.0116228	-4.55009	0.508047	250.453	1.05242
-13.0631	0.0119795	-4.54643	0.509547	250.393	1.0525
-13.0592	0.0123362	-4.54277	0.511047	250.332	1.05255
-13.0552	0.0139138	-4.53911	0.512368	250.271	1.05258
-13.0513	0.0154914	-4.53545	0.513689	250.21	1.05256
-13.0473	0.0166645	-4.53179	0.513789	250.15	1.05246
-13.0434	0.0178377	-4.52813	0.513889	250.089	1.05228
-13.0394	0.01779	-4.52447	0.512921	250.028	1.05199
-13.0355	0.0177423	-4.52081	0.511953	249.968	1.05157
-13.0315	0.016489	-4.51715	0.511077	249.907	1.05101
-13.0276	0.0152357	-4.51349	0.510201	249.846	1.05032
-13.0236	0.01325	-4.50983	0.510507	249.786	1.04949
-13.0197	0.0112642	-4.50617	0.512278	249.725	1.04855
-13.0157	0.0104268	-4.50251	0.514049	249.664	1.04751
-13.0118	0.00958934	-4.49885	0.514355	249.604	1.04641
-13.0078	0.00875192	-4.49518	0.51344	249.543	1.04529
-13.0039	0.00791451	-4.49152	0.512526	249.482	1.04418
-13	0.00916777	-4.48786	0.511519	249.422	1.04315
-12.996	0.010421	-4.4842	0.510513	249.361	1.04223
-12.9921	0.0116743	-4.48054	0.510965	249.3	1.04147
-12.9881	0.0129276	-4.47688	0.511416	249.24	1.04092
-12.9842	0.0123343	-4.47322	0.511868	249.179	1.04061
-12.9802	0.0117411	-4.46956	0.51232	249.118	1.04058
-12.9763	0.0111478	-4.4659	0.512634	249.058	1.04083
-12.9723	0.0105546	-4.46224	0.512948	248.997	1.04137
-12.9684	0.00944246	-4.45858	0.513262	248.936	1.0422
-12.9644	0.00833034	-4.45492	0.513577	248.876	1.04329
-12.9605	0.00941575	-4.45126	0.513242	248.815	1.04462
-12.9565	0.0105012	-4.4476	0.512908	248.754	1.04613
-12.9526	0.00963226	-4.44394	0.513306	248.694	1.04777
-12.9486	0.00876337	-4.44028	0.513704	248.633	1.04948
-12.9447	0.00862698	-4.43662	0.515247	248.572	1.05119
-12.9407	0.00849058	-4.43296	0.516789	248.512	1.05282
-12.9368	0.00829315	-4.4293	0.517111	248.451	1.05432
-12.9328	0.00809571	-4.42563	0.517433	248.39	1.05561
-12.9289	0.00960747	-4.42197	0.515478	248.33	1.05664
-12.9249	0.0111192	-4.41831	0.513522	248.269	1.05734
-12.921	0.0114483	-4.41465	0.512787	248.208	1.05768
-12.917	0.0117773	-4.41099	0.512053	248.147	1.05762
-12.9131	0.0103972	-4.40733	0.512035	248.087	1.05716
-12.9091	0.00901707	-4.40367	0.512017	248.026	1.05629
-12.9052	0.00795742	-4.40001	0.512	247.965	1.05501
-12.9012	0.00689776	-4.39635	0.511982	247.905	1.05336
-12.8973	0.0090123	-4.39269	0.511812	247.844	1.05138
-12.8933	0.0111268	-4.38903	0.511642	247.783	1.04911
-12.8894	0.0106967	-4.38537	0.512692	247.723	1.0466
-12.8854	0.0102665	-4.38171	0.513742	247.662	1.04394
-12.8815	0.00983637	-4.37805	0.514228	247.601	1.04117
-12.8775	0.00940622	-4.37439	0.514714	247.541	1.03838
-12.8736	0.00819776	-4.37073	0.513491	247.48	1.03563
-12.8696	0.00698933	-4.36707	0.512268	247.419	1.03299
-12.8657	0.00700171	-4.36341	0.512741	247.359	1.03053
-12.8617	0.00701413	-4.35975	0.513213	247.298	1.02829
-12.8578	0.00841141	-4.35608	0.512953	247.237	1.02631
-12.8538	0.00980872	-4.35242	0.512693	247.177	1.02464
-12.8499	0.00964943	-4.34876	0.512113	247.116	1.0233
-12.8459	0.00949015	-4.3451	0.511533	247.055	1.0223
-12.842	0.00832367	-4.34144	0.510952	246.995	1.02164
-12.838	0.00959888	-4.33778	0.510372	246.934	1.0213
-12.8341	0.0115456	-4.33412	0.511219	246.873	1.02127
-12.8301	0.0120272	-4.33046	0.512065	246.813	1.02152
-12.8262	0.0104477	-4.3268	0.513644	246.752	1.022
-12.8222	0.00886828	-4.32314	0.515223	246.691	1.02267
-12.8183	0.00890643	-4.31948	0.515672	246.631	1.02349
-12.8143	0.00894459	-4.31582	0.516122	246.57	1.0244
-12.8104	0.0112108	-4.31216	0.515351	246.509	1.02534
-12.8064	0.013477	-4.3085	0.51458	246.449	1.02626
-12.8025	0.0150106	-4.30484	0.515115	246.388	1.02712
-12.7986	0.0165443	-4.30118	0.515651	246.327	1.02787
-12.7946	0.0145109	-4.29752	0.516186	246.267	1.02848
-12.7907	0.0124774	-4.29386	0.516722	246.206	1.02892
-12.7867	0.0116648	-4.29019	0.515777	246.145	1.02916
-12.7828	0.0108522	-4.28653	0.514833	246.084	1.02919
-12.7788	0.0115198	-4.28287	0.513888	246.024	1.02902
-12.7749	0.0121875	-4.27921	0.512943	245.963	1.02865
-12.7709	0.0128551	-4.27555	0.514051	245.902	1.02811
-12.767	0.0135228	-4.27189	0.515159	245.842	1.02741
-12.763	0.0126415	-4.26823	0.516266	245.781	1.02659
-12.7591	0.0117602	-4.26457	0.517374	245.72	1.0257
-12.7551	0.0120997	-4.26091	0.515964	245.66	1.02478
-12.7512	0.0124393	-4.25725	0.514554	245.599	1.02387
-12.7472	0.0126567	-4.25359	0.513144	245.538	1.02303
-12.7433	0.0128742	-4.24993	0.511734	245.478	1.0223
-12.7393	0.0130916	-4.24627	0.510115	245.417	1.02173
-12.7354	0.0133091	-4.24261	0.508495	245.356	1.02136
-12.7314	0.0133968	-4.23895	0.508585	245.296	1.0212
-12.7275	0.0134846	-4.23529	0.508675	245.235	1.0213
-12.7235	0.0118632	-4.23163	0.509893	245.174	1.02165
-12.7196	0.0102417	-4.22797	0.511112	245.114	1.02225
-12.7156	0.00799461	-4.22431	0.512331	245.053	1.02311
-12.7117	0.00574751	-4.22064	0.51355	244.992	1.02418
-12.7077	0.00716292	-4.21698	0.513529	244.932	1.02544
-12.7038	0.00857833	-4.21332	0.513508	244.871	1.02686
-12.6998	0.00990266	-4.20966	0.512754	244.81	1.02836
-12.6959	0.011227	-4.206	0.512001	244.75	1.02992
-12.6919	0.0113305	-4.20234	0.512545	244.689	1.03145
-12.688	0.011434	-4.19868	0.513088	244.628	1.03291
-12.684	0.0107592	-4.19502	0.514364	244.568	1.03423
-12.6801	0.0100844	-4.19136	0.51564	244.507	1.03537
-12.6761	0.0101421	-4.1877	0.516073	244.446	1.03627
-12.6722	0.0101998	-4.18404	0.516506	244.386	1.03689
-12.6682	0.0103261	-4.18038	0.51523	244.325	1.03722
-12.6643	0.0104525	-4.17672	0.513954	244.264	1.03724
-12.6603	0.0105789	-4.17306	0.513273	244.204	1.03694
-12.6564	0.0107053	-4.1694	0.512592	244.143	1.03634
-12.6524	0.0105722	-4.16574	0.512644	244.082	1.03546
-12.6485	0.0104392	-4.16208	0.512695	244.021	1.03434
-12.6445	0.0103061	-4.15842	0.513239	243.961	1.03302
-12.6406	0.0101731	-4.15475	0.513783	243.9	1.03155
-12.6366	0.00962416	-4.15109	0.514326	243.839	1.03
-12.6327	0.00907525	-4.14743	0.51487	243.779	1.02843
-12.6287	0.00852633	-4.14377	0.51491	243.718	1.02689
-12.6248	0.00797744	-4.14011	0.51495	243.657	1.02545
-12.6208	0.00883252	-4.13645	0.51499	243.597	1.02416
-12.6169	0.00968758	-4.13279	0.51503	243.536	1.02305
-12.6129	0.0105427	-4.12913	0.514956	243.475	1.02217
-12.609	0.0113977	-4.12547	0.514881	243.415	1.02153
-12.605	0.0120239	-4.12181	0.514807	243.354	1.02114
-12.6011	0.01265	-4.11815	0.514732	243.293	1.021
-12.5972	0.0132762	-4.11449	0.513987	243.233	1.02108
-12.5932	0.0139024	-4.11083	0.513241	243.172	1.02136
-12.5893	0.0126362	-4.10717	0.512495	243.111	1.02181
-12.5853	0.0113701	-4.10351	0.511749	243.051	1.02237
-12.5814	0.0101039	-4.09985	0.512156	242.99	1.023
-12.5774	0.00883776	-4.09619	0.512562	242.929	1.02364
-12.5735	0.00917922	-4.09253	0.512968	242.869	1.02425
-12.5695	0.00952067	-4.08887	0.513374	242.808	1.02478
-12.5656	0.00986212	-4.0852	0.513109	242.747	1.0252
-12.5616	0.0102036	-4.08154	0.512844	242.687	1.02547
-12.5577	0.0102093	-4.07788	0.512579	242.626	1.02558
-12.5537	0.010215	-4.07422	0.512314	242.565	1.02552
-12.5498	0.0114416	-4.07056	0.511532	242.505	1.02531
-12.5458	0.0126682	-4.0669	0.51075	242.444	1.02496
-12.5419	0.0155886	-4.06324	0.509968	242.383	1.0245
-12.5379	0.0185091	-4.05958	0.509186	242.323	1.02398
-12.534	0.0182554	-4.05592	0.509686	242.262	1.02344
-12.53	0.0180017	-4.05226	0.510185	242.201	1.02294
-12.5261	0.0156116	-4.0486	0.510685	242.141	1.02253
-12.5221	0.0132214	-4.04494	0.511185	242.08	1.02226
-12.5182	0.012052	-4.04128	0.511955	242.019	1.02219
-12.5142	0.0108827	-4.03762	0.512726	241.958	1.02235
-12.5103	0.00953402	-4.03396	0.513496	241.898	1.02277
-12.5063	0.00818538	-4.0303	0.514267	241.837	1.02348
-12.5024	0.00952258	-4.02664	0.514961	241.776	1.02447
-12.4984	0.0108598	-4.02298	0.515656	241.716	1.02573
-12.4945	0.010091	-4.01932	0.51635	241.655	1.02725
-12.4905	0.00932228	-4.01565	0.517044	241.594	1.02898
-12.4866	0.00782102	-4.01199	0.517715	241.534	1.03087
-12.4826	0.00631977	-4.00833	0.518385	241.473	1.03286
-12.4787	0.007863	-4.00467	0.51875	241.412	1.03489
-12.4747	0.00940622	-4.00101	0.517651	241.352	1.03688
-12.4708	0.0102169	-3.99735	0.516246	241.291	1.03876
-12.4668	0.0110277	-3.99369	0.516306	241.23	1.04045
-12.4629	0.0122657	-3.99003	0.516671	241.17	1.04191
-12.4589	0.0135037	-3.98637	0.517036	241.109	1.04306
-12.455	0.0130325	-3.98271	0.515803	241.048	1.04388
-12.451	0.0125613	-3.97905	0.51457	240.988	1.04433
-12.4471	0.0108998	-3.97539	0.513337	240.927	1.04439
-12.4431	0.00923835	-3.97173	0.512104	240.866	1.04407
-12.4392	0.00977438	-3.96807	0.512137	240.806	1.04338
-12.4352	0.0103104	-3.96441	0.512171	240.745	1.04235
-12.4313	0.0112432	-3.96075	0.513913	240.684	1.04104
-12.4273	0.012176	-3.95709	0.515656	240.624	1.03949
-12.4234	0.0138413	-3.95343	0.515908	240.563	1.03778
-12.4194	0.0155066	-3.94976	0.516161	240.502	1.03596
-12.4155	0.0163555	-3.9461	0.515208	240.442	1.03411
-12.4115	0.0172044	-3.94244	0.513523	240.381	1.03231
-12.4076	0.0163441	-3.93878	0.512815	240.32	1.03061
-12.4036	0.0154837	-3.93512	0.513571	240.26	1.02909
-12.3997	0.0132805	-3.93146	0.514327	240.199	1.0278
-12.3958	0.0110772	-3.9278	0.513618	240.138	1.02678
-12.3918	0.0110715	-3.92414	0.512101	240.078	1.02606
-12.3879	0.0110658	-3.92048	0.511316	240.017	1.02565
-12.3839	0.0112661	-3.91682	0.511737	239.956	1.02558
-12.38	0.0114664	-3.91316	0.512157	239.895	1.02583
-12.376	0.0104458	-3.9095	0.5136	239.835	1.02639
-12.3721	0.00942529	-3.90584	0.515043	239.774	1.02723
-12.3681	0.00880152	-3.90218	0.515662	239.713	1.02833
-12.3642	0.00817774	-3.89852	0.516281	239.653	1.02964
-12.3602	0.00975149	-3.89486	0.516523	239.592	1.03113
-12.3563	0.0113252	-3.8912	0.515301	239.531	1.03275
-12.3523	0.0127922	-3.88754	0.514078	239.471	1.03445
-12.3484	0.0142591	-3.88388	0.51432	239.41	1.03621
-12.3444	0.0140168	-3.88021	0.51589	239.349	1.03797
-12.3405	0.0137745	-3.87655	0.51746	239.289	1.0397
-12.3365	0.0129676	-3.87289	0.517748	239.228	1.04137
-12.3326	0.0121607	-3.86923	0.516571	239.167	1.04296
-12.3286	0.0135514	-3.86557	0.514898	239.107	1.04444
-12.3247	0.014942	-3.86191	0.513226	239.046	1.0458
-12.3207	0.0143773	-3.85825	0.511751	238.985	1.04701
-12.3168	0.0138127	-3.85459	0.512718	238.925	1.04806
-12.3128	0.0132481	-3.85093	0.513227	238.864	1.04896
-12.3089	0.0126834	-3.84727	0.513004	238.803	1.04968
-12.3049	0.0125613	-3.84361	0.513346	238.743	1.05023
-12.301	0.0124393	-3.83995	0.513687	238.682	1.0506
-12.297	0.0100586	-3.83629	0.513515	238.621	1.05078
-12.2931	0.00767795	-3.83263	0.513344	238.561	1.05078
-12.2891	0.00689205	-3.82897	0.51244	238.5	1.0506
-12.2852	0.00903615	-3.82531	0.511536	238.439	1.05025
-12.2812	0.0118212	-3.82165	0.510616	238.379	1.04972
-12.2773	0.0131412	-3.81799	0.509697	238.318	1.04904
-12.2733	0.0134846	-3.81433	0.509998	238.257	1.04822
-12.2694	0.013828	-3.81066	0.5103	238.197	1.04728
-12.2654	0.0126453	-3.807	0.511417	238.136	1.04626
-12.2615	0.00999756	-3.80334	0.512535	238.075	1.04517
-12.2575	0.00810906	-3.79968	0.51292	238.015	1.04407
-12.2536	0.0091506	-3.79602	0.513306	237.954	1.043
-12.2496	0.00991744	-3.79236	0.514271	237.893	1.04199
-12.2457	0.0106843	-3.7887	0.515236	237.832	1.04109
-12.2417	0.0101082	-3.78504	0.514446	237.772	1.04035
-12.2378	0.00953212	-3.78138	0.513657	237.711	1.03982
-12.2338	0.00895603	-3.77772	0.512898	237.65	1.03951
-12.2299	0.00837996	-3.77406	0.511406	237.59	1.03947
-12.2259	0.00962749	-3.7704	0.510235	237.529	1.03971
-12.222	0.010875	-3.76674	0.510529	237.468	1.04024
-12.218	0.0121226	-3.76308	0.510212	237.408	1.04105
-12.2141	0.0133701	-3.75942	0.509895	237.347	1.04212
-12.2101	0.0143125	-3.75576	0.510586	237.286	1.04343
-12.2062	0.0152548	-3.7521	0.509811	237.226	1.04491
-12.2022	0.0161972	-3.74844	0.509228	237.165	1.04651
-12.1983	0.0171395	-3.74477	0.510109	237.104	1.04817
-12.1944	0.017863	-3.74111	0.511204	237.044	1.0498
-12.1904	0.0185864	-3.73745	0.512299	236.983	1.05132
-12.1865	0.0193098	-3.73379	0.512371	236.922	1.05265
-12.1825	0.0200333	-3.73013	0.510979	236.862	1.05371
-12.1786	0.0201158	-3.72647	0.510654	236.801	1.05443
-12.1746	0.0201983	-3.72281	0.512772	236.74	1.05475
-12.1707	0.0202808	-3.71915	0.515217	236.68	1.05463
-12.1667	0.0203633	-3.71549	0.516197	236.619	1.05403
-12.1628	0.0206022	-3.71183	0.515957	236.558	1.05294
-12.1588	0.0208411	-3.70817	0.515717	236.498	1.05139
-12.1549	0.0196151	-3.70451	0.515247	236.437	1.0494
-12.1509	0.018389	-3.70085	0.514778	236.376	1.04704
-12.147	0.0175902	-3.69719	0.514309	236.316	1.04438
-12.143	0.0167914	-3.69353	0.51384	236.255	1.04151
-12.1391	0.0159926	-3.68987	0.514431	236.194	1.03853
-12.1351	0.0151938	-3.68621	0.515022	236.134	1.03556
-12.1312	0.0152839	-3.68255	0.515217	236.073	1.03273
-12.1272	0.015374	-3.67889	0.513947	236.012	1.03013
-12.1233	0.0139992	-3.67522	0.512753	235.952	1.02789
-12.1193	0.0126243	-3.67156	0.511559	235.891	1.02609
-12.1154	0.0101506	-3.6679	0.511494	235.83	1.02482
-12.1114	0.00767702	-3.66424	0.511429	235.769	1.02413
-12.1075	0.00862173	-3.66058	0.511505	235.709	1.02404
-12.1035	0.00956645	-3.65692	0.51158	235.648	1.02457
-12.0996	0.00998087	-3.65326	0.512389	235.587	1.02569
-12.0956	0.0103953	-3.6496	0.513197	235.527	1.02735
-12.0917	0.0108097	-3.64594	0.512434	235.466	1.02948
-12.0877	0.0112241	-3.64228	0.51167	235.405	1.03198
-12.0838	0.0114859	-3.63862	0.512127	235.345	1.03473
-12.0798	0.0117478	-3.63496	0.512585	235.284	1.03761
-12.0759	0.0134441	-3.6313	0.512767	235.223	1.04049
-12.0719	0.0166054	-3.62764	0.51295	235.163	1.04324
-12.068	0.0180775	-3.62398	0.513178	235.102	1.04573
-12.064	0.0166197	-3.62032	0.513407	235.041	1.04784
-12.0601	0.0169015	-3.61666	0.513299	234.981	1.04949
-12.0561	0.0171834	-3.613	0.513925	234.92	1.05059
-12.0522	0.0165801	-3.60934	0.514321	234.859	1.05111
-12.0482	0.0159768	-3.60567	0.513252	234.799	1.05103
-12.0443	0.0140917	-3.60201	0.511611	234.738	1.05036
-12.0403	0.0122065	-3.59835	0.511436	234.677	1.04914
-12.0364	0.00993223	-3.59469	0.512007	234.617	1.04745
-12.0324	0.010588	-3.59103	0.512579	234.556	1.04539
-12.0285	0.0128308	-3.58737	0.51251	234.495	1.04306
-12.0245	0.0150736	-3.58371	0.511708	234.435	1.0406
-12.0206	0.0169196	-3.58005	0.510449	234.374	1.03814
-12.0166	0.0158357	-3.57639	0.510654	234.313	1.03583
-12.0127	0.0153926	-3.57273	0.511943	234.253	1.0338
-12.0087	0.0164146	-3.56907	0.5125	234.192	1.03216
-12.0048	0.0168185	-3.56541	0.512827	234.131	1.03103
-12.0008	0.0142925	-3.56175	0.513155	234.071	1.03048
-11.9969	0.012682	-3.55809	0.512964	234.01	1.03056
-11.993	0.0125365	-3.55443	0.512773	233.949	1.0313
-11.989	0.0132762	-3.55077	0.514199	233.889	1.03268
-11.9851	0.0140159	-3.54711	0.515625	233.828	1.03467
-11.9811	0.0148471	-3.54345	0.515081	233.767	1.0372
-11.9772	0.0156783	-3.53978	0.513073	233.707	1.04018
-11.9732	0.0129233	-3.53612	0.511644	233.646	1.04348
-11.9693	0.0101683	-3.53246	0.512657	233.585	1.04697
-11.9653	0.00741328	-3.5288	0.513456	233.524	1.05052
-11.9614	0.00465827	-3.52514	0.512791	233.464	1.05398
-11.9574	0.0055658	-3.52148	0.511393	233.403	1.05721
-11.9535	0.00647333	-3.51782	0.509995	233.342	1.06009
-11.9495	0.00591584	-3.51416	0.50989	233.282	1.06249
-11.9456	0.00535835	-3.5105	0.509785	233.221	1.06432
-11.9416	0.00690681	-3.50684	0.510412	233.16	1.06554
-11.9377	0.00845528	-3.50318	0.51104	233.1	1.06608
-11.9337	0.0114688	-3.49952	0.511408	233.039	1.06596
-11.9298	0.0144823	-3.49586	0.511776	232.978	1.0652
-11.9258	0.0147794	-3.4922	0.51132	232.918	1.06384
-11.9219	0.0150765	-3.48854	0.512329	232.857	1.06197
-11.9179	0.0139086	-3.48488	0.513809	232.796	1.05968
-11.914	0.0127406	-3.48122	0.515289	232.736	1.05709
-11.91	0.0128165	-3.47756	0.514664	232.675	1.05432
-11.9061	0.0128923	-3.4739	0.514038	232.614	1.0515
-11.9021	0.0129681	-3.47023	0.513824	232.554	1.04875
-11.8982	0.013044	-3.46657	0.513611	232.493	1.0462
-11.8942	0.0140659	-3.46291	0.514465	232.432	1.04394
-11.8903	0.0150879	-3.45925	0.51532	232.372	1.04206
-11.8863	0.0161099	-3.45559	0.516583	232.311	1.04061
-11.8824	0.0171319	-3.45193	0.515404	232.25	1.03964
-11.8784	0.0157122	-3.44827	0.513401	232.19	1.03914
-11.8745	0.0142925	-3.44461	0.511398	232.129	1.03911
-11.8705	0.0128727	-3.44095	0.511059	232.068	1.0395
-11.8666	0.011453	-3.43729	0.510719	232.008	1.04024
-11.8626	0.0106132	-3.43363	0.511112	231.947	1.04125
-11.8587	0.00977342	-3.42997	0.511505	231.886	1.04243
-11.8547	0.0103986	-3.42631	0.51215	231.826	1.04368
-11.8508	0.0110238	-3.42265	0.512795	231.765	1.04489
-11.8468	0.0116109	-3.41899	0.513439	231.704	1.04596
-11.8429	0.0121979	-3.41533	0.514084	231.644	1.04678
-11.8389	0.012785	-3.41167	0.513371	231.583	1.04729
-11.835	0.0133721	-3.40801	0.512657	231.522	1.0474
-11.831	0.0151189	-3.40434	0.512676	231.461	1.04707
-11.8271	0.0168658	-3.40068	0.512695	231.401	1.04629
-11.8231	0.0186126	-3.39702	0.514072	231.34	1.04505
-11.8192	0.0203595	-3.39336	0.51545	231.279	1.04338
-11.8152	0.0187204	-3.3897	0.515606	231.219	1.04133
-11.8113	0.0170813	-3.38604	0.515762	231.158	1.03896
-11.8073	0.0139772	-3.38238	0.515247	231.097	1.03634
-11.8034	0.0108731	-3.37872	0.514732	231.037	1.03359
-11.7994	0.0104854	-3.37506	0.514217	230.976	1.03079
-11.7955	0.0100977	-3.3714	0.513702	230.915	1.02804
-11.7916	0.011175	-3.36774	0.513725	230.855	1.02545
-11.7876	0.0122523	-3.36408	0.513748	230.794	1.0231
-11.7837	0.013074	-3.36042	0.51368	230.733	1.02107
-11.7797	0.0138957	-3.35676	0.513611	230.673	1.01944
-11.7758	0.0122757	-3.3531	0.514061	230.612	1.01823
-11.7718	0.0106557	-3.34944	0.513046	230.551	1.01749
-11.7679	0.00967661	-3.34578	0.512856	230.491	1.01721
-11.7639	0.00869756	-3.34212	0.512665	230.43	1.01739
-11.76	0.00918351	-3.33846	0.512726	230.369	1.01798
-11.756	0.00966946	-3.33479	0.512787	230.309	1.01895
-11.7521	0.0096976	-3.33113	0.512848	230.248	1.02023
-11.7481	0.00972574	-3.32747	0.512909	230.187	1.02176
-11.7442	0.00975387	-3.32381	0.513153	230.127	1.02345
-11.7402	0.00978201	-3.32015	0.513397	230.066	1.02522
-11.7363	0.0118245	-3.31649	0.513641	230.005	1.02701
-11.7323	0.0138671	-3.31283	0.513886	229.945	1.02874
-11.7284	0.0134679	-3.30917	0.513421	229.884	1.03035
-11.7244	0.0130688	-3.30551	0.512956	229.823	1.0318
-11.7205	0.0119905	-3.30185	0.512582	229.763	1.03303
-11.7165	0.0109122	-3.29819	0.512209	229.702	1.03404
-11.7126	0.00983399	-3.29453	0.511683	229.641	1.0348
-11.7086	0.00875574	-3.29087	0.512622	229.581	1.03533
-11.7047	0.009875	-3.28721	0.512737	229.52	1.03565
-11.7007	0.0109943	-3.28355	0.512852	229.459	1.03577
-11.6968	0.0121135	-3.27989	0.513409	229.398	1.03574
-11.6928	0.0132328	-3.27623	0.513967	229.338	1.03559
-11.6889	0.0142058	-3.27257	0.514524	229.277	1.03536
-11.6849	0.0151787	-3.26891	0.515081	229.216	1.0351
-11.681	0.0137101	-3.26524	0.5157	229.156	1.03484
-11.677	0.0122413	-3.26158	0.516318	229.095	1.03462
-11.6731	0.0122376	-3.25792	0.516204	229.034	1.03446
-11.6691	0.0122339	-3.25426	0.51609	228.974	1.03437
-11.6652	0.0122303	-3.2506	0.51455	228.913	1.03435
-11.6612	0.0122266	-3.24694	0.513009	228.852	1.03441
-11.6573	0.0105938	-3.24328	0.512689	228.792	1.03453
-11.6533	0.00896104	-3.23962	0.512369	228.731	1.03469
-11.6494	0.00879329	-3.23596	0.51211	228.67	1.03487
-11.6454	0.00862554	-3.2323	0.511851	228.61	1.03502
-11.6415	0.00964812	-3.22864	0.512325	228.549	1.03513
-11.6375	0.0106707	-3.22498	0.512798	228.488	1.03515
-11.6336	0.0116933	-3.22132	0.513318	228.428	1.03507
-11.6296	0.0127158	-3.21766	0.513837	228.367	1.03484
-11.6257	0.0123154	-3.214	0.513135	228.306	1.03447
-11.6217	0.0119149	-3.21034	0.512434	228.246	1.03394
-11.6178	0.0115144	-3.20668	0.512084	228.185	1.03325
-11.6138	0.011114	-3.20302	0.511733	228.124	1.03241
-11.6099	0.0113544	-3.19935	0.511383	228.064	1.03144
-11.6059	0.0115949	-3.19569	0.511032	228.003	1.03036
-11.602	0.0103704	-3.19203	0.510618	227.942	1.0292
-11.598	0.00914583	-3.18837	0.510204	227.882	1.02801
-11.5941	0.00960758	-3.18471	0.509607	227.821	1.02682
-11.5902	0.0100693	-3.18105	0.510475	227.76	1.02566
-11.5862	0.0105311	-3.17739	0.512716	227.7	1.02459
-11.5823	0.0109928	-3.17373	0.513493	227.639	1.02362
-11.5783	0.0118819	-3.17007	0.512987	227.578	1.02279
-11.5744	0.0127709	-3.16641	0.512482	227.518	1.02212
-11.5704	0.012195	-3.16275	0.511984	227.457	1.02162
-11.5665	0.011619	-3.15909	0.511486	227.396	1.02129
-11.5625	0.0116142	-3.15543	0.510164	227.335	1.02113
-11.5586	0.0116095	-3.15177	0.510307	227.275	1.02112
-11.5546	0.0116047	-3.14811	0.51158	227.214	1.02124
-11.5507	0.0115999	-3.14445	0.512852	227.153	1.02147
-11.5467	0.0110763	-3.14079	0.514215	227.093	1.02178
-11.5428	0.0105527	-3.13713	0.515579	227.032	1.02213
-11.5388	0.010029	-3.13347	0.515497	226.971	1.02251
-11.5349	0.00950541	-3.1298	0.515415	226.911	1.02287
-11.5309	0.00971429	-3.12614	0.514601	226.85	1.02321
-11.527	0.00992317	-3.12248	0.513786	226.789	1.0235
-11.523	0.010132	-3.11882	0.513445	226.729	1.02375
-11.5191	0.0103409	-3.11516	0.513104	226.668	1.02394
-11.5151	0.010855	-3.1115	0.513403	226.607	1.0241
-11.5112	0.0113691	-3.10784	0.513702	226.547	1.02423
-11.5072	0.0118832	-3.10418	0.514341	226.486	1.02437
[truncated: 63,537 more rows]

## Sheet: Fig. 3a
0	-4.1026	-4.05436	-4.01765	-3.90706	-3.82211	-3.59166	-3.20363	-3.16427	-2.84018	-2.44714	-2.07028	-2.05861	-1.99804	-1.979	-1.84554	-1.71428	-1.64901	-1.64456	-1.56145	-1.48495	-1.45898	-1.45778	-0.89123	-0.51087	-0.06435	0.71467	0.99935	1.35631	1.98573	2.19349	2.93294	3.08447	3.22401	3.26054	3.43826	3.55954	3.57069	3.61913	3.72253	3.72556	3.91226	4.01385	4.08214	4.12229	4.19231	4.28091	4.35479	4.37935	4.46278
0.00957	-4.10231	-4.05438	-4.01764	-3.90698	-3.82209	-3.59161	-3.20285	-3.16399	-2.84016	-2.4475	-2.0708	-2.05861	-1.9983	-1.97888	-1.84554	-1.71416	-1.64903	-1.64456	-1.56145	-1.48512	-1.4596	-1.45725	-0.89169	-0.50883	-0.06428	0.71365	0.99434	1.36228	1.98576	2.19339	2.92715	3.08651	3.22167	3.26447	3.43953	3.55627	3.5698	3.61187	3.70252	3.72548	3.91745	4.01161	4.08653	4.10944	4.25329	4.27037	4.34587	4.39715	4.45095
0.01914	-4.10151	-4.05443	-4.01759	-3.90676	-3.82203	-3.59146	-3.20061	-3.16308	-2.84008	-2.44857	-2.07235	-2.05859	-1.99905	-1.97853	-1.84554	-1.71378	-1.64909	-1.64455	-1.56144	-1.48566	-1.46064	-1.45648	-0.89301	-0.50277	-0.06405	0.71049	0.98043	1.37916	1.98587	2.1931	2.91131	3.09707	3.22985	3.2763	3.43892	3.55609	3.6059	3.60889	3.70598	3.73242	3.91342	4.03336	4.07394	4.11433	4.21819	4.29131	4.34056	4.41457	4.46273
0.02871	-4.10031	-4.05452	-4.01751	-3.9064	-3.82193	-3.59122	-3.19718	-3.16134	-2.83994	-2.45037	-2.0749	-2.05857	-2.00021	-1.97799	-1.84554	-1.71317	-1.64918	-1.64454	-1.56143	-1.48655	-1.46175	-1.45577	-0.89509	-0.49288	-0.06366	0.70488	0.96032	1.40458	1.98605	2.1926	2.88837	3.10574	3.22107	3.28149	3.43914	3.55144	3.57684	3.61437	3.69581	3.74151	3.91871	4.01812	4.07058	4.1036	4.19622	4.24263	4.3713	4.37984	4.44842
0.03828	-4.09889	-4.05464	-4.01741	-3.90592	-3.82181	-3.5909	-3.19306	-3.15841	-2.83975	-2.45289	-2.0784	-2.05853	-2.00167	-1.97733	-1.84555	-1.71234	-1.64931	-1.64453	-1.56141	-1.48782	-1.46284	-1.45516	-0.89778	-0.47945	-0.06308	0.69633	0.93701	1.436	1.98633	2.19188	2.86116	3.11825	3.22378	3.29959	3.4418	3.55078	3.60003	3.61229	3.68661	3.74266	3.92249	4.01997	4.07768	4.10539	4.1865	4.30883	4.34675	4.39443	4.4599
0.04786	-4.09739	-4.05479	-4.01728	-3.90532	-3.82166	-3.59052	-3.18893	-3.15376	-2.83949	-2.45613	-2.08278	-2.05849	-2.00332	-1.97658	-1.84555	-1.71134	-1.64947	-1.64451	-1.56139	-1.48943	-1.46387	-1.45465	-0.90088	-0.46287	-0.0623	0.6842	0.91317	1.47143	1.9867	2.19089	2.83131	3.12785	3.21161	3.30914	3.4416	3.54771	3.58859	3.62154	3.68077	3.74915	3.91915	4.00116	4.07237	4.10914	4.15897	4.30021	4.34442	4.395	4.43976
0.05743	-4.09591	-4.05495	-4.01714	-3.90462	-3.8215	-3.59009	-3.1854	-3.14698	-2.83917	-2.46009	-2.08791	-2.05844	-2.00507	-1.97578	-1.84555	-1.7102	-1.64964	-1.6445	-1.56136	-1.49137	-1.46479	-1.45422	-0.90422	-0.44353	-0.06127	0.66782	0.89087	1.50943	1.98719	2.18961	2.7995	3.13639	3.20974	3.33509	3.44406	3.5435	3.59925	3.67228	3.67005	3.75457	3.91343	4.01429	4.06759	4.11957	4.1393	4.30606	4.3455	4.39098	4.41349
0.067	-4.09452	-4.05512	-4.01698	-3.90386	-3.82132	-3.58964	-3.18275	-3.13805	-2.83877	-2.46476	-2.09365	-2.05837	-2.00684	-1.97497	-1.84555	-1.70895	-1.64984	-1.6445	-1.56133	-1.49357	-1.46558	-1.45387	-0.90764	-0.42189	-0.05993	0.64683	0.87151	1.54898	1.98785	2.18797	2.76639	3.14425	3.20701	3.34203	3.45164	3.54156	3.61243	3.64561	3.67531	3.76917	3.92451	4.01396	4.07818	4.10067	4.14038	4.30143	4.34792	4.40439	4.41374
0.07657	-4.09326	-4.05529	-4.01682	-3.90304	-3.82115	-3.58918	-3.1809	-3.12732	-2.8383	-2.47011	-2.09984	-2.0583	-2.00857	-1.97416	-1.84555	-1.70763	-1.65004	-1.64451	-1.56129	-1.49596	-1.46625	-1.45357	-0.91102	-0.39841	-0.05822	0.62136	0.85568	1.58935	1.98872	2.1859	2.73292	3.14949	3.21015	3.35246	3.45437	3.53971	3.61349	3.63144	3.67831	3.79941	3.93681	4.01998	4.07993	4.11238	4.15057	4.30794	4.36815	4.41374	4.46018
0.08614	-4.09214	-4.05547	-4.01666	-3.90219	-3.82099	-3.58872	-3.17963	-3.1153	-2.83774	-2.47607	-2.10627	-2.05823	-2.01023	-1.97337	-1.84555	-1.70629	-1.65025	-1.64452	-1.56125	-1.49847	-1.4668	-1.45333	-0.91425	-0.3736	-0.05604	0.59205	0.8433	1.62993	1.98986	2.18324	2.69952	3.15915	3.21291	3.37209	3.4577	3.54209	3.61513	3.66297	3.68505	3.8331	3.93486	4.03437	4.07847	4.12186	4.15634	4.29353	4.37698	4.40355	4.46586
0.09571	-4.09116	-4.05564	-4.01649	-3.90134	-3.82083	-3.58828	-3.17874	-3.10252	-2.8371	-2.48255	-2.11275	-2.05815	-2.01179	-1.97262	-1.84555	-1.70496	-1.65046	-1.64454	-1.56121	-1.501	-1.46725	-1.45314	-0.91727	-0.348	-0.05325	0.5599	0.83387	1.67022	1.99138	2.17991	2.66598	3.15811	3.2032	3.37698	3.46474	3.54232	3.60284	3.66253	3.67559	3.81224	3.94992	4.05286	4.08025	4.09022	4.15807	4.31116	4.36352	4.39323	4.46575
0.10528	-4.09032	-4.05579	-4.01634	-3.90051	-3.82068	-3.58787	-3.17811	-3.08945	-2.83636	-2.48944	-2.11908	-2.05808	-2.01321	-1.97191	-1.84555	-1.70366	-1.65066	-1.64457	-1.56117	-1.50348	-1.46762	-1.45298	-0.92001	-0.32223	-0.0497	0.52599	0.82677	1.7097	1.99345	2.17568	2.63341	3.15961	3.20099	3.38334	3.46642	3.54355	3.59656	3.65757	3.71968	3.78326	3.94724	4.01859	4.07385	4.11588	4.12967	4.29866	4.34735	4.39509	4.44461
0.11485	-4.08961	-4.05594	-4.01619	-3.89972	-3.82055	-3.58749	-3.17766	-3.07654	-2.83554	-2.49654	-2.12509	-2.058	-2.01449	-1.97127	-1.84555	-1.70245	-1.65086	-1.6446	-1.56112	-1.50583	-1.46791	-1.45284	-0.92246	-0.29697	-0.04519	0.49137	0.82143	1.74778	1.99632	2.17037	2.60202	3.16457	3.20054	3.38637	3.47327	3.54545	3.61459	3.65776	3.71081	3.83544	3.95051	4.05425	4.06995	4.08954	4.15108	4.27219	4.37869	4.39757	4.44841
0.12443	-4.08902	-4.05607	-4.01606	-3.89899	-3.82043	-3.58715	-3.17733	-3.06422	-2.83465	-2.50363	-2.1306	-2.05792	-2.01563	-1.97069	-1.84555	-1.70134	-1.65103	-1.64464	-1.56107	-1.50798	-1.46814	-1.45274	-0.92459	-0.27302	-0.03953	0.45703	0.81743	1.7837	2.00036	2.16365	2.57261	3.16988	3.19857	3.39082	3.4727	3.54972	3.60057	3.65383	3.70365	3.83111	3.96592	4.03083	4.06625	4.11198	4.14166	4.29169	4.36877	4.43939	4.46697
0.134	-4.08854	-4.05618	-4.01595	-3.89834	-3.82033	-3.58686	-3.17708	-3.05291	-2.83372	-2.51045	-2.13548	-2.05786	-2.0166	-1.97018	-1.84555	-1.70035	-1.65119	-1.64468	-1.56103	-1.50989	-1.46832	-1.45266	-0.9264	-0.25123	-0.03262	0.42401	0.81444	1.81653	2.00613	2.15524	2.54563	3.16862	3.199	3.39248	3.47439	3.55256	3.59526	3.65286	3.73899	3.85398	3.96674	4.03376	4.06674	4.10685	4.14604	4.29311	4.34413	4.37409	4.46076
0.14357	-4.08816	-4.05628	-4.01585	-3.89778	-3.82024	-3.58661	-3.1769	-3.04302	-2.83281	-2.51667	-2.13962	-2.0578	-2.0174	-1.96976	-1.84555	-1.69951	-1.65132	-1.64472	-1.56099	-1.51151	-1.46846	-1.45259	-0.92787	-0.23245	-0.02459	0.39348	0.81223	1.84506	2.01434	2.14482	2.52201	3.16961	3.1968	3.39278	3.47718	3.55322	3.61342	3.6495	3.76498	3.82935	3.97106	4.036	4.05473	4.08932	4.14131	4.29442	4.30186	4.38557	4.44925
0.15314	-4.08787	-4.05635	-4.01577	-3.89734	-3.82018	-3.58642	-3.17677	-3.03489	-2.83197	-2.52198	-2.14292	-2.05775	-2.01803	-1.96942	-1.84555	-1.69884	-1.65143	-1.64475	-1.56096	-1.51281	-1.46857	-1.45254	-0.92901	-0.21738	-0.01601	0.36683	0.81065	1.86798	2.02565	2.13219	2.50247	3.16901	3.19725	3.3946	3.4774	3.55798	3.60881	3.64796	3.78405	3.84575	3.98884	4.03167	4.04806	4.10096	4.14335	4.29608	4.34432	4.44931	4.47717
0.16271	-4.08767	-4.0564	-4.01572	-3.89701	-3.82014	-3.58628	-3.17669	-3.02885	-2.83129	-2.52605	-2.14532	-2.05771	-2.01849	-1.96918	-1.84555	-1.69836	-1.65151	-1.64478	-1.56093	-1.51376	-1.46864	-1.45251	-0.92983	-0.20647	-0.00799	0.34572	0.80958	1.88435	2.04014	2.11738	2.48787	3.1687	3.19566	3.3925	3.47779	3.55951	3.60704	3.64484	3.7502	3.86257	3.99014	4.03608	4.04617	4.09172	4.14122	4.27695	4.32166	4.3629	4.47492
0.17228	-4.08755	-4.05643	-4.01569	-3.89681	-3.82011	-3.5862	-3.17664	-3.02512	-2.83084	-2.52861	-2.14677	-2.05769	-2.01876	-1.96904	-1.84555	-1.69806	-1.65155	-1.6448	-1.56091	-1.51433	-1.46868	-1.45249	-0.93032	-0.19991	-0.00216	0.332	0.80897	1.89395	2.05639	2.10148	2.47894	3.19558	3.18333	3.39519	3.48256	3.5616	3.62478	3.64456	3.79615	3.96152	4.00888	4.03004	4.02412	4.09952	4.14342	4.28896	4.34314	4.42068	4.48183
0.18185	-4.08751	-4.05644	-4.01567	-3.89675	-3.8201	-3.58617	-3.17662	-3.02386	-2.83068	-2.52948	-2.14726	-2.05768	-2.01885	-1.96899	-1.84555	-1.69796	-1.65157	-1.6448	-1.56091	-1.51453	-1.46869	-1.45248	-0.93048	-0.19773	0	0.32721	0.80877	1.89709	2.06696	2.09115	2.47588	3.17169	3.19991	3.39594	3.48288	3.55961	3.61025	3.64529	3.8256	3.874	4.00668	4.03139	4.03896	4.10385	4.14664	4.30566	4.34186	4.41488	4.48735
0.18185	-4.08751	-4.05644	-4.01567	-3.89675	-3.8201	-3.58617	-3.17662	-3.02386	-2.83068	-2.52948	-2.14726	-2.05768	-2.01885	-1.96899	-1.84555	-1.69796	-1.65157	-1.6448	-1.56091	-1.51453	-1.46869	-1.45248	-0.93048	-0.19773	0	0.32721	0.80877	1.89709	2.06696	2.0911	2.47581	3.17587	3.19601	3.39575	3.47452	3.55953	3.59712	3.64602	3.76426	3.89055	4.00488	4.02337	4.03102	4.09747	4.14509	4.2653	4.33796	4.35737	4.48866
0.18951	-4.08785	-4.057	-4.01521	-3.8966	-3.82014	-3.58618	-3.17613	-3.02389	-2.83119	-2.52942	-2.14724	-2.05772	-2.0188	-1.96898	-1.84555	-1.69796	-1.6516	-1.64496	-1.56082	-1.5145	-1.46896	-1.45231	-0.92988	-0.19786	-0.00135	0.32803	0.80955	1.89513	2.05442	2.10562	2.47601	3.16236	3.20555	3.3955	3.47742	3.56048	3.59993	3.64453	3.79897	3.85424	3.99943	4.0284	4.03511	4.09774	4.14166	4.3017	4.32615	4.39667	4.47935
0.19717	-4.0889	-4.05852	-4.01394	-3.89615	-3.82026	-3.58619	-3.17466	-3.02395	-2.83271	-2.52921	-2.14718	-2.05785	-2.01865	-1.96895	-1.84555	-1.69795	-1.65168	-1.6454	-1.56057	-1.51443	-1.46971	-1.45184	-0.92811	-0.19827	-0.00531	0.33042	0.81187	1.88921	2.03692	2.12912	2.47665	3.14026	3.22473	3.39458	3.47927	3.55984	3.60751	3.6447	3.79216	3.85705	3.99742	4.03211	4.04643	4.0984	4.14289	4.30326	4.33374	4.3938	4.4853
0.20482	-4.09071	-4.06062	-4.01214	-3.8954	-3.82047	-3.58622	-3.17222	-3.02407	-2.83521	-2.52888	-2.14707	-2.05805	-2.01842	-1.96889	-1.84556	-1.69794	-1.65185	-1.64608	-1.56017	-1.5143	-1.47087	-1.45114	-0.92519	-0.19897	-0.01162	0.33418	0.81569	1.87927	2.02172	2.15434	2.47772	3.12117	3.25102	3.39728	3.47943	3.5582	3.61607	3.64617	3.77581	3.89226	4.00671	4.03313	4.07876	4.1077	4.14719	4.32174	4.37106	4.45599	4.47413
0.21248	-4.09338	-4.06287	-4.01013	-3.89438	-3.82076	-3.58626	-3.16885	-3.02424	-2.83866	-2.52844	-2.14693	-2.05832	-2.0181	-1.96882	-1.84556	-1.69793	-1.65214	-1.64694	-1.55963	-1.51413	-1.47233	-1.45032	-0.92119	-0.19999	-0.01994	0.33904	0.82095	1.86551	2.00968	2.18021	2.47932	3.10053	3.26972	3.39867	3.47904	3.56073	3.61927	3.64769	3.83899	3.89109	3.99083	4.04508	4.06462	4.11314	4.14478	4.28626	4.36823	4.43165	4.47601
0.22013	-4.09689	-4.06496	-4.00815	-3.8931	-3.82112	-3.5863	-3.16457	-3.02447	-2.843	-2.5279	-2.14675	-2.05866	-2.01771	-1.96873	-1.84557	-1.69791	-1.65265	-1.64784	-1.55897	-1.51391	-1.474	-1.44944	-0.9162	-0.20136	-0.02982	0.34466	0.82757	1.84853	2.00067	2.20618	2.48145	3.07493	3.27691	3.39937	3.4749	3.55807	3.59644	3.64832	3.74695	3.8531	3.97922	4.03334	4.05441	4.10843	4.13395	4.26785	4.3089	4.39119	4.47117
0.22779	-4.10117	-4.06673	-4.00635	-3.89158	-3.82155	-3.58635	-3.15944	-3.02477	-2.84817	-2.52729	-2.14655	-2.05904	-2.01726	-1.96862	-1.84558	-1.69789	-1.65347	-1.64862	-1.55823	-1.51363	-1.47581	-1.44855	-0.91032	-0.20314	-0.04077	0.35075	0.83542	1.82922	1.99412	2.23186	2.4844	3.04974	3.29139	3.40362	3.47389	3.55634	3.59725	3.64915	3.75783	3.83371	3.97733	4.03768	4.04528	4.11951	4.13189	4.27825	4.33334	4.3823	4.4696
0.23545	-4.10604	-4.06816	-4.00483	-3.88987	-3.82204	-3.58641	-3.15351	-3.02516	-2.85407	-2.52661	-2.14632	-2.05945	-2.01677	-1.96849	-1.8456	-1.69787	-1.65466	-1.6492	-1.55744	-1.5133	-1.47771	-1.44769	-0.90369	-0.20538	-0.05233	0.35701	0.84434	1.80845	1.98941	2.25692	2.48822	3.02441	3.30095	3.40312	3.47622	3.55912	3.60183	3.65044	3.75058	3.83584	3.97168	4.02962	4.04956	4.12204	4.12651	4.23047	4.31199	4.36936	4.46675
0.2431	-4.11129	-4.06928	-4.00362	-3.88801	-3.82259	-3.58647	-3.14685	-3.02565	-2.86062	-2.5259	-2.14607	-2.05989	-2.01626	-1.96836	-1.84561	-1.69784	-1.65616	-1.64957	-1.5566	-1.51291	-1.47966	-1.44689	-0.89645	-0.20815	-0.06402	0.36321	0.85417	1.78699	1.986	2.28088	2.49337	3.00227	3.32517	3.41666	3.47793	3.55767	3.64031	3.65551	3.79056	3.93354	3.9529	4.04021	4.10787	4.13167	4.17131	4.30499	4.39027	4.446	4.47062
[truncated: 471 more rows]
[truncated: 3 more columns]

## Sheet: Fig. 3b
0	-4.06218	-4.03028	-3.99275	-3.87512	-3.75277	-3.65319	-3.0695	-3.04421	-2.63266	-2.38082	-2.32033	-2.23977	-2.12211	-2.03673	-1.9573	-1.79472	-1.78507	-1.68634	-1.65655	-1.58181	-1.41109	-1.38964	-0.91747	-0.69404	-0.06007	0.63092	0.8533	1.2506	1.86996	2.03351	2.67915	2.85956	2.97794	3.00534	3.06261	3.081	3.22471	3.25165	3.58353	3.58796	3.7586	3.85736	3.9252	4.09309	4.11578	4.16887	4.19472	4.24417	4.39413
[truncated: 499 more rows]
[truncated: 3 more columns]

[truncated: 9 more sheets: Fig. 3d, Fig. 3e, Fig. 4a, Fig. 4b, Fig. 4c, Fig. 5a, Fig. 5b, Fig. 5c, Fig. 5d]
