# Supplementary material for: Diketopyrrolopyrrole-based two-dimensional poly(arylene vinylene)s with high charge carrier mobility
Source: Nat Commun. 2026 Feb 3;17:1348. doi: 10.1038/s41467-026-69061-4 (PMC12873148; doi:10.1038/s41467-026-69061-4)
Supplement: Supplementary file 4 — Source Data 2 [file 41467_2026_69061_MOESM4_ESM.xlsx]

## Sheet: SI Fig. 6
1	-4.97961	-2.58858	2.39103
2	-5.0588	-2.82423	2.23457
3	-5.16356	-3.05688	2.10668
4	-4.68002	-2.62015	2.05987
5	-4.74832	-2.7426	2.00572
6	-4.7309	-2.76926	1.96164
7	-4.6822	-2.73443	1.94776

## Sheet: SI Fig. 15a
0	-3.01508	-2.99222	-2.95256	-2.93432	-2.91534	-2.88902	-2.86132	-2.81747	-2.69219	-2.35771	-1.95834	-1.91257	-1.87234	-1.82282	-1.784	-1.60953	-1.54432	-1.48736	-1.47088	-1.42801	-1.38201	-1.35343	-0.84402	-0.4469	-0.08154	0.76174	1.03927	1.42209	2.02389	2.24906	2.93027	3.12368	3.20173	3.21152	3.5008	3.54129	3.56838	3.58375	3.68102	3.7579	3.86056	3.91281	3.94278	3.98987	4.01422	4.05125	4.07935	4.11046	4.14218
0.00941	-3.01492	-2.99214	-2.95256	-2.93432	-2.91531	-2.88903	-2.86131	-2.81743	-2.69218	-2.35806	-1.95915	-1.91257	-1.87238	-1.82282	-1.78399	-1.60923	-1.54435	-1.48735	-1.47088	-1.42808	-1.38222	-1.35338	-0.84442	-0.44501	-0.08144	0.76094	1.03428	1.4279	2.02391	2.24896	2.92686	3.12324	3.19287	3.22316	3.50074	3.54128	3.56876	3.58402	3.68093	3.75804	3.8605	3.91136	3.94471	3.98923	4.0146	4.05198	4.07998	4.11094	4.1414
0.01882	-3.01439	-2.99189	-2.95255	-2.9343	-2.91522	-2.88904	-2.86127	-2.81731	-2.69213	-2.35908	-1.96153	-1.91255	-1.87249	-1.82284	-1.78396	-1.60834	-1.54443	-1.48733	-1.47088	-1.42829	-1.38286	-1.35324	-0.84558	-0.43941	-0.08116	0.75846	1.02032	1.44439	2.02397	2.24865	2.91689	3.12202	3.18331	3.24068	3.50048	3.54128	3.56973	3.58494	3.68073	3.7585	3.85995	3.90795	3.94768	3.98743	4.01561	4.05395	4.08111	4.11215	4.14186
0.02823	-3.01343	-2.99144	-2.95254	-2.93426	-2.91507	-2.88906	-2.86119	-2.8171	-2.69204	-2.36081	-1.9654	-1.91253	-1.87267	-1.82285	-1.7839	-1.6069	-1.54456	-1.48729	-1.47088	-1.42863	-1.38387	-1.35303	-0.84741	-0.43027	-0.08067	0.75402	0.99984	1.4694	2.02407	2.24812	2.90107	3.12032	3.17625	3.25986	3.49998	3.54143	3.57099	3.58674	3.6804	3.75924	3.85924	3.90336	3.95128	3.98469	4.01681	4.05694	4.08273	4.11389	4.14239
0.03765	-3.01193	-2.99071	-2.95253	-2.93421	-2.91484	-2.88908	-2.86109	-2.81679	-2.69191	-2.36323	-1.97063	-1.91249	-1.87291	-1.82287	-1.78382	-1.60497	-1.54475	-1.48724	-1.47087	-1.42912	-1.38519	-1.35276	-0.84978	-0.41785	-0.07994	0.74714	0.97569	1.50056	2.02422	2.24734	2.88038	3.11849	3.17132	3.27969	3.49925	3.54194	3.57239	3.58958	3.67995	3.76015	3.85834	3.89868	3.95573	3.98134	4.01899	4.06079	4.08557	4.11683	4.14417
0.04706	-3.00985	-2.98958	-2.9525	-2.93412	-2.91453	-2.88909	-2.86096	-2.81638	-2.69175	-2.36636	-1.97703	-1.91245	-1.87318	-1.82289	-1.78373	-1.60262	-1.545	-1.48718	-1.47087	-1.42974	-1.38675	-1.35247	-0.85255	-0.40249	-0.07895	0.73716	0.9505	1.53592	2.02444	2.24629	2.85585	3.11676	3.16793	3.29948	3.49813	3.54284	3.57338	3.59369	3.67946	3.76118	3.85703	3.8934	3.95845	3.97778	4.02164	4.06479	4.08782	4.11883	4.14593
0.05647	-3.00731	-2.98784	-2.95247	-2.93397	-2.9141	-2.88909	-2.8608	-2.81585	-2.69154	-2.37021	-1.98439	-1.9124	-1.87348	-1.82291	-1.78361	-1.59992	-1.5453	-1.48711	-1.47086	-1.43051	-1.38847	-1.35216	-0.85556	-0.38459	-0.07764	0.72328	0.9265	1.57408	2.02472	2.24492	2.82844	3.11526	3.16561	3.31861	3.49676	3.54425	3.57417	3.59912	3.67898	3.76219	3.85565	3.88873	3.96142	3.97427	4.02508	4.06911	4.09103	4.12113	4.14902
0.06588	-3.00463	-2.98522	-2.95243	-2.93376	-2.91354	-2.88907	-2.8606	-2.81517	-2.69127	-2.37477	-1.99245	-1.91234	-1.87379	-1.82293	-1.78349	-1.59698	-1.54568	-1.48702	-1.47086	-1.43142	-1.39026	-1.35187	-0.85866	-0.36459	-0.07592	0.70485	0.90538	1.61401	2.02511	2.24315	2.79894	3.11402	3.16399	3.33667	3.49497	3.54617	3.57474	3.60596	3.67849	3.76306	3.85411	3.88453	3.96302	3.97106	4.02945	4.07284	4.09494	4.12355	4.15281
0.07529	-3.00223	-2.98149	-2.95238	-2.93345	-2.91279	-2.889	-2.86037	-2.81433	-2.69095	-2.38003	-2.00097	-1.91228	-1.87412	-1.82295	-1.78336	-1.59385	-1.54611	-1.48691	-1.47085	-1.43246	-1.39205	-1.35159	-0.86175	-0.34298	-0.0737	0.68171	0.88805	1.65498	2.02562	2.2409	2.76806	3.11302	3.16284	3.35339	3.49294	3.54857	3.57524	3.61404	3.67809	3.76376	3.8527	3.8812	3.96291	3.96978	4.03501	4.07611	4.09989	4.12928	4.15703
0.0847	-3.00034	-2.97674	-2.95231	-2.93301	-2.91179	-2.88887	-2.8601	-2.81329	-2.69056	-2.38594	-2.00967	-1.91222	-1.87444	-1.82296	-1.78322	-1.59062	-1.54663	-1.4868	-1.47085	-1.43362	-1.39379	-1.35133	-0.86473	-0.3203	-0.07083	0.65438	0.87459	1.69642	2.02632	2.23804	2.7364	3.11221	3.16201	3.36834	3.4906	3.55117	3.57551	3.62313	3.67783	3.76401	3.85093	3.87768	3.9599	3.96992	4.04053	4.0766	4.10486	4.12596	4.16107
0.09411	-2.99894	-2.97143	-2.95221	-2.93241	-2.9105	-2.88864	-2.8598	-2.81202	-2.69011	-2.39243	-2.01831	-1.91216	-1.87475	-1.82298	-1.78308	-1.58736	-1.54722	-1.48667	-1.47084	-1.43487	-1.39542	-1.3511	-0.86753	-0.29716	-0.06712	0.62388	0.86449	1.73783	2.02729	2.23443	2.70452	3.11158	3.1614	3.38174	3.48808	3.55398	3.57578	3.63333	3.6778	3.7639	3.8494	3.87539	3.95633	3.97081	4.04681	4.07673	4.111	4.12514	4.16488
0.10352	-2.99791	-2.96617	-2.95208	-2.93164	-2.90885	-2.88825	-2.85945	-2.8105	-2.68957	-2.39938	-2.02663	-1.9121	-1.87505	-1.82299	-1.78294	-1.58412	-1.54789	-1.48654	-1.47084	-1.43618	-1.3969	-1.35089	-0.8701	-0.27424	-0.06233	0.59143	0.85703	1.77873	2.02865	2.22984	2.67298	3.11106	3.16095	3.39347	3.48531	3.55684	3.57593	3.64406	3.6781	3.76325	3.84805	3.87384	3.95245	3.97137	4.05333	4.0754	4.1159	4.12635	4.16763
0.11294	-2.99713	-2.96153	-2.95187	-2.93073	-2.90687	-2.88765	-2.85906	-2.80871	-2.68896	-2.40662	-2.03444	-1.91204	-1.87533	-1.82299	-1.78281	-1.58096	-1.54865	-1.48641	-1.47083	-1.43751	-1.39822	-1.35072	-0.8724	-0.25232	-0.05622	0.55823	0.85153	1.81857	2.03063	2.224	2.64238	3.11066	3.1606	3.40357	3.48243	3.5596	3.57592	3.65449	3.67915	3.76205	3.8468	3.873	3.94834	3.97272	4.05998	4.07396	4.11533	4.12753	4.16919
0.12235	-2.99653	-2.95792	-2.95154	-2.92974	-2.90471	-2.88675	-2.85862	-2.80666	-2.68828	-2.41394	-2.04153	-1.91199	-1.87558	-1.823	-1.78269	-1.57794	-1.54949	-1.48627	-1.47083	-1.43881	-1.39935	-1.35057	-0.87441	-0.23223	-0.04857	0.52539	0.84748	1.85664	2.03363	2.21658	2.61339	3.11034	3.16035	3.41244	3.47951	3.56222	3.57597	3.66381	3.68203	3.76038	3.84595	3.8731	3.94462	3.97399	4.06518	4.07369	4.12033	4.13136	4.16945
0.13176	-2.99606	-2.95551	-2.95098	-2.92879	-2.90262	-2.88553	-2.85815	-2.80443	-2.68755	-2.42103	-2.04776	-1.91194	-1.87581	-1.82301	-1.78258	-1.5751	-1.5504	-1.48614	-1.47083	-1.44002	-1.4003	-1.35044	-0.87612	-0.21474	-0.03938	0.494	0.84449	1.89185	2.03837	2.20719	2.58676	3.11009	3.16016	3.41978	3.47664	3.56451	3.57595	3.66921	3.68802	3.75827	3.84502	3.87323	3.9405	3.97497	4.06667	4.0755	4.10638	4.13886	4.16857
0.14117	-2.99569	-2.9542	-2.9502	-2.92796	-2.90088	-2.88406	-2.85767	-2.80213	-2.68681	-2.42758	-2.053	-1.91189	-1.876	-1.82301	-1.78249	-1.5725	-1.55137	-1.48602	-1.47083	-1.4411	-1.40107	-1.35034	-0.87753	-0.20042	-0.02901	0.46525	0.8423	1.92261	2.04602	2.19541	2.56334	3.10989	3.16001	3.42609	3.47369	3.56659	3.57592	3.67168	3.69629	3.75578	3.84438	3.8745	3.93686	3.97592	4.06563	4.08063	4.10914	4.14166	4.16777
0.15058	-2.99541	-2.95358	-2.94942	-2.92731	-2.8996	-2.88254	-2.85722	-2.79997	-2.68611	-2.43321	-2.05716	-1.91186	-1.87615	-1.82301	-1.78242	-1.57022	-1.55234	-1.48591	-1.47083	-1.442	-1.40165	-1.35027	-0.87862	-0.18952	-0.01839	0.44046	0.84075	1.94685	2.05814	2.1809	2.54398	3.10975	3.15991	3.43136	3.47106	3.56823	3.57578	3.67277	3.70509	3.75303	3.8439	3.87613	3.93403	3.97699	4.064	4.08324	4.11045	4.14149	4.16853
0.15999	-2.99522	-2.95328	-2.94884	-2.92686	-2.89878	-2.88124	-2.85684	-2.79818	-2.68552	-2.43757	-2.06017	-1.91183	-1.87626	-1.82301	-1.78236	-1.56838	-1.55324	-1.48583	-1.47083	-1.44267	-1.40207	-1.35021	-0.8794	-0.18198	-0.00896	0.42111	0.83972	1.96314	2.07549	2.16353	2.52948	3.10965	3.15984	3.43534	3.46871	3.56954	3.57573	3.67333	3.71252	3.7502	3.84349	3.87738	3.93047	3.97774	4.06283	4.08342	4.112	4.13828	4.17056
0.1694	-2.9951	-2.95315	-2.94849	-2.92659	-2.89833	-2.88038	-2.85658	-2.79699	-2.68513	-2.44032	-2.062	-1.91182	-1.87633	-1.82301	-1.78233	-1.56714	-1.55391	-1.48578	-1.47083	-1.44309	-1.40232	-1.35018	-0.87987	-0.1776	-0.00237	0.40869	0.83912	1.97192	2.09663	2.14365	2.52051	3.1096	3.1598	3.43811	3.4669	3.57031	3.57551	3.6736	3.71869	3.74758	3.84327	3.87811	3.92863	3.97829	4.06234	4.08434	4.11532	4.13461	4.17247
0.17881	-2.99506	-2.95311	-2.94838	-2.9265	-2.89819	-2.88008	-2.85649	-2.79657	-2.685	-2.44127	-2.06261	-1.91181	-1.87635	-1.82301	-1.78232	-1.56669	-1.55416	-1.48577	-1.47083	-1.44323	-1.4024	-1.35017	-0.88002	-0.17617	0	0.4044	0.83893	1.97462	2.11435	2.12663	2.51748	3.10958	3.1598	3.43898	3.46635	3.57063	3.57548	3.67373	3.7202	3.74666	3.84322	3.87858	3.92995	3.97862	4.06198	4.08911	4.12378	4.12986	4.17326
0.17881	-2.99506	-2.95311	-2.94838	-2.9265	-2.89819	-2.88008	-2.85649	-2.79657	-2.685	-2.44127	-2.06261	-1.91181	-1.87635	-1.82301	-1.78232	-1.56669	-1.55416	-1.48577	-1.47083	-1.44323	-1.4024	-1.35017	-0.88002	-0.17617	0	0.4044	0.83893	1.97462	2.11434	2.12663	2.51748	3.10958	3.15979	3.43894	3.46684	3.57071	3.57565	3.67372	3.72027	3.74759	3.84322	3.87874	3.93271	3.97882	4.06165	4.09421	4.1324	4.12914	4.17262
0.1865	-2.995	-2.95313	-2.94835	-2.92654	-2.8982	-2.88005	-2.85647	-2.79657	-2.68547	-2.44119	-2.06259	-1.9119	-1.87626	-1.82302	-1.78232	-1.56671	-1.55434	-1.48563	-1.47078	-1.44319	-1.40239	-1.35038	-0.87938	-0.17642	-0.00095	0.405	0.83953	1.97186	2.10415	2.13958	2.51771	3.10381	3.16498	3.43814	3.46703	3.56958	3.57664	3.67386	3.72009	3.74618	3.84323	3.87773	3.92724	3.97889	4.06063	4.07924	4.11325	4.1335	4.17333
0.1942	-2.99481	-2.95321	-2.94826	-2.92663	-2.89824	-2.87994	-2.85642	-2.79658	-2.68689	-2.44095	-2.06252	-1.91215	-1.87599	-1.82305	-1.78232	-1.56679	-1.55488	-1.48524	-1.47064	-1.44306	-1.40236	-1.35102	-0.87746	-0.1772	-0.00374	0.40676	0.84134	1.96385	2.09266	2.15908	2.5184	3.09052	3.17653	3.43608	3.4691	3.56773	3.57906	3.67434	3.7199	3.74556	3.84324	3.87513	3.92979	3.97936	4.0576	4.08094	4.11306	4.13395	4.1734
0.20189	-2.99448	-2.95334	-2.94813	-2.92679	-2.89832	-2.87976	-2.85634	-2.7966	-2.68923	-2.44057	-2.0624	-1.91255	-1.87557	-1.82309	-1.78231	-1.56692	-1.55572	-1.48464	-1.47039	-1.44285	-1.40231	-1.35207	-0.87431	-0.17852	-0.00821	0.40958	0.84431	1.95133	2.084	2.18023	2.5196	3.07408	3.1901	3.43312	3.47215	3.56581	3.58186	3.67517	3.71965	3.74434	3.84317	3.87224	3.93419	3.98146	4.05412	4.08593	4.11628	4.13361	4.17382
0.20958	-2.99398	-2.95351	-2.94794	-2.927	-2.89845	-2.8795	-2.85621	-2.79662	-2.69245	-2.44006	-2.06225	-1.91308	-1.875	-1.82315	-1.7823	-1.56713	-1.5568	-1.48388	-1.47003	-1.44254	-1.40224	-1.35351	-0.87001	-0.18042	-0.01411	0.41328	0.8484	1.93542	2.07789	2.20219	2.52135	3.0561	3.20407	3.42949	3.47549	3.56384	3.58496	3.67627	3.71934	3.74251	3.84285	3.86756	3.93783	3.98142	4.04854	4.08661	4.11197	4.13549	4.17501
0.21727	-2.99325	-2.95371	-2.94771	-2.92726	-2.89864	-2.87918	-2.85601	-2.79666	-2.69649	-2.43943	-2.06206	-1.91372	-1.87431	-1.82322	-1.78229	-1.56745	-1.55804	-1.48303	-1.46955	-1.44213	-1.40215	-1.35529	-0.86463	-0.18295	-0.0211	0.41764	0.85353	1.91725	2.07367	2.22441	2.52372	3.0372	3.21785	3.42555	3.47925	3.56202	3.5883	3.67766	3.71865	3.7406	3.8421	3.86391	3.94248	3.9836	4.04405	4.09082	4.11206	4.13469	4.17619
0.22496	-2.99222	-2.95393	-2.94745	-2.92756	-2.89891	-2.87878	-2.85574	-2.79671	-2.70129	-2.43872	-2.06184	-1.91443	-1.87354	-1.8233	-1.78227	-1.56791	-1.55933	-1.48216	-1.46895	-1.44161	-1.40203	-1.35737	-0.85832	-0.18615	-0.02884	0.42247	0.85961	1.8978	2.07077	2.24648	2.52681	3.01764	3.23123	3.42135	3.48309	3.56029	3.59192	3.67928	3.71779	3.73829	3.84032	3.86055	3.94717	3.9846	4.03923	4.09196	4.11126	4.13437	4.17828
0.23265	-2.99079	-2.95417	-2.94716	-2.92788	-2.89929	-2.87833	-2.85537	-2.79679	-2.70677	-2.43795	-2.06159	-1.91521	-1.8727	-1.8234	-1.78226	-1.56858	-1.56054	-1.48133	-1.46822	-1.44098	-1.40187	-1.35973	-0.85119	-0.19008	-0.03695	0.42753	0.86651	1.87779	2.06873	2.26804	2.53075	2.99759	3.24408	3.41699	3.48701	3.55865	3.59573	3.6811	3.71641	3.73611	3.83725	3.85849	3.95228	3.98497	4.03418	4.09405	4.10981	4.13342	4.18027
0.24034	-2.98881	-2.95442	-2.94685	-2.92822	-2.89978	-2.87782	-2.85486	-2.79689	-2.71283	-2.43714	-2.06132	-1.916	-1.87184	-1.8235	-1.78224	-1.5695	-1.56158	-1.48058	-1.4674	-1.44023	-1.40168	-1.3623	-0.84343	-0.19475	-0.04506	0.43265	0.87409	1.85775	2.06728	2.28874	2.53568	2.97716	3.25635	3.41259	3.49098	3.5571	3.5998	3.68309	3.71514	3.73419	3.83325	3.85809	3.958	3.98799	4.03065	4.09641	4.11086	4.13335	4.18375
0.24803	-2.98616	-2.95466	-2.94652	-2.92856	-2.90041	-2.87726	-2.85419	-2.79704	-2.71936	-2.43632	-2.06104	-1.91681	-1.87097	-1.82361	-1.78222	-1.57065	-1.56239	-1.47994	-1.46651	-1.43936	-1.40143	-1.36503	-0.8352	-0.20015	-0.05286	0.43766	0.88216	1.83812	2.06621	2.30825	2.54177	2.95645	3.268	3.40803	3.49479	3.55564	3.60406	3.68506	3.71256	3.73269	3.82806	3.85811	3.96336	3.98758	4.02706	4.09795	4.11025	4.13299	4.18732
0.25572	-2.98277	-2.95489	-2.94617	-2.92888	-2.9012	-2.87669	-2.85332	-2.79725	-2.72624	-2.43551	-2.06076	-1.91759	-1.87011	-1.82371	-1.7822	-1.57199	-1.56298	-1.47941	-1.4656	-1.43837	-1.40113	-1.36789	-0.82671	-0.20622	-0.0601	0.44243	0.89053	1.81923	2.06543	2.32625	2.54919	2.93558	3.27903	3.40333	3.49849	3.55424	3.60859	3.68697	3.70966	3.73174	3.82255	3.85882	3.96797	3.98731	4.02455	4.0962	4.10984	4.13378	4.18729
0.26341	-2.97871	-2.95507	-2.94582	-2.92915	-2.90216	-2.87612	-2.85221	-2.79753	-2.73332	-2.43473	-2.06048	-1.91835	-1.86929	-1.82382	-1.78218	-1.57341	-1.56339	-1.47898	-1.4647	-1.43728	-1.40075	-1.37083	-0.81817	-0.2128	-0.06659	0.44685	0.89897	1.80138	2.06483	2.34247	2.55804	2.91466	3.28946	3.39859	3.50204	3.55292	3.61339	3.68858	3.70641	3.73177	3.81701	3.86016	3.97275	3.99006	4.02303	4.09501	4.11055	4.13561	4.19011
0.2711	-2.97419	-2.95518	-2.94548	-2.92936	-2.90332	-2.87558	-2.85083	-2.79792	-2.74044	-2.434	-2.06022	-1.91904	-1.86853	-1.82392	-1.78216	-1.57484	-1.56369	-1.47863	-1.46387	-1.43612	-1.40029	-1.37379	-0.80981	-0.21968	-0.07223	0.45086	0.90724	1.78484	2.06438	2.35668	2.56837	2.89385	3.2993	3.39368	3.50535	3.55169	3.61823	3.68942	3.70315	3.73244	3.81137	3.86133	3.9764	3.99218	4.02288	4.09259	4.10958	4.13804	4.19282
0.27879	-2.96951	-2.95515	-2.94515	-2.92945	-2.90467	-2.87508	-2.84916	-2.79845	-2.74739	-2.43334	-2.05997	-1.91968	-1.86783	-1.82402	-1.78214	-1.57619	-1.56389	-1.47836	-1.46311	-1.43493	-1.3997	-1.37674	-0.80187	-0.22659	-0.07699	0.45439	0.91511	1.76987	2.06404	2.36874	2.58005	2.87336	3.30853	3.38865	3.50837	3.5505	3.62327	3.6887	3.7006	3.73358	3.80541	3.86246	3.97835	3.9881	4.02344	4.08742	4.10902	4.14017	4.18873
0.28648	-2.9651	-2.95484	-2.94485	-2.92938	-2.90621	-2.87464	-2.84722	-2.79916	-2.75394	-2.43276	-2.05975	-1.92023	-1.86722	-1.8241	-1.78212	-1.5774	-1.56404	-1.47816	-1.46247	-1.43376	-1.39899	-1.37964	-0.7946	-0.2332	-0.08089	0.45741	0.9223	1.7567	2.06377	2.37864	2.5928	2.8535	3.31722	3.38356	3.51111	3.54942	3.62848	3.68599	3.69972	3.73536	3.79999	3.86376	3.9783	3.98986	4.0252	4.08262	4.10887	4.14232	4.18817
0.29417	-2.9616	-2.9539	-2.94459	-2.92909	-2.90792	-2.87427	-2.84508	-2.8001	-2.7598	-2.43227	-2.05956	-1.9207	-1.86671	-1.82417	-1.78211	-1.57845	-1.56415	-1.478	-1.46194	-1.43267	-1.39811	-1.38243	-0.78823	-0.23919	-0.08396	0.4599	0.9286	1.74557	2.06358	2.38646	2.60607	2.83472	3.3254	3.37825	3.51346	3.54846	3.63381	3.68176	3.69977	3.73759	3.79492	3.86503	3.97817	3.99281	4.02798	4.07886	4.10842	4.14412	4.18843
0.30186	-2.95959	-2.95208	-2.9444	-2.92853	-2.90973	-2.87399	-2.84288	-2.80125	-2.76468	-2.43188	-2.0594	-1.92107	-1.8663	-1.82423	-1.7821	-1.57929	-1.56423	-1.47788	-1.46153	-1.43173	-1.39704	-1.38507	-0.783	-0.24424	-0.08628	0.46184	0.93375	1.73668	2.06343	2.39232	2.619	2.81774	3.33308	3.37281	3.51538	3.54764	3.6391	3.67687	3.70003	3.73994	3.79022	3.86598	3.97562	3.99513	4.03044	4.07395	4.10835	4.14518	4.18835
0.30955	-2.95876	-2.94995	-2.94428	-2.92775	-2.91147	-2.87379	-2.84087	-2.80247	-2.76832	-2.4316	-2.05929	-1.92134	-1.866	-1.82427	-1.78209	-1.57991	-1.56428	-1.47781	-1.46124	-1.43101	-1.39579	-1.38751	-0.7791	-0.24807	-0.08788	0.46323	0.93759	1.73019	2.06334	2.39637	2.63032	2.80366	3.3402	3.36722	3.51682	3.54701	3.6442	3.67195	3.70032	3.74218	3.78651	3.86667	3.97467	3.99611	4.03377	4.06894	4.10808	4.14587	4.18833
0.31724	-2.95845	-2.94839	-2.94424	-2.92696	-2.91283	-2.87367	-2.83941	-2.80346	-2.77055	-2.43143	-2.05922	-1.9215	-1.86582	-1.8243	-1.78208	-1.58028	-1.5643	-1.47776	-1.46106	-1.43055	-1.39442	-1.38961	-0.77669	-0.25046	-0.08883	0.46407	0.93995	1.72625	2.06328	2.39875	2.63835	2.79405	3.34664	3.36176	3.51771	3.54661	3.64865	3.66767	3.70062	3.74376	3.78381	3.86732	3.97357	3.99719	4.03624	4.06594	4.10818	4.1461	4.1888
0.32493	-2.95837	-2.94783	-2.94424	-2.9266	-2.91337	-2.87363	-2.83886	-2.80385	-2.77129	-2.43137	-2.0592	-1.92156	-1.86576	-1.82431	-1.78208	-1.58041	-1.56431	-1.47775	-1.461	-1.43039	-1.39354	-1.39074	-0.77588	-0.25127	-0.08914	0.46435	0.94075	1.72492	2.06326	2.39953	2.64129	2.79058	3.3504	3.35833	3.518	3.54647	3.65066	3.66567	3.7007	3.74443	3.78291	3.86749	3.9729	3.99747	4.03701	4.06473	4.10807	4.14621	4.18876
0.32493	-2.95837	-2.94783	-2.94424	-2.9266	-2.91337	-2.87363	-2.83886	-2.80385	-2.77129	-2.43137	-2.0592	-1.92156	-1.86576	-1.82431	-1.78208	-1.58041	-1.56431	-1.47775	-1.461	-1.43039	-1.39354	-1.39074	-0.77588	-0.25127	-0.08914	0.46435	0.94075	1.72492	2.06326	2.39953	2.64129	2.79057	3.3504	3.35836	3.51801	3.54647	3.65065	3.66571	3.70084	3.74437	3.78287	3.86751	3.9729	3.99739	4.03687	4.06438	4.10806	4.14617	4.18867
0.33435	-2.95858	-2.94794	-2.94426	-2.92656	-2.91344	-2.87416	-2.83881	-2.80386	-2.77176	-2.4305	-2.05857	-1.92156	-1.86573	-1.82431	-1.78209	-1.58053	-1.56443	-1.47774	-1.46088	-1.43038	-1.39352	-1.39065	-0.77572	-0.25175	-0.09189	0.46823	0.9408	1.72414	2.05855	2.40407	2.64171	2.79077	3.34822	3.36028	3.51798	3.54629	3.65037	3.66556	3.7002	3.74375	3.78368	3.86749	3.97514	3.99711	4.03502	4.06734	4.10622	4.14841	4.18822
0.34376	-2.95919	-2.94828	-2.9443	-2.92644	-2.91365	-2.87571	-2.83866	-2.80389	-2.77308	-2.42795	-2.05671	-1.92157	-1.86565	-1.82432	-1.78213	-1.58089	-1.56475	-1.47771	-1.46052	-1.43037	-1.39349	-1.39037	-0.77521	-0.25326	-0.0998	0.47958	0.94094	1.72172	2.04531	2.41681	2.64299	2.79137	3.34395	3.36381	3.51775	3.54578	3.64963	3.6652	3.69858	3.74212	3.78462	3.86758	3.97462	3.99642	4.02885	4.07212	4.10318	4.15351	4.18625
0.35317	-2.96026	-2.94892	-2.94435	-2.92625	-2.91401	-2.87811	-2.83843	-2.80393	-2.77511	-2.42393	-2.05364	-1.92159	-1.8655	-1.82433	-1.78219	-1.58151	-1.56526	-1.47767	-1.45994	-1.43034	-1.39343	-1.3899	-0.77437	-0.25598	-0.1119	0.49765	0.94118	1.71748	2.02567	2.43563	2.64527	2.79245	3.33888	3.36755	3.51742	3.54494	3.64842	3.66437	3.69548	3.74018	3.78695	3.86763	3.97637	3.99564	4.02421	4.07321	4.10408	4.15909	4.18286
0.36258	-2.96186	-2.94996	-2.94432	-2.92599	-2.91451	-2.88112	-2.83814	-2.804	-2.7776	-2.4187	-2.0494	-1.92161	-1.86531	-1.82434	-1.78227	-1.58243	-1.56588	-1.47761	-1.45915	-1.4303	-1.39338	-1.38922	-0.77318	-0.2603	-0.12679	0.52142	0.94155	1.71109	2.00206	2.45808	2.64878	2.79408	3.33327	3.37132	3.51684	3.54377	3.64667	3.66305	3.69118	3.73878	3.78944	3.86797	3.97496	3.99626	4.0212	4.06956	4.11106	4.16265	4.17967
0.37199	-2.9641	-2.95147	-2.94417	-2.92568	-2.91514	-2.88441	-2.8378	-2.8041	-2.78033	-2.4126	-2.04406	-1.92163	-1.86506	-1.82436	-1.78237	-1.58366	-1.56655	-1.47755	-1.45821	-1.43025	-1.39332	-1.38834	-0.77164	-0.26676	-0.14284	0.54978	0.94206	1.70208	1.97669	2.48191	2.65387	2.79647	3.32706	3.37502	3.51597	3.54227	3.64421	3.66095	3.68581	3.73839	3.79246	3.86839	3.97093	3.99697	4.02013	4.06292	4.12012	4.16234	4.1763
0.3814	-2.96714	-2.95337	-2.94387	-2.92534	-2.91586	-2.88764	-2.83743	-2.80423	-2.7831	-2.40598	-2.03772	-1.92166	-1.86476	-1.82438	-1.78249	-1.58523	-1.56723	-1.47749	-1.45714	-1.43019	-1.39326	-1.38727	-0.76975	-0.27603	-0.15836	0.58175	0.94276	1.68987	1.9514	2.50516	2.66096	2.79987	3.32017	3.37867	3.51466	3.54055	3.64068	3.65815	3.68051	3.73916	3.79596	3.86912	3.96444	3.99906	4.02254	4.05732	4.12982	4.1594	4.17514
0.39081	-2.97109	-2.9555	-2.94344	-2.92499	-2.9166	-2.89053	-2.83704	-2.80439	-2.78575	-2.39913	-2.03051	-1.9217	-1.86442	-1.82441	-1.78262	-1.58713	-1.56784	-1.47743	-1.45599	-1.43011	-1.3932	-1.38601	-0.76748	-0.28867	-0.17194	0.6164	0.94372	1.67387	1.92771	2.52617	2.67039	2.80471	3.31248	3.38228	3.51271	3.53866	3.63544	3.65506	3.67594	3.74095	3.79972	3.86997	3.95679	3.99961	4.02356	4.05212	4.13628	4.15413	4.17544
0.40022	-2.9759	-2.95766	-2.94292	-2.92466	-2.91729	-2.89294	-2.83664	-2.8046	-2.78821	-2.39233	-2.02258	-1.92173	-1.86403	-1.82443	-1.78276	-1.58934	-1.56839	-1.47738	-1.45481	-1.43002	-1.39315	-1.38458	-0.76485	-0.30472	-0.18279	0.65296	0.94504	1.65363	1.9067	2.54378	2.68206	2.8116	3.30384	3.38584	3.50982	3.53677	3.62852	3.65236	3.67235	3.74359	3.80382	3.87096	3.94863	3.99859	4.02717	4.05138	4.13604	4.1512	4.18039
0.40964	-2.98122	-2.95974	-2.94235	-2.92439	-2.91785	-2.89483	-2.83623	-2.80484	-2.79041	-2.38579	-2.01414	-1.92177	-1.86361	-1.82446	-1.78291	-1.5918	-1.56884	-1.47732	-1.45364	-1.42992	-1.3931	-1.38301	-0.76186	-0.32356	-0.1909	0.69068	0.94688	1.62904	1.88899	2.55755	2.69513	2.82136	3.29404	3.38938	3.5058	3.53506	3.62036	3.65029	3.66954	3.74679	3.80785	3.87181	3.94028	3.99603	4.02814	4.05041	4.13044	4.14624	4.18731
0.41905	-2.98642	-2.96169	-2.94175	-2.92418	-2.91823	-2.89626	-2.83581	-2.80511	-2.79236	-2.37967	-2.00539	-1.9218	-1.86317	-1.82448	-1.78307	-1.59444	-1.56921	-1.47728	-1.45251	-1.42982	-1.39305	-1.38134	-0.75853	-0.34416	-0.19676	0.72878	0.94952	1.60042	1.87464	2.56779	2.70809	2.83481	3.28297	3.39294	3.5005	3.53363	3.61215	3.64889	3.6672	3.75051	3.81234	3.87261	3.93185	3.99254	4.03061	4.05263	4.12199	4.14167	4.19696
0.42846	-2.99064	-2.9635	-2.94115	-2.92404	-2.91844	-2.89733	-2.8354	-2.80542	-2.79403	-2.37409	-1.99659	-1.92184	-1.86269	-1.82451	-1.78322	-1.59718	-1.56951	-1.47723	-1.45144	-1.4297	-1.393	-1.3796	-0.75489	-0.36546	-0.20095	0.76635	0.95344	1.56843	1.86337	2.57521	2.71948	2.85242	3.27044	3.39654	3.49394	3.53255	3.60455	3.64775	3.66523	3.75463	3.81687	3.87309	3.92402	3.98867	4.0332	4.05518	4.11498	4.13555	4.20599
0.43787	-2.99327	-2.96518	-2.94058	-2.92396	-2.9185	-2.89811	-2.83499	-2.80574	-2.79546	-2.36912	-1.98799	-1.92187	-1.86221	-1.82454	-1.78337	-1.59994	-1.56975	-1.4772	-1.45048	-1.42959	-1.39296	-1.37786	-0.751	-0.38653	-0.20397	0.80209	0.95948	1.53393	1.85468	2.58053	2.72852	2.87391	3.25634	3.40021	3.48642	3.53178	3.59793	3.64685	3.66342	3.75879	3.8215	3.87324	3.91583	3.98438	4.03556	4.06078	4.10999	4.13005	4.21092
0.44728	-2.99451	-2.96671	-2.94006	-2.92392	-2.91846	-2.89869	-2.83461	-2.80607	-2.79666	-2.36481	-1.97987	-1.92191	-1.86172	-1.82456	-1.78351	-1.60261	-1.56994	-1.47717	-1.44963	-1.42947	-1.39292	-1.37616	-0.74697	-0.40658	-0.20616	0.83416	0.96899	1.49785	1.84807	2.58437	2.73524	2.89836	3.24065	3.404	3.47828	3.53123	3.5924	3.64634	3.66189	3.7631	3.8261	3.87277	3.90858	3.9814	4.03822	4.06242	4.10437	4.12428	4.21091
0.45669	-2.99499	-2.96808	-2.93959	-2.92391	-2.91835	-2.89911	-2.83426	-2.8064	-2.79763	-2.36116	-1.97247	-1.92194	-1.86124	-1.82458	-1.78363	-1.60511	-1.57009	-1.47714	-1.4489	-1.42936	-1.39289	-1.37458	-0.74294	-0.42494	-0.20775	0.86028	0.98361	1.46122	1.8431	2.58714	2.74006	2.92457	3.22347	3.40793	3.47	3.53087	3.58805	3.6458	3.6606	3.76725	3.83069	3.87181	3.90178	3.97887	4.0406	4.06327	4.10232	4.11984	4.20994
0.4661	-2.99511	-2.96927	-2.9392	-2.92391	-2.91821	-2.89941	-2.83395	-2.8067	-2.7984	-2.3582	-1.96605	-1.92196	-1.86079	-1.8246	-1.78374	-1.60732	-1.5702	-1.47712	-1.4483	-1.42927	-1.39286	-1.37317	-0.73909	-0.44102	-0.20891	0.87893	1.00399	1.42523	1.83942	2.58912	2.74344	2.95127	3.20513	3.41196	3.46184	3.53065	3.58463	3.64548	3.65944	3.77115	3.83514	3.87029	3.89565	3.97686	4.04246	4.06328	4.09799	4.11408	4.20859
0.47551	-2.99507	-2.97024	-2.93888	-2.92392	-2.91808	-2.89962	-2.83369	-2.80696	-2.79898	-2.3559	-1.96081	-1.92199	-1.86041	-1.82462	-1.78382	-1.60916	-1.57028	-1.4771	-1.44784	-1.42918	-1.39284	-1.372	-0.73567	-0.45426	-0.20972	0.89067	1.02813	1.3915	1.83678	2.59052	2.74575	2.9771	3.18632	3.41622	3.45418	3.53051	3.58213	3.64528	3.65857	3.77453	3.83936	3.86837	3.8905	3.97575	4.04354	4.06345	4.09509	4.11051	4.20721
0.48493	-2.99499	-2.97096	-2.93866	-2.92392	-2.91797	-2.89976	-2.8335	-2.80716	-2.79939	-2.35427	-1.95694	-1.922	-1.8601	-1.82463	-1.78389	-1.61054	-1.57033	-1.47709	-1.44751	-1.42912	-1.39282	-1.37112	-0.73295	-0.46416	-0.21027	0.89744	1.05182	1.36251	1.83501	2.59144	2.74725	3.00019	3.16848	3.4206	3.44723	3.53043	3.5804	3.64517	3.6579	3.77719	3.84311	3.86633	3.88654	3.9755	4.04377	4.0644	4.09291	4.10983	4.20621
0.49434	-2.99492	-2.9714	-2.93852	-2.92392	-2.9179	-2.89985	-2.83338	-2.80728	-2.79963	-2.35329	-1.95457	-1.92201	-1.85991	-1.82463	-1.78393	-1.6114	-1.57036	-1.47708	-1.44731	-1.42908	-1.39281	-1.37058	-0.73118	-0.47029	-0.21058	0.90088	1.06973	1.34198	1.83399	2.59197	2.74809	3.01744	3.15448	3.42478	3.44147	3.53038	3.57942	3.6451	3.6575	3.77891	3.84583	3.86465	3.88398	3.97542	4.0436	4.06582	4.09074	4.1099	4.20554
0.50375	-2.99489	-2.97155	-2.93847	-2.92392	-2.91788	-2.89987	-2.83334	-2.80733	-2.79971	-2.35297	-1.95377	-1.92201	-1.85984	-1.82463	-1.78394	-1.61169	-1.57037	-1.47708	-1.44724	-1.42907	-1.39281	-1.3704	-0.73057	-0.47237	-0.21068	0.90194	1.07654	1.33439	1.83365	2.59214	2.74836	3.02415	3.14886	3.42703	3.43871	3.53038	3.57906	3.64506	3.65735	3.77953	3.84691	3.8639	3.88308	3.97515	4.0433	4.06622	4.08984	4.10894	4.20521
0.50375	-2.99489	-2.97155	-2.93847	-2.92392	-2.91788	-2.89987	-2.83334	-2.80733	-2.79971	-2.35297	-1.95377	-1.92201	-1.85984	-1.82463	-1.78394	-1.61169	-1.57037	-1.47708	-1.44724	-1.42907	-1.39281	-1.3704	-0.73057	-0.47237	-0.21068	0.90194	1.07654	1.33439	1.83365	2.59214	2.74836	3.02414	3.14886	3.42702	3.4387	3.53037	3.57906	3.64513	3.65735	3.77948	3.84692	3.864	3.88308	3.97535	4.04335	4.06627	4.08981	4.11027	4.20539
0.51584	-2.99504	-2.97144	-2.93866	-2.92473	-2.91744	-2.89977	-2.83417	-2.80889	-2.79673	-2.35331	-1.95459	-1.92197	-1.85998	-1.82462	-1.78393	-1.61135	-1.57027	-1.4771	-1.44747	-1.42913	-1.39276	-1.37039	-0.73242	-0.46935	-0.21015	0.90144	1.06685	1.34413	1.83446	2.58858	2.7509	3.01764	3.15513	3.41861	3.44687	3.53033	3.5794	3.64368	3.65879	3.77884	3.84717	3.86418	3.88336	3.97506	4.04397	4.06567	4.09004	4.11034	4.20476
0.52793	-2.99549	-2.97114	-2.9393	-2.92655	-2.91656	-2.89949	-2.83638	-2.81087	-2.79074	-2.35435	-1.95703	-1.92182	-1.86038	-1.82458	-1.78389	-1.61033	-1.56997	-1.47714	-1.44814	-1.42933	-1.39264	-1.37034	-0.73772	-0.46054	-0.20857	0.89993	1.04124	1.36991	1.83686	2.57861	2.7576	3.00137	3.17087	3.40596	3.45866	3.53022	3.58035	3.6405	3.66209	3.77693	3.8479	3.86485	3.8843	3.97495	4.04607	4.06434	4.09069	4.1114	4.20378
0.54001	-2.99619	-2.97073	-2.94065	-2.92852	-2.91564	-2.89908	-2.83938	-2.81208	-2.78361	-2.35608	-1.96102	-1.92157	-1.86101	-1.82451	-1.78382	-1.60868	-1.56948	-1.47721	-1.44921	-1.42965	-1.39253	-1.37018	-0.74583	-0.44664	-0.20596	0.89739	1.00597	1.40556	1.84081	2.56381	2.76627	2.98081	3.19126	3.3927	3.47044	3.52999	3.582	3.63651	3.66623	3.77384	3.84913	3.86553	3.88572	3.97453	4.0484	4.06211	4.0924	4.11466	4.20228
0.5521	-2.99706	-2.97036	-2.94294	-2.93	-2.91478	-2.89861	-2.84258	-2.81264	-2.77589	-2.35853	-1.96642	-1.92122	-1.86185	-1.82441	-1.78374	-1.60647	-1.5688	-1.47731	-1.45064	-1.43011	-1.39252	-1.36984	-0.75594	-0.42853	-0.20234	0.89357	0.96579	1.44664	1.84625	2.54568	2.77415	2.96021	3.21332	3.37912	3.48172	3.52965	3.58448	3.6323	3.67074	3.76992	3.85084	3.86595	3.88754	3.97509	4.05046	4.06004	4.0939	4.11719	4.19989
0.56419	-2.99801	-2.97023	-2.94595	-2.93079	-2.91393	-2.89813	-2.8456	-2.81275	-2.76785	-2.36171	-1.97305	-1.92077	-1.86284	-1.8243	-1.78364	-1.6038	-1.56795	-1.47745	-1.45235	-1.4307	-1.39271	-1.36922	-0.76733	-0.40706	-0.19775	0.88704	0.9247	1.49069	1.85306	2.52528	2.77804	2.94324	3.23562	3.36523	3.49222	3.52922	3.58797	3.62811	3.67556	3.76547	3.85312	3.86588	3.88986	3.97716	4.0503	4.0597	4.09574	4.12047	4.19706
0.57628	-2.99877	-2.9706	-2.949	-2.93105	-2.91301	-2.89766	-2.84828	-2.81255	-2.75969	-2.36563	-1.98069	-1.92023	-1.86395	-1.82418	-1.78352	-1.60075	-1.56695	-1.47764	-1.45427	-1.43143	-1.39314	-1.36827	-0.7794	-0.38301	-0.1922	0.866	0.89597	1.53641	1.86113	2.50329	2.7746	2.93337	3.25736	3.35117	3.50148	3.52882	3.5925	3.62384	3.6805	3.76072	3.85555	3.86503	3.8925	3.97886	4.04793	4.06114	4.09835	4.12639	4.19413
0.58837	-2.99858	-2.97158	-2.95139	-2.93098	-2.91195	-2.89721	-2.85054	-2.8121	-2.75153	-2.37029	-1.9891	-1.9196	-1.86514	-1.82405	-1.78339	-1.59743	-1.56582	-1.47789	-1.45633	-1.43228	-1.39382	-1.36699	-0.79168	-0.35708	-0.18566	0.82458	0.88638	1.58303	1.8703	2.48012	2.76216	2.93239	3.27807	3.33702	3.50882	3.529	3.59805	3.62008	3.68544	3.75601	3.85831	3.86371	3.89532	3.98122	4.04542	4.06342	4.1015	4.13262	4.19115
0.60046	-2.9965	-2.97283	-2.95275	-2.9307	-2.91065	-2.89677	-2.85239	-2.81143	-2.74347	-2.37569	-1.99799	-1.91889	-1.86638	-1.82392	-1.78326	-1.59392	-1.56459	-1.4782	-1.45845	-1.43326	-1.39471	-1.36542	-0.80383	-0.32999	-0.17801	0.77925	0.88013	1.63011	1.88039	2.45601	2.74204	2.93914	3.29677	3.32351	3.51291	3.53078	3.60366	3.61766	3.68995	3.75173	3.85987	3.86345	3.89831	3.98343	4.04505	4.06604	4.10516	4.13986	4.18862
0.61255	-2.99384	-2.9733	-2.95319	-2.93031	-2.90905	-2.8963	-2.85385	-2.81055	-2.73559	-2.3818	-2.00709	-1.91812	-1.86765	-1.82379	-1.78312	-1.59033	-1.56329	-1.47861	-1.46057	-1.43434	-1.39573	-1.36364	-0.8156	-0.30252	-0.16901	0.73338	0.87436	1.67734	1.89121	2.43108	2.71698	2.95107	3.30268	3.32137	3.51337	3.53456	3.60567	3.62034	3.69366	3.74841	3.85818	3.86587	3.90148	3.98231	4.04624	4.06827	4.1084	4.14746	4.18275
0.62463	-2.99238	-2.97188	-2.95303	-2.92984	-2.90711	-2.89574	-2.85498	-2.80945	-2.72796	-2.38856	-2.01614	-1.9173	-1.86893	-1.82366	-1.78299	-1.58674	-1.56195	-1.47913	-1.46261	-1.43551	-1.39681	-1.36173	-0.82677	-0.27572	-0.15817	0.68778	0.86876	1.72449	1.90253	2.40537	2.68936	2.96609	3.28972	3.33667	3.51147	3.53914	3.60355	3.62839	3.69614	3.74651	3.85583	3.86906	3.90491	3.98123	4.05215	4.07241	4.11186	4.15793	4.18526
0.63672	-2.99232	-2.9687	-2.95255	-2.92932	-2.9049	-2.89496	-2.85582	-2.80812	-2.72064	-2.39585	-2.02487	-1.91645	-1.87019	-1.82354	-1.78286	-1.58322	-1.56061	-1.47978	-1.46449	-1.43673	-1.39788	-1.35978	-0.83719	-0.25087	-0.14472	0.64294	0.86336	1.77138	1.91409	2.37884	2.66085	2.98285	3.27457	3.35264	3.50817	3.5437	3.60018	3.63833	3.69702	3.74622	3.85333	3.87178	3.90829	3.97704	4.05419	4.07444	4.11488	4.15346	4.17563
0.64881	-2.99291	-2.96488	-2.95191	-2.92878	-2.90267	-2.89374	-2.85639	-2.80658	-2.71367	-2.40352	-2.03306	-1.9156	-1.87141	-1.82342	-1.78274	-1.57986	-1.55931	-1.48057	-1.46615	-1.43796	-1.39889	-1.35786	-0.8467	-0.22943	-0.12783	0.59931	0.85824	1.81787	1.92562	2.35141	2.63267	3.00058	3.25889	3.3678	3.50398	3.54802	3.59678	3.64891	3.69664	3.74722	3.85108	3.87446	3.91188	3.97727	4.05969	4.07913	4.11911	4.15528	4.17651
0.6609	-2.99357	-2.9613	-2.95122	-2.92825	-2.90085	-2.8918	-2.85674	-2.80483	-2.70714	-2.41133	-2.0405	-1.91476	-1.87256	-1.82332	-1.78263	-1.57672	-1.55808	-1.48148	-1.46755	-1.43916	-1.3998	-1.35603	-0.8552	-0.21234	-0.10725	0.55744	0.85352	1.86378	1.9368	2.32291	2.6058	3.01879	3.24288	3.38196	3.49903	3.55197	3.59322	3.65901	3.69599	3.74892	3.84894	3.87613	3.91545	3.97187	4.06094	4.08303	4.12119	4.14123	4.17546
0.67299	-2.99412	-2.95838	-2.95053	-2.92776	-2.89966	-2.88917	-2.8569	-2.80296	-2.70114	-2.41898	-2.04703	-1.91397	-1.87361	-1.82323	-1.78254	-1.57389	-1.55696	-1.48248	-1.46866	-1.44028	-1.40058	-1.35437	-0.86258	-0.19955	-0.08388	0.51802	0.84931	1.90889	1.94737	2.29319	2.58113	3.03714	3.22667	3.3952	3.49351	3.55571	3.58983	3.6674	3.69645	3.75049	3.84718	3.87754	3.91926	3.97177	4.06272	4.08678	4.12421	4.13778	4.17467
0.68508	-2.99452	-2.95619	-2.94987	-2.92733	-2.89897	-2.88632	-2.85691	-2.80106	-2.69581	-2.42611	-2.05253	-1.91325	-1.87454	-1.82315	-1.78246	-1.57143	-1.556	-1.48348	-1.46951	-1.44127	-1.40123	-1.35293	-0.86875	-0.19031	-0.05958	0.48202	0.8457	1.95088	1.9591	2.26204	2.55951	3.05535	3.21036	3.40753	3.48742	3.55933	3.58648	3.67254	3.69986	3.75142	3.84589	3.87832	3.92341	3.97167	4.06288	4.0887	4.13216	4.13214	4.17336
0.69717	-2.99479	-2.9547	-2.94927	-2.92697	-2.89857	-2.88374	-2.8568	-2.7993	-2.69133	-2.4323	-2.0569	-1.91265	-1.8753	-1.82309	-1.7824	-1.56942	-1.55521	-1.48439	-1.47012	-1.4421	-1.40174	-1.35175	-0.87363	-0.18381	-0.03663	0.45078	0.84279	1.96353	1.99767	2.22931	2.54171	3.07307	3.19419	3.41843	3.48101	3.56267	3.58323	3.67423	3.70571	3.75094	3.84461	3.87871	3.92472	3.97458	4.06302	4.08907	4.12304	4.1323	4.17254
0.70925	-2.99495	-2.95376	-2.94879	-2.92671	-2.89834	-2.88174	-2.85666	-2.79785	-2.6879	-2.43713	-2.06006	-1.9122	-1.87587	-1.82305	-1.78236	-1.56793	-1.55463	-1.48513	-1.47052	-1.44272	-1.40211	-1.35088	-0.87717	-0.17947	-0.01747	0.42609	0.84067	1.96962	2.03972	2.1949	2.52845	3.08967	3.17875	3.42812	3.47449	3.56592	3.58006	3.67421	3.7122	3.74941	3.84386	3.87862	3.92433	3.97564	4.06186	4.08149	4.11144	4.13444	4.17253
0.72134	-2.99504	-2.95326	-2.94848	-2.92656	-2.89822	-2.8805	-2.85653	-2.7969	-2.68574	-2.44021	-2.06197	-1.91191	-1.87623	-1.82302	-1.78233	-1.567	-1.55428	-1.4856	-1.47076	-1.4431	-1.40232	-1.35035	-0.8793	-0.17698	-0.00457	0.41001	0.83937	1.97335	2.08046	2.15891	2.52025	3.10343	3.1657	3.43572	3.46898	3.56899	3.57728	3.6739	3.7178	3.7478	3.84339	3.87882	3.9297	3.97862	4.06215	4.0894	4.12889	4.12931	4.17256
0.73343	-2.99506	-2.95311	-2.94838	-2.9265	-2.89819	-2.88008	-2.85649	-2.79657	-2.685	-2.44127	-2.06261	-1.91181	-1.87635	-1.82301	-1.78232	-1.56669	-1.55416	-1.48577	-1.47083	-1.44323	-1.4024	-1.35017	-0.88002	-0.17617	0	0.4044	0.83893	1.97462	2.11435	2.12663	2.51748	3.10958	3.15978	3.43893	3.46629	3.57058	3.57546	3.6737	3.7201	3.74646	3.84322	3.87857	3.92603	3.9787	4.06169	4.07704	4.11265	4.13363	4.17291
--	--	--	--	--	--	--	--	--	--	--	--	--	--	--	--	--	--	--	--	--	--	--	--	--	--	--	--	--	--	--	--	--	--	--	--	--	--	--	--	--	--	--	--	--	--	--	--	--	--
--	--	--	--	--	--	--	--	--	--	--	--	--	--	--	--	--	--	--	--	--	--	--	--	--	--	--	--	--	--	--	--	--	--	--	--	--	--	--	--	--	--	--	--	--	--	--	--	--	--
--	--	--	--	--	--	--	--	--	--	--	--	--	--	--	--	--	--	--	--	--	--	--	--	--	--	--	--	--	--	--	--	--	--	--	--	--	--	--	--	--	--	--	--	--	--	--	--	--	--
--	--	--	--	--	--	--	--	--	--	--	--	--	--	--	--	--	--	--	--	--	--	--	--	--	--	--	--	--	--	--	--	--	--	--	--	--	--	--	--	--	--	--	--	--	--	--	--	--	--
--	--	--	--	--	--	--	--	--	--	--	--	--	--	--	--	--	--	--	--	--	--	--	--	--	--	--	--	--	--	--	--	--	--	--	--	--	--	--	--	--	--	--	--	--	--	--	--	--	--
--	--	--	--	--	--	--	--	--	--	--	--	--	--	--	--	--	--	--	--	--	--	--	--	--	--	--	--	--	--	--	--	--	--	--	--	--	--	--	--	--	--	--	--	--	--	--	--	--	--
--	--	--	--	--	--	--	--	--	--	--	--	--	--	--	--	--	--	--	--	--	--	--	--	--	--	--	--	--	--	--	--	--	--	--	--	--	--	--	--	--	--	--	--	--	--	--	--	--	--
--	--	--	--	--	--	--	--	--	--	--	--	--	--	--	--	--	--	--	--	--	--	--	--	--	--	--	--	--	--	--	--	--	--	--	--	--	--	--	--	--	--	--	--	--	--	--	--	--	--
--	--	--	--	--	--	--	--	--	--	--	--	--	--	--	--	--	--	--	--	--	--	--	--	--	--	--	--	--	--	--	--	--	--	--	--	--	--	--	--	--	--	--	--	--	--	--	--	--	--
--	--	--	--	--	--	--	--	--	--	--	--	--	--	--	--	--	--	--	--	--	--	--	--	--	--	--	--	--	--	--	--	--	--	--	--	--	--	--	--	--	--	--	--	--	--	--	--	--	--
--	--	--	--	--	--	--	--	--	--	--	--	--	--	--	--	--	--	--	--	--	--	--	--	--	--	--	--	--	--	--	--	--	--	--	--	--	--	--	--	--	--	--	--	--	--	--	--	--	--
--	--	--	--	--	--	--	--	--	--	--	--	--	--	--	--	--	--	--	--	--	--	--	--	--	--	--	--	--	--	--	--	--	--	--	--	--	--	--	--	--	--	--	--	--	--	--	--	--	--
--	--	--	--	--	--	--	--	--	--	--	--	--	--	--	--	--	--	--	--	--	--	--	--	--	--	--	--	--	--	--	--	--	--	--	--	--	--	--	--	--	--	--	--	--	--	--	--	--	--
--	--	--	--	--	--	--	--	--	--	--	--	--	--	--	--	--	--	--	--	--	--	--	--	--	--	--	--	--	--	--	--	--	--	--	--	--	--	--	--	--	--	--	--	--	--	--	--	--	--
--	--	--	--	--	--	--	--	--	--	--	--	--	--	--	--	--	--	--	--	--	--	--	--	--	--	--	--	--	--	--	--	--	--	--	--	--	--	--	--	--	--	--	--	--	--	--	--	--	--
--	--	--	--	--	--	--	--	--	--	--	--	--	--	--	--	--	--	--	--	--	--	--	--	--	--	--	--	--	--	--	--	--	--	--	--	--	--	--	--	--	--	--	--	--	--	--	--	--	--
--	--	--	--	--	--	--	--	--	--	--	--	--	--	--	--	--	--	--	--	--	--	--	--	--	--	--	--	--	--	--	--	--	--	--	--	--	--	--	--	--	--	--	--	--	--	--	--	--	--
--	--	--	--	--	--	--	--	--	--	--	--	--	--	--	--	--	--	--	--	--	--	--	--	--	--	--	--	--	--	--	--	--	--	--	--	--	--	--	--	--	--	--	--	--	--	--	--	--	--
--	--	--	--	--	--	--	--	--	--	--	--	--	--	--	--	--	--	--	--	--	--	--	--	--	--	--	--	--	--	--	--	--	--	--	--	--	--	--	--	--	--	--	--	--	--	--	--	--	--
--	--	--	--	--	--	--	--	--	--	--	--	--	--	--	--	--	--	--	--	--	--	--	--	--	--	--	--	--	--	--	--	--	--	--	--	--	--	--	--	--	--	--	--	--	--	--	--	--	--
--	--	--	--	--	--	--	--	--	--	--	--	--	--	--	--	--	--	--	--	--	--	--	--	--	--	--	--	--	--	--	--	--	--	--	--	--	--	--	--	--	--	--	--	--	--	--	--	--	--
--	--	--	--	--	--	--	--	--	--	--	--	--	--	--	--	--	--	--	--	--	--	--	--	--	--	--	--	--	--	--	--	--	--	--	--	--	--	--	--	--	--	--	--	--	--	--	--	--	--
--	--	--	--	--	--	--	--	--	--	--	--	--	--	--	--	--	--	--	--	--	--	--	--	--	--	--	--	--	--	--	--	--	--	--	--	--	--	--	--	--	--	--	--	--	--	--	--	--	--
--	--	--	--	--	--	--	--	--	--	--	--	--	--	--	--	--	--	--	--	--	--	--	--	--	--	--	--	--	--	--	--	--	--	--	--	--	--	--	--	--	--	--	--	--	--	--	--	--	--
--	--	--	--	--	--	--	--	--	--	--	--	--	--	--	--	--	--	--	--	--	--	--	--	--	--	--	--	--	--	--	--	--	--	--	--	--	--	--	--	--	--	--	--	--	--	--	--	--	--
--	--	--	--	--	--	--	--	--	--	--	--	--	--	--	--	--	--	--	--	--	--	--	--	--	--	--	--	--	--	--	--	--	--	--	--	--	--	--	--	--	--	--	--	--	--	--	--	--	--
--	--	--	--	--	--	--	--	--	--	--	--	--	--	--	--	--	--	--	--	--	--	--	--	--	--	--	--	--	--	--	--	--	--	--	--	--	--	--	--	--	--	--	--	--	--	--	--	--	--
--	--	--	--	--	--	--	--	--	--	--	--	--	--	--	--	--	--	--	--	--	--	--	--	--	--	--	--	--	--	--	--	--	--	--	--	--	--	--	--	--	--	--	--	--	--	--	--	--	--
--	--	--	--	--	--	--	--	--	--	--	--	--	--	--	--	--	--	--	--	--	--	--	--	--	--	--	--	--	--	--	--	--	--	--	--	--	--	--	--	--	--	--	--	--	--	--	--	--	--
--	--	--	--	--	--	--	--	--	--	--	--	--	--	--	--	--	--	--	--	--	--	--	--	--	--	--	--	--	--	--	--	--	--	--	--	--	--	--	--	--	--	--	--	--	--	--	--	--	--
--	--	--	--	--	--	--	--	--	--	--	--	--	--	--	--	--	--	--	--	--	--	--	--	--	--	--	--	--	--	--	--	--	--	--	--	--	--	--	--	--	--	--	--	--	--	--	--	--	--
--	--	--	--	--	--	--	--	--	--	--	--	--	--	--	--	--	--	--	--	--	--	--	--	--	--	--	--	--	--	--	--	--	--	--	--	--	--	--	--	--	--	--	--	--	--	--	--	--	--
--	--	--	--	--	--	--	--	--	--	--	--	--	--	--	--	--	--	--	--	--	--	--	--	--	--	--	--	--	--	--	--	--	--	--	--	--	--	--	--	--	--	--	--	--	--	--	--	--	--
--	--	--	--	--	--	--	--	--	--	--	--	--	--	--	--	--	--	--	--	--	--	--	--	--	--	--	--	--	--	--	--	--	--	--	--	--	--	--	--	--	--	--	--	--	--	--	--	--	--
--	--	--	--	--	--	--	--	--	--	--	--	--	--	--	--	--	--	--	--	--	--	--	--	--	--	--	--	--	--	--	--	--	--	--	--	--	--	--	--	--	--	--	--	--	--	--	--	--	--
--	--	--	--	--	--	--	--	--	--	--	--	--	--	--	--	--	--	--	--	--	--	--	--	--	--	--	--	--	--	--	--	--	--	--	--	--	--	--	--	--	--	--	--	--	--	--	--	--	--
--	--	--	--	--	--	--	--	--	--	--	--	--	--	--	--	--	--	--	--	--	--	--	--	--	--	--	--	--	--	--	--	--	--	--	--	--	--	--	--	--	--	--	--	--	--	--	--	--	--
--	--	--	--	--	--	--	--	--	--	--	--	--	--	--	--	--	--	--	--	--	--	--	--	--	--	--	--	--	--	--	--	--	--	--	--	--	--	--	--	--	--	--	--	--	--	--	--	--	--
--	--	--	--	--	--	--	--	--	--	--	--	--	--	--	--	--	--	--	--	--	--	--	--	--	--	--	--	--	--	--	--	--	--	--	--	--	--	--	--	--	--	--	--	--	--	--	--	--	--
--	--	--	--	--	--	--	--	--	--	--	--	--	--	--	--	--	--	--	--	--	--	--	--	--	--	--	--	--	--	--	--	--	--	--	--	--	--	--	--	--	--	--	--	--	--	--	--	--	--
--	--	--	--	--	--	--	--	--	--	--	--	--	--	--	--	--	--	--	--	--	--	--	--	--	--	--	--	--	--	--	--	--	--	--	--	--	--	--	--	--	--	--	--	--	--	--	--	--	--
--	--	--	--	--	--	--	--	--	--	--	--	--	--	--	--	--	--	--	--	--	--	--	--	--	--	--	--	--	--	--	--	--	--	--	--	--	--	--	--	--	--	--	--	--	--	--	--	--	--
--	--	--	--	--	--	--	--	--	--	--	--	--	--	--	--	--	--	--	--	--	--	--	--	--	--	--	--	--	--	--	--	--	--	--	--	--	--	--	--	--	--	--	--	--	--	--	--	--	--
--	--	--	--	--	--	--	--	--	--	--	--	--	--	--	--	--	--	--	--	--	--	--	--	--	--	--	--	--	--	--	--	--	--	--	--	--	--	--	--	--	--	--	--	--	--	--	--	--	--
--	--	--	--	--	--	--	--	--	--	--	--	--	--	--	--	--	--	--	--	--	--	--	--	--	--	--	--	--	--	--	--	--	--	--	--	--	--	--	--	--	--	--	--	--	--	--	--	--	--
--	--	--	--	--	--	--	--	--	--	--	--	--	--	--	--	--	--	--	--	--	--	--	--	--	--	--	--	--	--	--	--	--	--	--	--	--	--	--	--	--	--	--	--	--	--	--	--	--	--
--	--	--	--	--	--	--	--	--	--	--	--	--	--	--	--	--	--	--	--	--	--	--	--	--	--	--	--	--	--	--	--	--	--	--	--	--	--	--	--	--	--	--	--	--	--	--	--	--	--
--	--	--	--	--	--	--	--	--	--	--	--	--	--	--	--	--	--	--	--	--	--	--	--	--	--	--	--	--	--	--	--	--	--	--	--	--	--	--	--	--	--	--	--	--	--	--	--	--	--
--	--	--	--	--	--	--	--	--	--	--	--	--	--	--	--	--	--	--	--	--	--	--	--	--	--	--	--	--	--	--	--	--	--	--	--	--	--	--	--	--	--	--	--	--	--	--	--	--	--
--	--	--	--	--	--	--	--	--	--	--	--	--	--	--	--	--	--	--	--	--	--	--	--	--	--	--	--	--	--	--	--	--	--	--	--	--	--	--	--	--	--	--	--	--	--	--	--	--	--
--	--	--	--	--	--	--	--	--	--	--	--	--	--	--	--	--	--	--	--	--	--	--	--	--	--	--	--	--	--	--	--	--	--	--	--	--	--	--	--	--	--	--	--	--	--	--	--	--	--
--	--	--	--	--	--	--	--	--	--	--	--	--	--	--	--	--	--	--	--	--	--	--	--	--	--	--	--	--	--	--	--	--	--	--	--	--	--	--	--	--	--	--	--	--	--	--	--	--	--
--	--	--	--	--	--	--	--	--	--	--	--	--	--	--	--	--	--	--	--	--	--	--	--	--	--	--	--	--	--	--	--	--	--	--	--	--	--	--	--	--	--	--	--	--	--	--	--	--	--
--	--	--	--	--	--	--	--	--	--	--	--	--	--	--	--	--	--	--	--	--	--	--	--	--	--	--	--	--	--	--	--	--	--	--	--	--	--	--	--	--	--	--	--	--	--	--	--	--	--
--	--	--	--	--	--	--	--	--	--	--	--	--	--	--	--	--	--	--	--	--	--	--	--	--	--	--	--	--	--	--	--	--	--	--	--	--	--	--	--	--	--	--	--	--	--	--	--	--	--
--	--	--	--	--	--	--	--	--	--	--	--	--	--	--	--	--	--	--	--	--	--	--	--	--	--	--	--	--	--	--	--	--	--	--	--	--	--	--	--	--	--	--	--	--	--	--	--	--	--
--	--	--	--	--	--	--	--	--	--	--	--	--	--	--	--	--	--	--	--	--	--	--	--	--	--	--	--	--	--	--	--	--	--	--	--	--	--	--	--	--	--	--	--	--	--	--	--	--	--
--	--	--	--	--	--	--	--	--	--	--	--	--	--	--	--	--	--	--	--	--	--	--	--	--	--	--	--	--	--	--	--	--	--	--	--	--	--	--	--	--	--	--	--	--	--	--	--	--	--
--	--	--	--	--	--	--	--	--	--	--	--	--	--	--	--	--	--	--	--	--	--	--	--	--	--	--	--	--	--	--	--	--	--	--	--	--	--	--	--	--	--	--	--	--	--	--	--	--	--
--	--	--	--	--	--	--	--	--	--	--	--	--	--	--	--	--	--	--	--	--	--	--	--	--	--	--	--	--	--	--	--	--	--	--	--	--	--	--	--	--	--	--	--	--	--	--	--	--	--
--	--	--	--	--	--	--	--	--	--	--	--	--	--	--	--	--	--	--	--	--	--	--	--	--	--	--	--	--	--	--	--	--	--	--	--	--	--	--	--	--	--	--	--	--	--	--	--	--	--
--	--	--	--	--	--	--	--	--	--	--	--	--	--	--	--	--	--	--	--	--	--	--	--	--	--	--	--	--	--	--	--	--	--	--	--	--	--	--	--	--	--	--	--	--	--	--	--	--	--
--	--	--	--	--	--	--	--	--	--	--	--	--	--	--	--	--	--	--	--	--	--	--	--	--	--	--	--	--	--	--	--	--	--	--	--	--	--	--	--	--	--	--	--	--	--	--	--	--	--
--	--	--	--	--	--	--	--	--	--	--	--	--	--	--	--	--	--	--	--	--	--	--	--	--	--	--	--	--	--	--	--	--	--	--	--	--	--	--	--	--	--	--	--	--	--	--	--	--	--
--	--	--	--	--	--	--	--	--	--	--	--	--	--	--	--	--	--	--	--	--	--	--	--	--	--	--	--	--	--	--	--	--	--	--	--	--	--	--	--	--	--	--	--	--	--	--	--	--	--
--	--	--	--	--	--	--	--	--	--	--	--	--	--	--	--	--	--	--	--	--	--	--	--	--	--	--	--	--	--	--	--	--	--	--	--	--	--	--	--	--	--	--	--	--	--	--	--	--	--
--	--	--	--	--	--	--	--	--	--	--	--	--	--	--	--	--	--	--	--	--	--	--	--	--	--	--	--	--	--	--	--	--	--	--	--	--	--	--	--	--	--	--	--	--	--	--	--	--	--
--	--	--	--	--	--	--	--	--	--	--	--	--	--	--	--	--	--	--	--	--	--	--	--	--	--	--	--	--	--	--	--	--	--	--	--	--	--	--	--	--	--	--	--	--	--	--	--	--	--
--	--	--	--	--	--	--	--	--	--	--	--	--	--	--	--	--	--	--	--	--	--	--	--	--	--	--	--	--	--	--	--	--	--	--	--	--	--	--	--	--	--	--	--	--	--	--	--	--	--
--	--	--	--	--	--	--	--	--	--	--	--	--	--	--	--	--	--	--	--	--	--	--	--	--	--	--	--	--	--	--	--	--	--	--	--	--	--	--	--	--	--	--	--	--	--	--	--	--	--
--	--	--	--	--	--	--	--	--	--	--	--	--	--	--	--	--	--	--	--	--	--	--	--	--	--	--	--	--	--	--	--	--	--	--	--	--	--	--	--	--	--	--	--	--	--	--	--	--	--
--	--	--	--	--	--	--	--	--	--	--	--	--	--	--	--	--	--	--	--	--	--	--	--	--	--	--	--	--	--	--	--	--	--	--	--	--	--	--	--	--	--	--	--	--	--	--	--	--	--
--	--	--	--	--	--	--	--	--	--	--	--	--	--	--	--	--	--	--	--	--	--	--	--	--	--	--	--	--	--	--	--	--	--	--	--	--	--	--	--	--	--	--	--	--	--	--	--	--	--
--	--	--	--	--	--	--	--	--	--	--	--	--	--	--	--	--	--	--	--	--	--	--	--	--	--	--	--	--	--	--	--	--	--	--	--	--	--	--	--	--	--	--	--	--	--	--	--	--	--
--	--	--	--	--	--	--	--	--	--	--	--	--	--	--	--	--	--	--	--	--	--	--	--	--	--	--	--	--	--	--	--	--	--	--	--	--	--	--	--	--	--	--	--	--	--	--	--	--	--
--	--	--	--	--	--	--	--	--	--	--	--	--	--	--	--	--	--	--	--	--	--	--	--	--	--	--	--	--	--	--	--	--	--	--	--	--	--	--	--	--	--	--	--	--	--	--	--	--	--
--	--	--	--	--	--	--	--	--	--	--	--	--	--	--	--	--	--	--	--	--	--	--	--	--	--	--	--	--	--	--	--	--	--	--	--	--	--	--	--	--	--	--	--	--	--	--	--	--	--
--	--	--	--	--	--	--	--	--	--	--	--	--	--	--	--	--	--	--	--	--	--	--	--	--	--	--	--	--	--	--	--	--	--	--	--	--	--	--	--	--	--	--	--	--	--	--	--	--	--
--	--	--	--	--	--	--	--	--	--	--	--	--	--	--	--	--	--	--	--	--	--	--	--	--	--	--	--	--	--	--	--	--	--	--	--	--	--	--	--	--	--	--	--	--	--	--	--	--	--
--	--	--	--	--	--	--	--	--	--	--	--	--	--	--	--	--	--	--	--	--	--	--	--	--	--	--	--	--	--	--	--	--	--	--	--	--	--	--	--	--	--	--	--	--	--	--	--	--	--
--	--	--	--	--	--	--	--	--	--	--	--	--	--	--	--	--	--	--	--	--	--	--	--	--	--	--	--	--	--	--	--	--	--	--	--	--	--	--	--	--	--	--	--	--	--	--	--	--	--
--	--	--	--	--	--	--	--	--	--	--	--	--	--	--	--	--	--	--	--	--	--	--	--	--	--	--	--	--	--	--	--	--	--	--	--	--	--	--	--	--	--	--	--	--	--	--	--	--	--
--	--	--	--	--	--	--	--	--	--	--	--	--	--	--	--	--	--	--	--	--	--	--	--	--	--	--	--	--	--	--	--	--	--	--	--	--	--	--	--	--	--	--	--	--	--	--	--	--	--
--	--	--	--	--	--	--	--	--	--	--	--	--	--	--	--	--	--	--	--	--	--	--	--	--	--	--	--	--	--	--	--	--	--	--	--	--	--	--	--	--	--	--	--	--	--	--	--	--	--
--	--	--	--	--	--	--	--	--	--	--	--	--	--	--	--	--	--	--	--	--	--	--	--	--	--	--	--	--	--	--	--	--	--	--	--	--	--	--	--	--	--	--	--	--	--	--	--	--	--
--	--	--	--	--	--	--	--	--	--	--	--	--	--	--	--	--	--	--	--	--	--	--	--	--	--	--	--	--	--	--	--	--	--	--	--	--	--	--	--	--	--	--	--	--	--	--	--	--	--
--	--	--	--	--	--	--	--	--	--	--	--	--	--	--	--	--	--	--	--	--	--	--	--	--	--	--	--	--	--	--	--	--	--	--	--	--	--	--	--	--	--	--	--	--	--	--	--	--	--
--	--	--	--	--	--	--	--	--	--	--	--	--	--	--	--	--	--	--	--	--	--	--	--	--	--	--	--	--	--	--	--	--	--	--	--	--	--	--	--	--	--	--	--	--	--	--	--	--	--
--	--	--	--	--	--	--	--	--	--	--	--	--	--	--	--	--	--	--	--	--	--	--	--	--	--	--	--	--	--	--	--	--	--	--	--	--	--	--	--	--	--	--	--	--	--	--	--	--	--
--	--	--	--	--	--	--	--	--	--	--	--	--	--	--	--	--	--	--	--	--	--	--	--	--	--	--	--	--	--	--	--	--	--	--	--	--	--	--	--	--	--	--	--	--	--	--	--	--	--
--	--	--	--	--	--	--	--	--	--	--	--	--	--	--	--	--	--	--	--	--	--	--	--	--	--	--	--	--	--	--	--	--	--	--	--	--	--	--	--	--	--	--	--	--	--	--	--	--	--
--	--	--	--	--	--	--	--	--	--	--	--	--	--	--	--	--	--	--	--	--	--	--	--	--	--	--	--	--	--	--	--	--	--	--	--	--	--	--	--	--	--	--	--	--	--	--	--	--	--
--	--	--	--	--	--	--	--	--	--	--	--	--	--	--	--	--	--	--	--	--	--	--	--	--	--	--	--	--	--	--	--	--	--	--	--	--	--	--	--	--	--	--	--	--	--	--	--	--	--
--	--	--	--	--	--	--	--	--	--	--	--	--	--	--	--	--	--	--	--	--	--	--	--	--	--	--	--	--	--	--	--	--	--	--	--	--	--	--	--	--	--	--	--	--	--	--	--	--	--
--	--	--	--	--	--	--	--	--	--	--	--	--	--	--	--	--	--	--	--	--	--	--	--	--	--	--	--	--	--	--	--	--	--	--	--	--	--	--	--	--	--	--	--	--	--	--	--	--	--
--	--	--	--	--	--	--	--	--	--	--	--	--	--	--	--	--	--	--	--	--	--	--	--	--	--	--	--	--	--	--	--	--	--	--	--	--	--	--	--	--	--	--	--	--	--	--	--	--	--
--	--	--	--	--	--	--	--	--	--	--	--	--	--	--	--	--	--	--	--	--	--	--	--	--	--	--	--	--	--	--	--	--	--	--	--	--	--	--	--	--	--	--	--	--	--	--	--	--	--
--	--	--	--	--	--	--	--	--	--	--	--	--	--	--	--	--	--	--	--	--	--	--	--	--	--	--	--	--	--	--	--	--	--	--	--	--	--	--	--	--	--	--	--	--	--	--	--	--	--
--	--	--	--	--	--	--	--	--	--	--	--	--	--	--	--	--	--	--	--	--	--	--	--	--	--	--	--	--	--	--	--	--	--	--	--	--	--	--	--	--	--	--	--	--	--	--	--	--	--
--	--	--	--	--	--	--	--	--	--	--	--	--	--	--	--	--	--	--	--	--	--	--	--	--	--	--	--	--	--	--	--	--	--	--	--	--	--	--	--	--	--	--	--	--	--	--	--	--	--
--	--	--	--	--	--	--	--	--	--	--	--	--	--	--	--	--	--	--	--	--	--	--	--	--	--	--	--	--	--	--	--	--	--	--	--	--	--	--	--	--	--	--	--	--	--	--	--	--	--
--	--	--	--	--	--	--	--	--	--	--	--	--	--	--	--	--	--	--	--	--	--	--	--	--	--	--	--	--	--	--	--	--	--	--	--	--	--	--	--	--	--	--	--	--	--	--	--	--	--
--	--	--	--	--	--	--	--	--	--	--	--	--	--	--	--	--	--	--	--	--	--	--	--	--	--	--	--	--	--	--	--	--	--	--	--	--	--	--	--	--	--	--	--	--	--	--	--	--	--
--	--	--	--	--	--	--	--	--	--	--	--	--	--	--	--	--	--	--	--	--	--	--	--	--	--	--	--	--	--	--	--	--	--	--	--	--	--	--	--	--	--	--	--	--	--	--	--	--	--
--	--	--	--	--	--	--	--	--	--	--	--	--	--	--	--	--	--	--	--	--	--	--	--	--	--	--	--	--	--	--	--	--	--	--	--	--	--	--	--	--	--	--	--	--	--	--	--	--	--
--	--	--	--	--	--	--	--	--	--	--	--	--	--	--	--	--	--	--	--	--	--	--	--	--	--	--	--	--	--	--	--	--	--	--	--	--	--	--	--	--	--	--	--	--	--	--	--	--	--
--	--	--	--	--	--	--	--	--	--	--	--	--	--	--	--	--	--	--	--	--	--	--	--	--	--	--	--	--	--	--	--	--	--	--	--	--	--	--	--	--	--	--	--	--	--	--	--	--	--
--	--	--	--	--	--	--	--	--	--	--	--	--	--	--	--	--	--	--	--	--	--	--	--	--	--	--	--	--	--	--	--	--	--	--	--	--	--	--	--	--	--	--	--	--	--	--	--	--	--
--	--	--	--	--	--	--	--	--	--	--	--	--	--	--	--	--	--	--	--	--	--	--	--	--	--	--	--	--	--	--	--	--	--	--	--	--	--	--	--	--	--	--	--	--	--	--	--	--	--
--	--	--	--	--	--	--	--	--	--	--	--	--	--	--	--	--	--	--	--	--	--	--	--	--	--	--	--	--	--	--	--	--	--	--	--	--	--	--	--	--	--	--	--	--	--	--	--	--	--
--	--	--	--	--	--	--	--	--	--	--	--	--	--	--	--	--	--	--	--	--	--	--	--	--	--	--	--	--	--	--	--	--	--	--	--	--	--	--	--	--	--	--	--	--	--	--	--	--	--
--	--	--	--	--	--	--	--	--	--	--	--	--	--	--	--	--	--	--	--	--	--	--	--	--	--	--	--	--	--	--	--	--	--	--	--	--	--	--	--	--	--	--	--	--	--	--	--	--	--
--	--	--	--	--	--	--	--	--	--	--	--	--	--	--	--	--	--	--	--	--	--	--	--	--	--	--	--	--	--	--	--	--	--	--	--	--	--	--	--	--	--	--	--	--	--	--	--	--	--
--	--	--	--	--	--	--	--	--	--	--	--	--	--	--	--	--	--	--	--	--	--	--	--	--	--	--	--	--	--	--	--	--	--	--	--	--	--	--	--	--	--	--	--	--	--	--	--	--	--
--	--	--	--	--	--	--	--	--	--	--	--	--	--	--	--	--	--	--	--	--	--	--	--	--	--	--	--	--	--	--	--	--	--	--	--	--	--	--	--	--	--	--	--	--	--	--	--	--	--
--	--	--	--	--	--	--	--	--	--	--	--	--	--	--	--	--	--	--	--	--	--	--	--	--	--	--	--	--	--	--	--	--	--	--	--	--	--	--	--	--	--	--	--	--	--	--	--	--	--
--	--	--	--	--	--	--	--	--	--	--	--	--	--	--	--	--	--	--	--	--	--	--	--	--	--	--	--	--	--	--	--	--	--	--	--	--	--	--	--	--	--	--	--	--	--	--	--	--	--
--	--	--	--	--	--	--	--	--	--	--	--	--	--	--	--	--	--	--	--	--	--	--	--	--	--	--	--	--	--	--	--	--	--	--	--	--	--	--	--	--	--	--	--	--	--	--	--	--	--
--	--	--	--	--	--	--	--	--	--	--	--	--	--	--	--	--	--	--	--	--	--	--	--	--	--	--	--	--	--	--	--	--	--	--	--	--	--	--	--	--	--	--	--	--	--	--	--	--	--
--	--	--	--	--	--	--	--	--	--	--	--	--	--	--	--	--	--	--	--	--	--	--	--	--	--	--	--	--	--	--	--	--	--	--	--	--	--	--	--	--	--	--	--	--	--	--	--	--	--
--	--	--	--	--	--	--	--	--	--	--	--	--	--	--	--	--	--	--	--	--	--	--	--	--	--	--	--	--	--	--	--	--	--	--	--	--	--	--	--	--	--	--	--	--	--	--	--	--	--
--	--	--	--	--	--	--	--	--	--	--	--	--	--	--	--	--	--	--	--	--	--	--	--	--	--	--	--	--	--	--	--	--	--	--	--	--	--	--	--	--	--	--	--	--	--	--	--	--	--
--	--	--	--	--	--	--	--	--	--	--	--	--	--	--	--	--	--	--	--	--	--	--	--	--	--	--	--	--	--	--	--	--	--	--	--	--	--	--	--	--	--	--	--	--	--	--	--	--	--
--	--	--	--	--	--	--	--	--	--	--	--	--	--	--	--	--	--	--	--	--	--	--	--	--	--	--	--	--	--	--	--	--	--	--	--	--	--	--	--	--	--	--	--	--	--	--	--	--	--
--	--	--	--	--	--	--	--	--	--	--	--	--	--	--	--	--	--	--	--	--	--	--	--	--	--	--	--	--	--	--	--	--	--	--	--	--	--	--	--	--	--	--	--	--	--	--	--	--	--
--	--	--	--	--	--	--	--	--	--	--	--	--	--	--	--	--	--	--	--	--	--	--	--	--	--	--	--	--	--	--	--	--	--	--	--	--	--	--	--	--	--	--	--	--	--	--	--	--	--
--	--	--	--	--	--	--	--	--	--	--	--	--	--	--	--	--	--	--	--	--	--	--	--	--	--	--	--	--	--	--	--	--	--	--	--	--	--	--	--	--	--	--	--	--	--	--	--	--	--
--	--	--	--	--	--	--	--	--	--	--	--	--	--	--	--	--	--	--	--	--	--	--	--	--	--	--	--	--	--	--	--	--	--	--	--	--	--	--	--	--	--	--	--	--	--	--	--	--	--
--	--	--	--	--	--	--	--	--	--	--	--	--	--	--	--	--	--	--	--	--	--	--	--	--	--	--	--	--	--	--	--	--	--	--	--	--	--	--	--	--	--	--	--	--	--	--	--	--	--
--	--	--	--	--	--	--	--	--	--	--	--	--	--	--	--	--	--	--	--	--	--	--	--	--	--	--	--	--	--	--	--	--	--	--	--	--	--	--	--	--	--	--	--	--	--	--	--	--	--
--	--	--	--	--	--	--	--	--	--	--	--	--	--	--	--	--	--	--	--	--	--	--	--	--	--	--	--	--	--	--	--	--	--	--	--	--	--	--	--	--	--	--	--	--	--	--	--	--	--
--	--	--	--	--	--	--	--	--	--	--	--	--	--	--	--	--	--	--	--	--	--	--	--	--	--	--	--	--	--	--	--	--	--	--	--	--	--	--	--	--	--	--	--	--	--	--	--	--	--
--	--	--	--	--	--	--	--	--	--	--	--	--	--	--	--	--	--	--	--	--	--	--	--	--	--	--	--	--	--	--	--	--	--	--	--	--	--	--	--	--	--	--	--	--	--	--	--	--	--
--	--	--	--	--	--	--	--	--	--	--	--	--	--	--	--	--	--	--	--	--	--	--	--	--	--	--	--	--	--	--	--	--	--	--	--	--	--	--	--	--	--	--	--	--	--	--	--	--	--
--	--	--	--	--	--	--	--	--	--	--	--	--	--	--	--	--	--	--	--	--	--	--	--	--	--	--	--	--	--	--	--	--	--	--	--	--	--	--	--	--	--	--	--	--	--	--	--	--	--
--	--	--	--	--	--	--	--	--	--	--	--	--	--	--	--	--	--	--	--	--	--	--	--	--	--	--	--	--	--	--	--	--	--	--	--	--	--	--	--	--	--	--	--	--	--	--	--	--	--
--	--	--	--	--	--	--	--	--	--	--	--	--	--	--	--	--	--	--	--	--	--	--	--	--	--	--	--	--	--	--	--	--	--	--	--	--	--	--	--	--	--	--	--	--	--	--	--	--	--
--	--	--	--	--	--	--	--	--	--	--	--	--	--	--	--	--	--	--	--	--	--	--	--	--	--	--	--	--	--	--	--	--	--	--	--	--	--	--	--	--	--	--	--	--	--	--	--	--	--
--	--	--	--	--	--	--	--	--	--	--	--	--	--	--	--	--	--	--	--	--	--	--	--	--	--	--	--	--	--	--	--	--	--	--	--	--	--	--	--	--	--	--	--	--	--	--	--	--	--
--	--	--	--	--	--	--	--	--	--	--	--	--	--	--	--	--	--	--	--	--	--	--	--	--	--	--	--	--	--	--	--	--	--	--	--	--	--	--	--	--	--	--	--	--	--	--	--	--	--
--	--	--	--	--	--	--	--	--	--	--	--	--	--	--	--	--	--	--	--	--	--	--	--	--	--	--	--	--	--	--	--	--	--	--	--	--	--	--	--	--	--	--	--	--	--	--	--	--	--
--	--	--	--	--	--	--	--	--	--	--	--	--	--	--	--	--	--	--	--	--	--	--	--	--	--	--	--	--	--	--	--	--	--	--	--	--	--	--	--	--	--	--	--	--	--	--	--	--	--
--	--	--	--	--	--	--	--	--	--	--	--	--	--	--	--	--	--	--	--	--	--	--	--	--	--	--	--	--	--	--	--	--	--	--	--	--	--	--	--	--	--	--	--	--	--	--	--	--	--
--	--	--	--	--	--	--	--	--	--	--	--	--	--	--	--	--	--	--	--	--	--	--	--	--	--	--	--	--	--	--	--	--	--	--	--	--	--	--	--	--	--	--	--	--	--	--	--	--	--
--	--	--	--	--	--	--	--	--	--	--	--	--	--	--	--	--	--	--	--	--	--	--	--	--	--	--	--	--	--	--	--	--	--	--	--	--	--	--	--	--	--	--	--	--	--	--	--	--	--
--	--	--	--	--	--	--	--	--	--	--	--	--	--	--	--	--	--	--	--	--	--	--	--	--	--	--	--	--	--	--	--	--	--	--	--	--	--	--	--	--	--	--	--	--	--	--	--	--	--
--	--	--	--	--	--	--	--	--	--	--	--	--	--	--	--	--	--	--	--	--	--	--	--	--	--	--	--	--	--	--	--	--	--	--	--	--	--	--	--	--	--	--	--	--	--	--	--	--	--
--	--	--	--	--	--	--	--	--	--	--	--	--	--	--	--	--	--	--	--	--	--	--	--	--	--	--	--	--	--	--	--	--	--	--	--	--	--	--	--	--	--	--	--	--	--	--	--	--	--
--	--	--	--	--	--	--	--	--	--	--	--	--	--	--	--	--	--	--	--	--	--	--	--	--	--	--	--	--	--	--	--	--	--	--	--	--	--	--	--	--	--	--	--	--	--	--	--	--	--
--	--	--	--	--	--	--	--	--	--	--	--	--	--	--	--	--	--	--	--	--	--	--	--	--	--	--	--	--	--	--	--	--	--	--	--	--	--	--	--	--	--	--	--	--	--	--	--	--	--
--	--	--	--	--	--	--	--	--	--	--	--	--	--	--	--	--	--	--	--	--	--	--	--	--	--	--	--	--	--	--	--	--	--	--	--	--	--	--	--	--	--	--	--	--	--	--	--	--	--
--	--	--	--	--	--	--	--	--	--	--	--	--	--	--	--	--	--	--	--	--	--	--	--	--	--	--	--	--	--	--	--	--	--	--	--	--	--	--	--	--	--	--	--	--	--	--	--	--	--
--	--	--	--	--	--	--	--	--	--	--	--	--	--	--	--	--	--	--	--	--	--	--	--	--	--	--	--	--	--	--	--	--	--	--	--	--	--	--	--	--	--	--	--	--	--	--	--	--	--
--	--	--	--	--	--	--	--	--	--	--	--	--	--	--	--	--	--	--	--	--	--	--	--	--	--	--	--	--	--	--	--	--	--	--	--	--	--	--	--	--	--	--	--	--	--	--	--	--	--
--	--	--	--	--	--	--	--	--	--	--	--	--	--	--	--	--	--	--	--	--	--	--	--	--	--	--	--	--	--	--	--	--	--	--	--	--	--	--	--	--	--	--	--	--	--	--	--	--	--
--	--	--	--	--	--	--	--	--	--	--	--	--	--	--	--	--	--	--	--	--	--	--	--	--	--	--	--	--	--	--	--	--	--	--	--	--	--	--	--	--	--	--	--	--	--	--	--	--	--
--	--	--	--	--	--	--	--	--	--	--	--	--	--	--	--	--	--	--	--	--	--	--	--	--	--	--	--	--	--	--	--	--	--	--	--	--	--	--	--	--	--	--	--	--	--	--	--	--	--
--	--	--	--	--	--	--	--	--	--	--	--	--	--	--	--	--	--	--	--	--	--	--	--	--	--	--	--	--	--	--	--	--	--	--	--	--	--	--	--	--	--	--	--	--	--	--	--	--	--
--	--	--	--	--	--	--	--	--	--	--	--	--	--	--	--	--	--	--	--	--	--	--	--	--	--	--	--	--	--	--	--	--	--	--	--	--	--	--	--	--	--	--	--	--	--	--	--	--	--
--	--	--	--	--	--	--	--	--	--	--	--	--	--	--	--	--	--	--	--	--	--	--	--	--	--	--	--	--	--	--	--	--	--	--	--	--	--	--	--	--	--	--	--	--	--	--	--	--	--
--	--	--	--	--	--	--	--	--	--	--	--	--	--	--	--	--	--	--	--	--	--	--	--	--	--	--	--	--	--	--	--	--	--	--	--	--	--	--	--	--	--	--	--	--	--	--	--	--	--
--	--	--	--	--	--	--	--	--	--	--	--	--	--	--	--	--	--	--	--	--	--	--	--	--	--	--	--	--	--	--	--	--	--	--	--	--	--	--	--	--	--	--	--	--	--	--	--	--	--
--	--	--	--	--	--	--	--	--	--	--	--	--	--	--	--	--	--	--	--	--	--	--	--	--	--	--	--	--	--	--	--	--	--	--	--	--	--	--	--	--	--	--	--	--	--	--	--	--	--
--	--	--	--	--	--	--	--	--	--	--	--	--	--	--	--	--	--	--	--	--	--	--	--	--	--	--	--	--	--	--	--	--	--	--	--	--	--	--	--	--	--	--	--	--	--	--	--	--	--
--	--	--	--	--	--	--	--	--	--	--	--	--	--	--	--	--	--	--	--	--	--	--	--	--	--	--	--	--	--	--	--	--	--	--	--	--	--	--	--	--	--	--	--	--	--	--	--	--	--
--	--	--	--	--	--	--	--	--	--	--	--	--	--	--	--	--	--	--	--	--	--	--	--	--	--	--	--	--	--	--	--	--	--	--	--	--	--	--	--	--	--	--	--	--	--	--	--	--	--
--	--	--	--	--	--	--	--	--	--	--	--	--	--	--	--	--	--	--	--	--	--	--	--	--	--	--	--	--	--	--	--	--	--	--	--	--	--	--	--	--	--	--	--	--	--	--	--	--	--
--	--	--	--	--	--	--	--	--	--	--	--	--	--	--	--	--	--	--	--	--	--	--	--	--	--	--	--	--	--	--	--	--	--	--	--	--	--	--	--	--	--	--	--	--	--	--	--	--	--
--	--	--	--	--	--	--	--	--	--	--	--	--	--	--	--	--	--	--	--	--	--	--	--	--	--	--	--	--	--	--	--	--	--	--	--	--	--	--	--	--	--	--	--	--	--	--	--	--	--
--	--	--	--	--	--	--	--	--	--	--	--	--	--	--	--	--	--	--	--	--	--	--	--	--	--	--	--	--	--	--	--	--	--	--	--	--	--	--	--	--	--	--	--	--	--	--	--	--	--
--	--	--	--	--	--	--	--	--	--	--	--	--	--	--	--	--	--	--	--	--	--	--	--	--	--	--	--	--	--	--	--	--	--	--	--	--	--	--	--	--	--	--	--	--	--	--	--	--	--
--	--	--	--	--	--	--	--	--	--	--	--	--	--	--	--	--	--	--	--	--	--	--	--	--	--	--	--	--	--	--	--	--	--	--	--	--	--	--	--	--	--	--	--	--	--	--	--	--	--
--	--	--	--	--	--	--	--	--	--	--	--	--	--	--	--	--	--	--	--	--	--	--	--	--	--	--	--	--	--	--	--	--	--	--	--	--	--	--	--	--	--	--	--	--	--	--	--	--	--
--	--	--	--	--	--	--	--	--	--	--	--	--	--	--	--	--	--	--	--	--	--	--	--	--	--	--	--	--	--	--	--	--	--	--	--	--	--	--	--	--	--	--	--	--	--	--	--	--	--
--	--	--	--	--	--	--	--	--	--	--	--	--	--	--	--	--	--	--	--	--	--	--	--	--	--	--	--	--	--	--	--	--	--	--	--	--	--	--	--	--	--	--	--	--	--	--	--	--	--
--	--	--	--	--	--	--	--	--	--	--	--	--	--	--	--	--	--	--	--	--	--	--	--	--	--	--	--	--	--	--	--	--	--	--	--	--	--	--	--	--	--	--	--	--	--	--	--	--	--
--	--	--	--	--	--	--	--	--	--	--	--	--	--	--	--	--	--	--	--	--	--	--	--	--	--	--	--	--	--	--	--	--	--	--	--	--	--	--	--	--	--	--	--	--	--	--	--	--	--
--	--	--	--	--	--	--	--	--	--	--	--	--	--	--	--	--	--	--	--	--	--	--	--	--	--	--	--	--	--	--	--	--	--	--	--	--	--	--	--	--	--	--	--	--	--	--	--	--	--
--	--	--	--	--	--	--	--	--	--	--	--	--	--	--	--	--	--	--	--	--	--	--	--	--	--	--	--	--	--	--	--	--	--	--	--	--	--	--	--	--	--	--	--	--	--	--	--	--	--
--	--	--	--	--	--	--	--	--	--	--	--	--	--	--	--	--	--	--	--	--	--	--	--	--	--	--	--	--	--	--	--	--	--	--	--	--	--	--	--	--	--	--	--	--	--	--	--	--	--
--	--	--	--	--	--	--	--	--	--	--	--	--	--	--	--	--	--	--	--	--	--	--	--	--	--	--	--	--	--	--	--	--	--	--	--	--	--	--	--	--	--	--	--	--	--	--	--	--	--
--	--	--	--	--	--	--	--	--	--	--	--	--	--	--	--	--	--	--	--	--	--	--	--	--	--	--	--	--	--	--	--	--	--	--	--	--	--	--	--	--	--	--	--	--	--	--	--	--	--
--	--	--	--	--	--	--	--	--	--	--	--	--	--	--	--	--	--	--	--	--	--	--	--	--	--	--	--	--	--	--	--	--	--	--	--	--	--	--	--	--	--	--	--	--	--	--	--	--	--
--	--	--	--	--	--	--	--	--	--	--	--	--	--	--	--	--	--	--	--	--	--	--	--	--	--	--	--	--	--	--	--	--	--	--	--	--	--	--	--	--	--	--	--	--	--	--	--	--	--
--	--	--	--	--	--	--	--	--	--	--	--	--	--	--	--	--	--	--	--	--	--	--	--	--	--	--	--	--	--	--	--	--	--	--	--	--	--	--	--	--	--	--	--	--	--	--	--	--	--
--	--	--	--	--	--	--	--	--	--	--	--	--	--	--	--	--	--	--	--	--	--	--	--	--	--	--	--	--	--	--	--	--	--	--	--	--	--	--	--	--	--	--	--	--	--	--	--	--	--
--	--	--	--	--	--	--	--	--	--	--	--	--	--	--	--	--	--	--	--	--	--	--	--	--	--	--	--	--	--	--	--	--	--	--	--	--	--	--	--	--	--	--	--	--	--	--	--	--	--
--	--	--	--	--	--	--	--	--	--	--	--	--	--	--	--	--	--	--	--	--	--	--	--	--	--	--	--	--	--	--	--	--	--	--	--	--	--	--	--	--	--	--	--	--	--	--	--	--	--
--	--	--	--	--	--	--	--	--	--	--	--	--	--	--	--	--	--	--	--	--	--	--	--	--	--	--	--	--	--	--	--	--	--	--	--	--	--	--	--	--	--	--	--	--	--	--	--	--	--
--	--	--	--	--	--	--	--	--	--	--	--	--	--	--	--	--	--	--	--	--	--	--	--	--	--	--	--	--	--	--	--	--	--	--	--	--	--	--	--	--	--	--	--	--	--	--	--	--	--
--	--	--	--	--	--	--	--	--	--	--	--	--	--	--	--	--	--	--	--	--	--	--	--	--	--	--	--	--	--	--	--	--	--	--	--	--	--	--	--	--	--	--	--	--	--	--	--	--	--
--	--	--	--	--	--	--	--	--	--	--	--	--	--	--	--	--	--	--	--	--	--	--	--	--	--	--	--	--	--	--	--	--	--	--	--	--	--	--	--	--	--	--	--	--	--	--	--	--	--
--	--	--	--	--	--	--	--	--	--	--	--	--	--	--	--	--	--	--	--	--	--	--	--	--	--	--	--	--	--	--	--	--	--	--	--	--	--	--	--	--	--	--	--	--	--	--	--	--	--
--	--	--	--	--	--	--	--	--	--	--	--	--	--	--	--	--	--	--	--	--	--	--	--	--	--	--	--	--	--	--	--	--	--	--	--	--	--	--	--	--	--	--	--	--	--	--	--	--	--
--	--	--	--	--	--	--	--	--	--	--	--	--	--	--	--	--	--	--	--	--	--	--	--	--	--	--	--	--	--	--	--	--	--	--	--	--	--	--	--	--	--	--	--	--	--	--	--	--	--
--	--	--	--	--	--	--	--	--	--	--	--	--	--	--	--	--	--	--	--	--	--	--	--	--	--	--	--	--	--	--	--	--	--	--	--	--	--	--	--	--	--	--	--	--	--	--	--	--	--
--	--	--	--	--	--	--	--	--	--	--	--	--	--	--	--	--	--	--	--	--	--	--	--	--	--	--	--	--	--	--	--	--	--	--	--	--	--	--	--	--	--	--	--	--	--	--	--	--	--
--	--	--	--	--	--	--	--	--	--	--	--	--	--	--	--	--	--	--	--	--	--	--	--	--	--	--	--	--	--	--	--	--	--	--	--	--	--	--	--	--	--	--	--	--	--	--	--	--	--
--	--	--	--	--	--	--	--	--	--	--	--	--	--	--	--	--	--	--	--	--	--	--	--	--	--	--	--	--	--	--	--	--	--	--	--	--	--	--	--	--	--	--	--	--	--	--	--	--	--
--	--	--	--	--	--	--	--	--	--	--	--	--	--	--	--	--	--	--	--	--	--	--	--	--	--	--	--	--	--	--	--	--	--	--	--	--	--	--	--	--	--	--	--	--	--	--	--	--	--
--	--	--	--	--	--	--	--	--	--	--	--	--	--	--	--	--	--	--	--	--	--	--	--	--	--	--	--	--	--	--	--	--	--	--	--	--	--	--	--	--	--	--	--	--	--	--	--	--	--
--	--	--	--	--	--	--	--	--	--	--	--	--	--	--	--	--	--	--	--	--	--	--	--	--	--	--	--	--	--	--	--	--	--	--	--	--	--	--	--	--	--	--	--	--	--	--	--	--	--
--	--	--	--	--	--	--	--	--	--	--	--	--	--	--	--	--	--	--	--	--	--	--	--	--	--	--	--	--	--	--	--	--	--	--	--	--	--	--	--	--	--	--	--	--	--	--	--	--	--
--	--	--	--	--	--	--	--	--	--	--	--	--	--	--	--	--	--	--	--	--	--	--	--	--	--	--	--	--	--	--	--	--	--	--	--	--	--	--	--	--	--	--	--	--	--	--	--	--	--
--	--	--	--	--	--	--	--	--	--	--	--	--	--	--	--	--	--	--	--	--	--	--	--	--	--	--	--	--	--	--	--	--	--	--	--	--	--	--	--	--	--	--	--	--	--	--	--	--	--
--	--	--	--	--	--	--	--	--	--	--	--	--	--	--	--	--	--	--	--	--	--	--	--	--	--	--	--	--	--	--	--	--	--	--	--	--	--	--	--	--	--	--	--	--	--	--	--	--	--
--	--	--	--	--	--	--	--	--	--	--	--	--	--	--	--	--	--	--	--	--	--	--	--	--	--	--	--	--	--	--	--	--	--	--	--	--	--	--	--	--	--	--	--	--	--	--	--	--	--
--	--	--	--	--	--	--	--	--	--	--	--	--	--	--	--	--	--	--	--	--	--	--	--	--	--	--	--	--	--	--	--	--	--	--	--	--	--	--	--	--	--	--	--	--	--	--	--	--	--
--	--	--	--	--	--	--	--	--	--	--	--	--	--	--	--	--	--	--	--	--	--	--	--	--	--	--	--	--	--	--	--	--	--	--	--	--	--	--	--	--	--	--	--	--	--	--	--	--	--
--	--	--	--	--	--	--	--	--	--	--	--	--	--	--	--	--	--	--	--	--	--	--	--	--	--	--	--	--	--	--	--	--	--	--	--	--	--	--	--	--	--	--	--	--	--	--	--	--	--
--	--	--	--	--	--	--	--	--	--	--	--	--	--	--	--	--	--	--	--	--	--	--	--	--	--	--	--	--	--	--	--	--	--	--	--	--	--	--	--	--	--	--	--	--	--	--	--	--	--
--	--	--	--	--	--	--	--	--	--	--	--	--	--	--	--	--	--	--	--	--	--	--	--	--	--	--	--	--	--	--	--	--	--	--	--	--	--	--	--	--	--	--	--	--	--	--	--	--	--
--	--	--	--	--	--	--	--	--	--	--	--	--	--	--	--	--	--	--	--	--	--	--	--	--	--	--	--	--	--	--	--	--	--	--	--	--	--	--	--	--	--	--	--	--	--	--	--	--	--
--	--	--	--	--	--	--	--	--	--	--	--	--	--	--	--	--	--	--	--	--	--	--	--	--	--	--	--	--	--	--	--	--	--	--	--	--	--	--	--	--	--	--	--	--	--	--	--	--	--
--	--	--	--	--	--	--	--	--	--	--	--	--	--	--	--	--	--	--	--	--	--	--	--	--	--	--	--	--	--	--	--	--	--	--	--	--	--	--	--	--	--	--	--	--	--	--	--	--	--
--	--	--	--	--	--	--	--	--	--	--	--	--	--	--	--	--	--	--	--	--	--	--	--	--	--	--	--	--	--	--	--	--	--	--	--	--	--	--	--	--	--	--	--	--	--	--	--	--	--
--	--	--	--	--	--	--	--	--	--	--	--	--	--	--	--	--	--	--	--	--	--	--	--	--	--	--	--	--	--	--	--	--	--	--	--	--	--	--	--	--	--	--	--	--	--	--	--	--	--
--	--	--	--	--	--	--	--	--	--	--	--	--	--	--	--	--	--	--	--	--	--	--	--	--	--	--	--	--	--	--	--	--	--	--	--	--	--	--	--	--	--	--	--	--	--	--	--	--	--
--	--	--	--	--	--	--	--	--	--	--	--	--	--	--	--	--	--	--	--	--	--	--	--	--	--	--	--	--	--	--	--	--	--	--	--	--	--	--	--	--	--	--	--	--	--	--	--	--	--
--	--	--	--	--	--	--	--	--	--	--	--	--	--	--	--	--	--	--	--	--	--	--	--	--	--	--	--	--	--	--	--	--	--	--	--	--	--	--	--	--	--	--	--	--	--	--	--	--	--
--	--	--	--	--	--	--	--	--	--	--	--	--	--	--	--	--	--	--	--	--	--	--	--	--	--	--	--	--	--	--	--	--	--	--	--	--	--	--	--	--	--	--	--	--	--	--	--	--	--
--	--	--	--	--	--	--	--	--	--	--	--	--	--	--	--	--	--	--	--	--	--	--	--	--	--	--	--	--	--	--	--	--	--	--	--	--	--	--	--	--	--	--	--	--	--	--	--	--	--
--	--	--	--	--	--	--	--	--	--	--	--	--	--	--	--	--	--	--	--	--	--	--	--	--	--	--	--	--	--	--	--	--	--	--	--	--	--	--	--	--	--	--	--	--	--	--	--	--	--
--	--	--	--	--	--	--	--	--	--	--	--	--	--	--	--	--	--	--	--	--	--	--	--	--	--	--	--	--	--	--	--	--	--	--	--	--	--	--	--	--	--	--	--	--	--	--	--	--	--
--	--	--	--	--	--	--	--	--	--	--	--	--	--	--	--	--	--	--	--	--	--	--	--	--	--	--	--	--	--	--	--	--	--	--	--	--	--	--	--	--	--	--	--	--	--	--	--	--	--
--	--	--	--	--	--	--	--	--	--	--	--	--	--	--	--	--	--	--	--	--	--	--	--	--	--	--	--	--	--	--	--	--	--	--	--	--	--	--	--	--	--	--	--	--	--	--	--	--	--
--	--	--	--	--	--	--	--	--	--	--	--	--	--	--	--	--	--	--	--	--	--	--	--	--	--	--	--	--	--	--	--	--	--	--	--	--	--	--	--	--	--	--	--	--	--	--	--	--	--
--	--	--	--	--	--	--	--	--	--	--	--	--	--	--	--	--	--	--	--	--	--	--	--	--	--	--	--	--	--	--	--	--	--	--	--	--	--	--	--	--	--	--	--	--	--	--	--	--	--
--	--	--	--	--	--	--	--	--	--	--	--	--	--	--	--	--	--	--	--	--	--	--	--	--	--	--	--	--	--	--	--	--	--	--	--	--	--	--	--	--	--	--	--	--	--	--	--	--	--
--	--	--	--	--	--	--	--	--	--	--	--	--	--	--	--	--	--	--	--	--	--	--	--	--	--	--	--	--	--	--	--	--	--	--	--	--	--	--	--	--	--	--	--	--	--	--	--	--	--
--	--	--	--	--	--	--	--	--	--	--	--	--	--	--	--	--	--	--	--	--	--	--	--	--	--	--	--	--	--	--	--	--	--	--	--	--	--	--	--	--	--	--	--	--	--	--	--	--	--
--	--	--	--	--	--	--	--	--	--	--	--	--	--	--	--	--	--	--	--	--	--	--	--	--	--	--	--	--	--	--	--	--	--	--	--	--	--	--	--	--	--	--	--	--	--	--	--	--	--
--	--	--	--	--	--	--	--	--	--	--	--	--	--	--	--	--	--	--	--	--	--	--	--	--	--	--	--	--	--	--	--	--	--	--	--	--	--	--	--	--	--	--	--	--	--	--	--	--	--
--	--	--	--	--	--	--	--	--	--	--	--	--	--	--	--	--	--	--	--	--	--	--	--	--	--	--	--	--	--	--	--	--	--	--	--	--	--	--	--	--	--	--	--	--	--	--	--	--	--
--	--	--	--	--	--	--	--	--	--	--	--	--	--	--	--	--	--	--	--	--	--	--	--	--	--	--	--	--	--	--	--	--	--	--	--	--	--	--	--	--	--	--	--	--	--	--	--	--	--
--	--	--	--	--	--	--	--	--	--	--	--	--	--	--	--	--	--	--	--	--	--	--	--	--	--	--	--	--	--	--	--	--	--	--	--	--	--	--	--	--	--	--	--	--	--	--	--	--	--
--	--	--	--	--	--	--	--	--	--	--	--	--	--	--	--	--	--	--	--	--	--	--	--	--	--	--	--	--	--	--	--	--	--	--	--	--	--	--	--	--	--	--	--	--	--	--	--	--	--
--	--	--	--	--	--	--	--	--	--	--	--	--	--	--	--	--	--	--	--	--	--	--	--	--	--	--	--	--	--	--	--	--	--	--	--	--	--	--	--	--	--	--	--	--	--	--	--	--	--
--	--	--	--	--	--	--	--	--	--	--	--	--	--	--	--	--	--	--	--	--	--	--	--	--	--	--	--	--	--	--	--	--	--	--	--	--	--	--	--	--	--	--	--	--	--	--	--	--	--
--	--	--	--	--	--	--	--	--	--	--	--	--	--	--	--	--	--	--	--	--	--	--	--	--	--	--	--	--	--	--	--	--	--	--	--	--	--	--	--	--	--	--	--	--	--	--	--	--	--
--	--	--	--	--	--	--	--	--	--	--	--	--	--	--	--	--	--	--	--	--	--	--	--	--	--	--	--	--	--	--	--	--	--	--	--	--	--	--	--	--	--	--	--	--	--	--	--	--	--
--	--	--	--	--	--	--	--	--	--	--	--	--	--	--	--	--	--	--	--	--	--	--	--	--	--	--	--	--	--	--	--	--	--	--	--	--	--	--	--	--	--	--	--	--	--	--	--	--	--
--	--	--	--	--	--	--	--	--	--	--	--	--	--	--	--	--	--	--	--	--	--	--	--	--	--	--	--	--	--	--	--	--	--	--	--	--	--	--	--	--	--	--	--	--	--	--	--	--	--
--	--	--	--	--	--	--	--	--	--	--	--	--	--	--	--	--	--	--	--	--	--	--	--	--	--	--	--	--	--	--	--	--	--	--	--	--	--	--	--	--	--	--	--	--	--	--	--	--	--
--	--	--	--	--	--	--	--	--	--	--	--	--	--	--	--	--	--	--	--	--	--	--	--	--	--	--	--	--	--	--	--	--	--	--	--	--	--	--	--	--	--	--	--	--	--	--	--	--	--
--	--	--	--	--	--	--	--	--	--	--	--	--	--	--	--	--	--	--	--	--	--	--	--	--	--	--	--	--	--	--	--	--	--	--	--	--	--	--	--	--	--	--	--	--	--	--	--	--	--
--	--	--	--	--	--	--	--	--	--	--	--	--	--	--	--	--	--	--	--	--	--	--	--	--	--	--	--	--	--	--	--	--	--	--	--	--	--	--	--	--	--	--	--	--	--	--	--	--	--
--	--	--	--	--	--	--	--	--	--	--	--	--	--	--	--	--	--	--	--	--	--	--	--	--	--	--	--	--	--	--	--	--	--	--	--	--	--	--	--	--	--	--	--	--	--	--	--	--	--
--	--	--	--	--	--	--	--	--	--	--	--	--	--	--	--	--	--	--	--	--	--	--	--	--	--	--	--	--	--	--	--	--	--	--	--	--	--	--	--	--	--	--	--	--	--	--	--	--	--
--	--	--	--	--	--	--	--	--	--	--	--	--	--	--	--	--	--	--	--	--	--	--	--	--	--	--	--	--	--	--	--	--	--	--	--	--	--	--	--	--	--	--	--	--	--	--	--	--	--
--	--	--	--	--	--	--	--	--	--	--	--	--	--	--	--	--	--	--	--	--	--	--	--	--	--	--	--	--	--	--	--	--	--	--	--	--	--	--	--	--	--	--	--	--	--	--	--	--	--
--	--	--	--	--	--	--	--	--	--	--	--	--	--	--	--	--	--	--	--	--	--	--	--	--	--	--	--	--	--	--	--	--	--	--	--	--	--	--	--	--	--	--	--	--	--	--	--	--	--
--	--	--	--	--	--	--	--	--	--	--	--	--	--	--	--	--	--	--	--	--	--	--	--	--	--	--	--	--	--	--	--	--	--	--	--	--	--	--	--	--	--	--	--	--	--	--	--	--	--
--	--	--	--	--	--	--	--	--	--	--	--	--	--	--	--	--	--	--	--	--	--	--	--	--	--	--	--	--	--	--	--	--	--	--	--	--	--	--	--	--	--	--	--	--	--	--	--	--	--
--	--	--	--	--	--	--	--	--	--	--	--	--	--	--	--	--	--	--	--	--	--	--	--	--	--	--	--	--	--	--	--	--	--	--	--	--	--	--	--	--	--	--	--	--	--	--	--	--	--
--	--	--	--	--	--	--	--	--	--	--	--	--	--	--	--	--	--	--	--	--	--	--	--	--	--	--	--	--	--	--	--	--	--	--	--	--	--	--	--	--	--	--	--	--	--	--	--	--	--
--	--	--	--	--	--	--	--	--	--	--	--	--	--	--	--	--	--	--	--	--	--	--	--	--	--	--	--	--	--	--	--	--	--	--	--	--	--	--	--	--	--	--	--	--	--	--	--	--	--
--	--	--	--	--	--	--	--	--	--	--	--	--	--	--	--	--	--	--	--	--	--	--	--	--	--	--	--	--	--	--	--	--	--	--	--	--	--	--	--	--	--	--	--	--	--	--	--	--	--
--	--	--	--	--	--	--	--	--	--	--	--	--	--	--	--	--	--	--	--	--	--	--	--	--	--	--	--	--	--	--	--	--	--	--	--	--	--	--	--	--	--	--	--	--	--	--	--	--	--
--	--	--	--	--	--	--	--	--	--	--	--	--	--	--	--	--	--	--	--	--	--	--	--	--	--	--	--	--	--	--	--	--	--	--	--	--	--	--	--	--	--	--	--	--	--	--	--	--	--
--	--	--	--	--	--	--	--	--	--	--	--	--	--	--	--	--	--	--	--	--	--	--	--	--	--	--	--	--	--	--	--	--	--	--	--	--	--	--	--	--	--	--	--	--	--	--	--	--	--
--	--	--	--	--	--	--	--	--	--	--	--	--	--	--	--	--	--	--	--	--	--	--	--	--	--	--	--	--	--	--	--	--	--	--	--	--	--	--	--	--	--	--	--	--	--	--	--	--	--
--	--	--	--	--	--	--	--	--	--	--	--	--	--	--	--	--	--	--	--	--	--	--	--	--	--	--	--	--	--	--	--	--	--	--	--	--	--	--	--	--	--	--	--	--	--	--	--	--	--
--	--	--	--	--	--	--	--	--	--	--	--	--	--	--	--	--	--	--	--	--	--	--	--	--	--	--	--	--	--	--	--	--	--	--	--	--	--	--	--	--	--	--	--	--	--	--	--	--	--
--	--	--	--	--	--	--	--	--	--	--	--	--	--	--	--	--	--	--	--	--	--	--	--	--	--	--	--	--	--	--	--	--	--	--	--	--	--	--	--	--	--	--	--	--	--	--	--	--	--
--	--	--	--	--	--	--	--	--	--	--	--	--	--	--	--	--	--	--	--	--	--	--	--	--	--	--	--	--	--	--	--	--	--	--	--	--	--	--	--	--	--	--	--	--	--	--	--	--	--
--	--	--	--	--	--	--	--	--	--	--	--	--	--	--	--	--	--	--	--	--	--	--	--	--	--	--	--	--	--	--	--	--	--	--	--	--	--	--	--	--	--	--	--	--	--	--	--	--	--
--	--	--	--	--	--	--	--	--	--	--	--	--	--	--	--	--	--	--	--	--	--	--	--	--	--	--	--	--	--	--	--	--	--	--	--	--	--	--	--	--	--	--	--	--	--	--	--	--	--
--	--	--	--	--	--	--	--	--	--	--	--	--	--	--	--	--	--	--	--	--	--	--	--	--	--	--	--	--	--	--	--	--	--	--	--	--	--	--	--	--	--	--	--	--	--	--	--	--	--
--	--	--	--	--	--	--	--	--	--	--	--	--	--	--	--	--	--	--	--	--	--	--	--	--	--	--	--	--	--	--	--	--	--	--	--	--	--	--	--	--	--	--	--	--	--	--	--	--	--
--	--	--	--	--	--	--	--	--	--	--	--	--	--	--	--	--	--	--	--	--	--	--	--	--	--	--	--	--	--	--	--	--	--	--	--	--	--	--	--	--	--	--	--	--	--	--	--	--	--
--	--	--	--	--	--	--	--	--	--	--	--	--	--	--	--	--	--	--	--	--	--	--	--	--	--	--	--	--	--	--	--	--	--	--	--	--	--	--	--	--	--	--	--	--	--	--	--	--	--
--	--	--	--	--	--	--	--	--	--	--	--	--	--	--	--	--	--	--	--	--	--	--	--	--	--	--	--	--	--	--	--	--	--	--	--	--	--	--	--	--	--	--	--	--	--	--	--	--	--
--	--	--	--	--	--	--	--	--	--	--	--	--	--	--	--	--	--	--	--	--	--	--	--	--	--	--	--	--	--	--	--	--	--	--	--	--	--	--	--	--	--	--	--	--	--	--	--	--	--
--	--	--	--	--	--	--	--	--	--	--	--	--	--	--	--	--	--	--	--	--	--	--	--	--	--	--	--	--	--	--	--	--	--	--	--	--	--	--	--	--	--	--	--	--	--	--	--	--	--
--	--	--	--	--	--	--	--	--	--	--	--	--	--	--	--	--	--	--	--	--	--	--	--	--	--	--	--	--	--	--	--	--	--	--	--	--	--	--	--	--	--	--	--	--	--	--	--	--	--
--	--	--	--	--	--	--	--	--	--	--	--	--	--	--	--	--	--	--	--	--	--	--	--	--	--	--	--	--	--	--	--	--	--	--	--	--	--	--	--	--	--	--	--	--	--	--	--	--	--
--	--	--	--	--	--	--	--	--	--	--	--	--	--	--	--	--	--	--	--	--	--	--	--	--	--	--	--	--	--	--	--	--	--	--	--	--	--	--	--	--	--	--	--	--	--	--	--	--	--
--	--	--	--	--	--	--	--	--	--	--	--	--	--	--	--	--	--	--	--	--	--	--	--	--	--	--	--	--	--	--	--	--	--	--	--	--	--	--	--	--	--	--	--	--	--	--	--	--	--
--	--	--	--	--	--	--	--	--	--	--	--	--	--	--	--	--	--	--	--	--	--	--	--	--	--	--	--	--	--	--	--	--	--	--	--	--	--	--	--	--	--	--	--	--	--	--	--	--	--
--	--	--	--	--	--	--	--	--	--	--	--	--	--	--	--	--	--	--	--	--	--	--	--	--	--	--	--	--	--	--	--	--	--	--	--	--	--	--	--	--	--	--	--	--	--	--	--	--	--
--	--	--	--	--	--	--	--	--	--	--	--	--	--	--	--	--	--	--	--	--	--	--	--	--	--	--	--	--	--	--	--	--	--	--	--	--	--	--	--	--	--	--	--	--	--	--	--	--	--
--	--	--	--	--	--	--	--	--	--	--	--	--	--	--	--	--	--	--	--	--	--	--	--	--	--	--	--	--	--	--	--	--	--	--	--	--	--	--	--	--	--	--	--	--	--	--	--	--	--
--	--	--	--	--	--	--	--	--	--	--	--	--	--	--	--	--	--	--	--	--	--	--	--	--	--	--	--	--	--	--	--	--	--	--	--	--	--	--	--	--	--	--	--	--	--	--	--	--	--
--	--	--	--	--	--	--	--	--	--	--	--	--	--	--	--	--	--	--	--	--	--	--	--	--	--	--	--	--	--	--	--	--	--	--	--	--	--	--	--	--	--	--	--	--	--	--	--	--	--
--	--	--	--	--	--	--	--	--	--	--	--	--	--	--	--	--	--	--	--	--	--	--	--	--	--	--	--	--	--	--	--	--	--	--	--	--	--	--	--	--	--	--	--	--	--	--	--	--	--
--	--	--	--	--	--	--	--	--	--	--	--	--	--	--	--	--	--	--	--	--	--	--	--	--	--	--	--	--	--	--	--	--	--	--	--	--	--	--	--	--	--	--	--	--	--	--	--	--	--
--	--	--	--	--	--	--	--	--	--	--	--	--	--	--	--	--	--	--	--	--	--	--	--	--	--	--	--	--	--	--	--	--	--	--	--	--	--	--	--	--	--	--	--	--	--	--	--	--	--
--	--	--	--	--	--	--	--	--	--	--	--	--	--	--	--	--	--	--	--	--	--	--	--	--	--	--	--	--	--	--	--	--	--	--	--	--	--	--	--	--	--	--	--	--	--	--	--	--	--
--	--	--	--	--	--	--	--	--	--	--	--	--	--	--	--	--	--	--	--	--	--	--	--	--	--	--	--	--	--	--	--	--	--	--	--	--	--	--	--	--	--	--	--	--	--	--	--	--	--
--	--	--	--	--	--	--	--	--	--	--	--	--	--	--	--	--	--	--	--	--	--	--	--	--	--	--	--	--	--	--	--	--	--	--	--	--	--	--	--	--	--	--	--	--	--	--	--	--	--
--	--	--	--	--	--	--	--	--	--	--	--	--	--	--	--	--	--	--	--	--	--	--	--	--	--	--	--	--	--	--	--	--	--	--	--	--	--	--	--	--	--	--	--	--	--	--	--	--	--
--	--	--	--	--	--	--	--	--	--	--	--	--	--	--	--	--	--	--	--	--	--	--	--	--	--	--	--	--	--	--	--	--	--	--	--	--	--	--	--	--	--	--	--	--	--	--	--	--	--
--	--	--	--	--	--	--	--	--	--	--	--	--	--	--	--	--	--	--	--	--	--	--	--	--	--	--	--	--	--	--	--	--	--	--	--	--	--	--	--	--	--	--	--	--	--	--	--	--	--
--	--	--	--	--	--	--	--	--	--	--	--	--	--	--	--	--	--	--	--	--	--	--	--	--	--	--	--	--	--	--	--	--	--	--	--	--	--	--	--	--	--	--	--	--	--	--	--	--	--
--	--	--	--	--	--	--	--	--	--	--	--	--	--	--	--	--	--	--	--	--	--	--	--	--	--	--	--	--	--	--	--	--	--	--	--	--	--	--	--	--	--	--	--	--	--	--	--	--	--
--	--	--	--	--	--	--	--	--	--	--	--	--	--	--	--	--	--	--	--	--	--	--	--	--	--	--	--	--	--	--	--	--	--	--	--	--	--	--	--	--	--	--	--	--	--	--	--	--	--
--	--	--	--	--	--	--	--	--	--	--	--	--	--	--	--	--	--	--	--	--	--	--	--	--	--	--	--	--	--	--	--	--	--	--	--	--	--	--	--	--	--	--	--	--	--	--	--	--	--
--	--	--	--	--	--	--	--	--	--	--	--	--	--	--	--	--	--	--	--	--	--	--	--	--	--	--	--	--	--	--	--	--	--	--	--	--	--	--	--	--	--	--	--	--	--	--	--	--	--
--	--	--	--	--	--	--	--	--	--	--	--	--	--	--	--	--	--	--	--	--	--	--	--	--	--	--	--	--	--	--	--	--	--	--	--	--	--	--	--	--	--	--	--	--	--	--	--	--	--
--	--	--	--	--	--	--	--	--	--	--	--	--	--	--	--	--	--	--	--	--	--	--	--	--	--	--	--	--	--	--	--	--	--	--	--	--	--	--	--	--	--	--	--	--	--	--	--	--	--
--	--	--	--	--	--	--	--	--	--	--	--	--	--	--	--	--	--	--	--	--	--	--	--	--	--	--	--	--	--	--	--	--	--	--	--	--	--	--	--	--	--	--	--	--	--	--	--	--	--
--	--	--	--	--	--	--	--	--	--	--	--	--	--	--	--	--	--	--	--	--	--	--	--	--	--	--	--	--	--	--	--	--	--	--	--	--	--	--	--	--	--	--	--	--	--	--	--	--	--
--	--	--	--	--	--	--	--	--	--	--	--	--	--	--	--	--	--	--	--	--	--	--	--	--	--	--	--	--	--	--	--	--	--	--	--	--	--	--	--	--	--	--	--	--	--	--	--	--	--
--	--	--	--	--	--	--	--	--	--	--	--	--	--	--	--	--	--	--	--	--	--	--	--	--	--	--	--	--	--	--	--	--	--	--	--	--	--	--	--	--	--	--	--	--	--	--	--	--	--
--	--	--	--	--	--	--	--	--	--	--	--	--	--	--	--	--	--	--	--	--	--	--	--	--	--	--	--	--	--	--	--	--	--	--	--	--	--	--	--	--	--	--	--	--	--	--	--	--	--
--	--	--	--	--	--	--	--	--	--	--	--	--	--	--	--	--	--	--	--	--	--	--	--	--	--	--	--	--	--	--	--	--	--	--	--	--	--	--	--	--	--	--	--	--	--	--	--	--	--
--	--	--	--	--	--	--	--	--	--	--	--	--	--	--	--	--	--	--	--	--	--	--	--	--	--	--	--	--	--	--	--	--	--	--	--	--	--	--	--	--	--	--	--	--	--	--	--	--	--
--	--	--	--	--	--	--	--	--	--	--	--	--	--	--	--	--	--	--	--	--	--	--	--	--	--	--	--	--	--	--	--	--	--	--	--	--	--	--	--	--	--	--	--	--	--	--	--	--	--
--	--	--	--	--	--	--	--	--	--	--	--	--	--	--	--	--	--	--	--	--	--	--	--	--	--	--	--	--	--	--	--	--	--	--	--	--	--	--	--	--	--	--	--	--	--	--	--	--	--
--	--	--	--	--	--	--	--	--	--	--	--	--	--	--	--	--	--	--	--	--	--	--	--	--	--	--	--	--	--	--	--	--	--	--	--	--	--	--	--	--	--	--	--	--	--	--	--	--	--
--	--	--	--	--	--	--	--	--	--	--	--	--	--	--	--	--	--	--	--	--	--	--	--	--	--	--	--	--	--	--	--	--	--	--	--	--	--	--	--	--	--	--	--	--	--	--	--	--	--
--	--	--	--	--	--	--	--	--	--	--	--	--	--	--	--	--	--	--	--	--	--	--	--	--	--	--	--	--	--	--	--	--	--	--	--	--	--	--	--	--	--	--	--	--	--	--	--	--	--
--	--	--	--	--	--	--	--	--	--	--	--	--	--	--	--	--	--	--	--	--	--	--	--	--	--	--	--	--	--	--	--	--	--	--	--	--	--	--	--	--	--	--	--	--	--	--	--	--	--
--	--	--	--	--	--	--	--	--	--	--	--	--	--	--	--	--	--	--	--	--	--	--	--	--	--	--	--	--	--	--	--	--	--	--	--	--	--	--	--	--	--	--	--	--	--	--	--	--	--
--	--	--	--	--	--	--	--	--	--	--	--	--	--	--	--	--	--	--	--	--	--	--	--	--	--	--	--	--	--	--	--	--	--	--	--	--	--	--	--	--	--	--	--	--	--	--	--	--	--
--	--	--	--	--	--	--	--	--	--	--	--	--	--	--	--	--	--	--	--	--	--	--	--	--	--	--	--	--	--	--	--	--	--	--	--	--	--	--	--	--	--	--	--	--	--	--	--	--	--
--	--	--	--	--	--	--	--	--	--	--	--	--	--	--	--	--	--	--	--	--	--	--	--	--	--	--	--	--	--	--	--	--	--	--	--	--	--	--	--	--	--	--	--	--	--	--	--	--	--
--	--	--	--	--	--	--	--	--	--	--	--	--	--	--	--	--	--	--	--	--	--	--	--	--	--	--	--	--	--	--	--	--	--	--	--	--	--	--	--	--	--	--	--	--	--	--	--	--	--
--	--	--	--	--	--	--	--	--	--	--	--	--	--	--	--	--	--	--	--	--	--	--	--	--	--	--	--	--	--	--	--	--	--	--	--	--	--	--	--	--	--	--	--	--	--	--	--	--	--
--	--	--	--	--	--	--	--	--	--	--	--	--	--	--	--	--	--	--	--	--	--	--	--	--	--	--	--	--	--	--	--	--	--	--	--	--	--	--	--	--	--	--	--	--	--	--	--	--	--
--	--	--	--	--	--	--	--	--	--	--	--	--	--	--	--	--	--	--	--	--	--	--	--	--	--	--	--	--	--	--	--	--	--	--	--	--	--	--	--	--	--	--	--	--	--	--	--	--	--
--	--	--	--	--	--	--	--	--	--	--	--	--	--	--	--	--	--	--	--	--	--	--	--	--	--	--	--	--	--	--	--	--	--	--	--	--	--	--	--	--	--	--	--	--	--	--	--	--	--
--	--	--	--	--	--	--	--	--	--	--	--	--	--	--	--	--	--	--	--	--	--	--	--	--	--	--	--	--	--	--	--	--	--	--	--	--	--	--	--	--	--	--	--	--	--	--	--	--	--
--	--	--	--	--	--	--	--	--	--	--	--	--	--	--	--	--	--	--	--	--	--	--	--	--	--	--	--	--	--	--	--	--	--	--	--	--	--	--	--	--	--	--	--	--	--	--	--	--	--
--	--	--	--	--	--	--	--	--	--	--	--	--	--	--	--	--	--	--	--	--	--	--	--	--	--	--	--	--	--	--	--	--	--	--	--	--	--	--	--	--	--	--	--	--	--	--	--	--	--
--	--	--	--	--	--	--	--	--	--	--	--	--	--	--	--	--	--	--	--	--	--	--	--	--	--	--	--	--	--	--	--	--	--	--	--	--	--	--	--	--	--	--	--	--	--	--	--	--	--
--	--	--	--	--	--	--	--	--	--	--	--	--	--	--	--	--	--	--	--	--	--	--	--	--	--	--	--	--	--	--	--	--	--	--	--	--	--	--	--	--	--	--	--	--	--	--	--	--	--
--	--	--	--	--	--	--	--	--	--	--	--	--	--	--	--	--	--	--	--	--	--	--	--	--	--	--	--	--	--	--	--	--	--	--	--	--	--	--	--	--	--	--	--	--	--	--	--	--	--
--	--	--	--	--	--	--	--	--	--	--	--	--	--	--	--	--	--	--	--	--	--	--	--	--	--	--	--	--	--	--	--	--	--	--	--	--	--	--	--	--	--	--	--	--	--	--	--	--	--
--	--	--	--	--	--	--	--	--	--	--	--	--	--	--	--	--	--	--	--	--	--	--	--	--	--	--	--	--	--	--	--	--	--	--	--	--	--	--	--	--	--	--	--	--	--	--	--	--	--
--	--	--	--	--	--	--	--	--	--	--	--	--	--	--	--	--	--	--	--	--	--	--	--	--	--	--	--	--	--	--	--	--	--	--	--	--	--	--	--	--	--	--	--	--	--	--	--	--	--
--	--	--	--	--	--	--	--	--	--	--	--	--	--	--	--	--	--	--	--	--	--	--	--	--	--	--	--	--	--	--	--	--	--	--	--	--	--	--	--	--	--	--	--	--	--	--	--	--	--
--	--	--	--	--	--	--	--	--	--	--	--	--	--	--	--	--	--	--	--	--	--	--	--	--	--	--	--	--	--	--	--	--	--	--	--	--	--	--	--	--	--	--	--	--	--	--	--	--	--
--	--	--	--	--	--	--	--	--	--	--	--	--	--	--	--	--	--	--	--	--	--	--	--	--	--	--	--	--	--	--	--	--	--	--	--	--	--	--	--	--	--	--	--	--	--	--	--	--	--
--	--	--	--	--	--	--	--	--	--	--	--	--	--	--	--	--	--	--	--	--	--	--	--	--	--	--	--	--	--	--	--	--	--	--	--	--	--	--	--	--	--	--	--	--	--	--	--	--	--
--	--	--	--	--	--	--	--	--	--	--	--	--	--	--	--	--	--	--	--	--	--	--	--	--	--	--	--	--	--	--	--	--	--	--	--	--	--	--	--	--	--	--	--	--	--	--	--	--	--
--	--	--	--	--	--	--	--	--	--	--	--	--	--	--	--	--	--	--	--	--	--	--	--	--	--	--	--	--	--	--	--	--	--	--	--	--	--	--	--	--	--	--	--	--	--	--	--	--	--
--	--	--	--	--	--	--	--	--	--	--	--	--	--	--	--	--	--	--	--	--	--	--	--	--	--	--	--	--	--	--	--	--	--	--	--	--	--	--	--	--	--	--	--	--	--	--	--	--	--
--	--	--	--	--	--	--	--	--	--	--	--	--	--	--	--	--	--	--	--	--	--	--	--	--	--	--	--	--	--	--	--	--	--	--	--	--	--	--	--	--	--	--	--	--	--	--	--	--	--
--	--	--	--	--	--	--	--	--	--	--	--	--	--	--	--	--	--	--	--	--	--	--	--	--	--	--	--	--	--	--	--	--	--	--	--	--	--	--	--	--	--	--	--	--	--	--	--	--	--
--	--	--	--	--	--	--	--	--	--	--	--	--	--	--	--	--	--	--	--	--	--	--	--	--	--	--	--	--	--	--	--	--	--	--	--	--	--	--	--	--	--	--	--	--	--	--	--	--	--
--	--	--	--	--	--	--	--	--	--	--	--	--	--	--	--	--	--	--	--	--	--	--	--	--	--	--	--	--	--	--	--	--	--	--	--	--	--	--	--	--	--	--	--	--	--	--	--	--	--
--	--	--	--	--	--	--	--	--	--	--	--	--	--	--	--	--	--	--	--	--	--	--	--	--	--	--	--	--	--	--	--	--	--	--	--	--	--	--	--	--	--	--	--	--	--	--	--	--	--
--	--	--	--	--	--	--	--	--	--	--	--	--	--	--	--	--	--	--	--	--	--	--	--	--	--	--	--	--	--	--	--	--	--	--	--	--	--	--	--	--	--	--	--	--	--	--	--	--	--
--	--	--	--	--	--	--	--	--	--	--	--	--	--	--	--	--	--	--	--	--	--	--	--	--	--	--	--	--	--	--	--	--	--	--	--	--	--	--	--	--	--	--	--	--	--	--	--	--	--
--	--	--	--	--	--	--	--	--	--	--	--	--	--	--	--	--	--	--	--	--	--	--	--	--	--	--	--	--	--	--	--	--	--	--	--	--	--	--	--	--	--	--	--	--	--	--	--	--	--
--	--	--	--	--	--	--	--	--	--	--	--	--	--	--	--	--	--	--	--	--	--	--	--	--	--	--	--	--	--	--	--	--	--	--	--	--	--	--	--	--	--	--	--	--	--	--	--	--	--
--	--	--	--	--	--	--	--	--	--	--	--	--	--	--	--	--	--	--	--	--	--	--	--	--	--	--	--	--	--	--	--	--	--	--	--	--	--	--	--	--	--	--	--	--	--	--	--	--	--
--	--	--	--	--	--	--	--	--	--	--	--	--	--	--	--	--	--	--	--	--	--	--	--	--	--	--	--	--	--	--	--	--	--	--	--	--	--	--	--	--	--	--	--	--	--	--	--	--	--
--	--	--	--	--	--	--	--	--	--	--	--	--	--	--	--	--	--	--	--	--	--	--	--	--	--	--	--	--	--	--	--	--	--	--	--	--	--	--	--	--	--	--	--	--	--	--	--	--	--
--	--	--	--	--	--	--	--	--	--	--	--	--	--	--	--	--	--	--	--	--	--	--	--	--	--	--	--	--	--	--	--	--	--	--	--	--	--	--	--	--	--	--	--	--	--	--	--	--	--
--	--	--	--	--	--	--	--	--	--	--	--	--	--	--	--	--	--	--	--	--	--	--	--	--	--	--	--	--	--	--	--	--	--	--	--	--	--	--	--	--	--	--	--	--	--	--	--	--	--
--	--	--	--	--	--	--	--	--	--	--	--	--	--	--	--	--	--	--	--	--	--	--	--	--	--	--	--	--	--	--	--	--	--	--	--	--	--	--	--	--	--	--	--	--	--	--	--	--	--
--	--	--	--	--	--	--	--	--	--	--	--	--	--	--	--	--	--	--	--	--	--	--	--	--	--	--	--	--	--	--	--	--	--	--	--	--	--	--	--	--	--	--	--	--	--	--	--	--	--
--	--	--	--	--	--	--	--	--	--	--	--	--	--	--	--	--	--	--	--	--	--	--	--	--	--	--	--	--	--	--	--	--	--	--	--	--	--	--	--	--	--	--	--	--	--	--	--	--	--
--	--	--	--	--	--	--	--	--	--	--	--	--	--	--	--	--	--	--	--	--	--	--	--	--	--	--	--	--	--	--	--	--	--	--	--	--	--	--	--	--	--	--	--	--	--	--	--	--	--
--	--	--	--	--	--	--	--	--	--	--	--	--	--	--	--	--	--	--	--	--	--	--	--	--	--	--	--	--	--	--	--	--	--	--	--	--	--	--	--	--	--	--	--	--	--	--	--	--	--
--	--	--	--	--	--	--	--	--	--	--	--	--	--	--	--	--	--	--	--	--	--	--	--	--	--	--	--	--	--	--	--	--	--	--	--	--	--	--	--	--	--	--	--	--	--	--	--	--	--
--	--	--	--	--	--	--	--	--	--	--	--	--	--	--	--	--	--	--	--	--	--	--	--	--	--	--	--	--	--	--	--	--	--	--	--	--	--	--	--	--	--	--	--	--	--	--	--	--	--
--	--	--	--	--	--	--	--	--	--	--	--	--	--	--	--	--	--	--	--	--	--	--	--	--	--	--	--	--	--	--	--	--	--	--	--	--	--	--	--	--	--	--	--	--	--	--	--	--	--
--	--	--	--	--	--	--	--	--	--	--	--	--	--	--	--	--	--	--	--	--	--	--	--	--	--	--	--	--	--	--	--	--	--	--	--	--	--	--	--	--	--	--	--	--	--	--	--	--	--
--	--	--	--	--	--	--	--	--	--	--	--	--	--	--	--	--	--	--	--	--	--	--	--	--	--	--	--	--	--	--	--	--	--	--	--	--	--	--	--	--	--	--	--	--	--	--	--	--	--
--	--	--	--	--	--	--	--	--	--	--	--	--	--	--	--	--	--	--	--	--	--	--	--	--	--	--	--	--	--	--	--	--	--	--	--	--	--	--	--	--	--	--	--	--	--	--	--	--	--
--	--	--	--	--	--	--	--	--	--	--	--	--	--	--	--	--	--	--	--	--	--	--	--	--	--	--	--	--	--	--	--	--	--	--	--	--	--	--	--	--	--	--	--	--	--	--	--	--	--
--	--	--	--	--	--	--	--	--	--	--	--	--	--	--	--	--	--	--	--	--	--	--	--	--	--	--	--	--	--	--	--	--	--	--	--	--	--	--	--	--	--	--	--	--	--	--	--	--	--
--	--	--	--	--	--	--	--	--	--	--	--	--	--	--	--	--	--	--	--	--	--	--	--	--	--	--	--	--	--	--	--	--	--	--	--	--	--	--	--	--	--	--	--	--	--	--	--	--	--
--	--	--	--	--	--	--	--	--	--	--	--	--	--	--	--	--	--	--	--	--	--	--	--	--	--	--	--	--	--	--	--	--	--	--	--	--	--	--	--	--	--	--	--	--	--	--	--	--	--
--	--	--	--	--	--	--	--	--	--	--	--	--	--	--	--	--	--	--	--	--	--	--	--	--	--	--	--	--	--	--	--	--	--	--	--	--	--	--	--	--	--	--	--	--	--	--	--	--	--
--	--	--	--	--	--	--	--	--	--	--	--	--	--	--	--	--	--	--	--	--	--	--	--	--	--	--	--	--	--	--	--	--	--	--	--	--	--	--	--	--	--	--	--	--	--	--	--	--	--
--	--	--	--	--	--	--	--	--	--	--	--	--	--	--	--	--	--	--	--	--	--	--	--	--	--	--	--	--	--	--	--	--	--	--	--	--	--	--	--	--	--	--	--	--	--	--	--	--	--
--	--	--	--	--	--	--	--	--	--	--	--	--	--	--	--	--	--	--	--	--	--	--	--	--	--	--	--	--	--	--	--	--	--	--	--	--	--	--	--	--	--	--	--	--	--	--	--	--	--
--	--	--	--	--	--	--	--	--	--	--	--	--	--	--	--	--	--	--	--	--	--	--	--	--	--	--	--	--	--	--	--	--	--	--	--	--	--	--	--	--	--	--	--	--	--	--	--	--	--
--	--	--	--	--	--	--	--	--	--	--	--	--	--	--	--	--	--	--	--	--	--	--	--	--	--	--	--	--	--	--	--	--	--	--	--	--	--	--	--	--	--	--	--	--	--	--	--	--	--
--	--	--	--	--	--	--	--	--	--	--	--	--	--	--	--	--	--	--	--	--	--	--	--	--	--	--	--	--	--	--	--	--	--	--	--	--	--	--	--	--	--	--	--	--	--	--	--	--	--
--	--	--	--	--	--	--	--	--	--	--	--	--	--	--	--	--	--	--	--	--	--	--	--	--	--	--	--	--	--	--	--	--	--	--	--	--	--	--	--	--	--	--	--	--	--	--	--	--	--
--	--	--	--	--	--	--	--	--	--	--	--	--	--	--	--	--	--	--	--	--	--	--	--	--	--	--	--	--	--	--	--	--	--	--	--	--	--	--	--	--	--	--	--	--	--	--	--	--	--
--	--	--	--	--	--	--	--	--	--	--	--	--	--	--	--	--	--	--	--	--	--	--	--	--	--	--	--	--	--	--	--	--	--	--	--	--	--	--	--	--	--	--	--	--	--	--	--	--	--
--	--	--	--	--	--	--	--	--	--	--	--	--	--	--	--	--	--	--	--	--	--	--	--	--	--	--	--	--	--	--	--	--	--	--	--	--	--	--	--	--	--	--	--	--	--	--	--	--	--
--	--	--	--	--	--	--	--	--	--	--	--	--	--	--	--	--	--	--	--	--	--	--	--	--	--	--	--	--	--	--	--	--	--	--	--	--	--	--	--	--	--	--	--	--	--	--	--	--	--
--	--	--	--	--	--	--	--	--	--	--	--	--	--	--	--	--	--	--	--	--	--	--	--	--	--	--	--	--	--	--	--	--	--	--	--	--	--	--	--	--	--	--	--	--	--	--	--	--	--
--	--	--	--	--	--	--	--	--	--	--	--	--	--	--	--	--	--	--	--	--	--	--	--	--	--	--	--	--	--	--	--	--	--	--	--	--	--	--	--	--	--	--	--	--	--	--	--	--	--
--	--	--	--	--	--	--	--	--	--	--	--	--	--	--	--	--	--	--	--	--	--	--	--	--	--	--	--	--	--	--	--	--	--	--	--	--	--	--	--	--	--	--	--	--	--	--	--	--	--
--	--	--	--	--	--	--	--	--	--	--	--	--	--	--	--	--	--	--	--	--	--	--	--	--	--	--	--	--	--	--	--	--	--	--	--	--	--	--	--	--	--	--	--	--	--	--	--	--	--
--	--	--	--	--	--	--	--	--	--	--	--	--	--	--	--	--	--	--	--	--	--	--	--	--	--	--	--	--	--	--	--	--	--	--	--	--	--	--	--	--	--	--	--	--	--	--	--	--	--
--	--	--	--	--	--	--	--	--	--	--	--	--	--	--	--	--	--	--	--	--	--	--	--	--	--	--	--	--	--	--	--	--	--	--	--	--	--	--	--	--	--	--	--	--	--	--	--	--	--
--	--	--	--	--	--	--	--	--	--	--	--	--	--	--	--	--	--	--	--	--	--	--	--	--	--	--	--	--	--	--	--	--	--	--	--	--	--	--	--	--	--	--	--	--	--	--	--	--	--
--	--	--	--	--	--	--	--	--	--	--	--	--	--	--	--	--	--	--	--	--	--	--	--	--	--	--	--	--	--	--	--	--	--	--	--	--	--	--	--	--	--	--	--	--	--	--	--	--	--
--	--	--	--	--	--	--	--	--	--	--	--	--	--	--	--	--	--	--	--	--	--	--	--	--	--	--	--	--	--	--	--	--	--	--	--	--	--	--	--	--	--	--	--	--	--	--	--	--	--
--	--	--	--	--	--	--	--	--	--	--	--	--	--	--	--	--	--	--	--	--	--	--	--	--	--	--	--	--	--	--	--	--	--	--	--	--	--	--	--	--	--	--	--	--	--	--	--	--	--
--	--	--	--	--	--	--	--	--	--	--	--	--	--	--	--	--	--	--	--	--	--	--	--	--	--	--	--	--	--	--	--	--	--	--	--	--	--	--	--	--	--	--	--	--	--	--	--	--	--
--	--	--	--	--	--	--	--	--	--	--	--	--	--	--	--	--	--	--	--	--	--	--	--	--	--	--	--	--	--	--	--	--	--	--	--	--	--	--	--	--	--	--	--	--	--	--	--	--	--
--	--	--	--	--	--	--	--	--	--	--	--	--	--	--	--	--	--	--	--	--	--	--	--	--	--	--	--	--	--	--	--	--	--	--	--	--	--	--	--	--	--	--	--	--	--	--	--	--	--
--	--	--	--	--	--	--	--	--	--	--	--	--	--	--	--	--	--	--	--	--	--	--	--	--	--	--	--	--	--	--	--	--	--	--	--	--	--	--	--	--	--	--	--	--	--	--	--	--	--
--	--	--	--	--	--	--	--	--	--	--	--	--	--	--	--	--	--	--	--	--	--	--	--	--	--	--	--	--	--	--	--	--	--	--	--	--	--	--	--	--	--	--	--	--	--	--	--	--	--
--	--	--	--	--	--	--	--	--	--	--	--	--	--	--	--	--	--	--	--	--	--	--	--	--	--	--	--	--	--	--	--	--	--	--	--	--	--	--	--	--	--	--	--	--	--	--	--	--	--
--	--	--	--	--	--	--	--	--	--	--	--	--	--	--	--	--	--	--	--	--	--	--	--	--	--	--	--	--	--	--	--	--	--	--	--	--	--	--	--	--	--	--	--	--	--	--	--	--	--
--	--	--	--	--	--	--	--	--	--	--	--	--	--	--	--	--	--	--	--	--	--	--	--	--	--	--	--	--	--	--	--	--	--	--	--	--	--	--	--	--	--	--	--	--	--	--	--	--	--
--	--	--	--	--	--	--	--	--	--	--	--	--	--	--	--	--	--	--	--	--	--	--	--	--	--	--	--	--	--	--	--	--	--	--	--	--	--	--	--	--	--	--	--	--	--	--	--	--	--
--	--	--	--	--	--	--	--	--	--	--	--	--	--	--	--	--	--	--	--	--	--	--	--	--	--	--	--	--	--	--	--	--	--	--	--	--	--	--	--	--	--	--	--	--	--	--	--	--	--
--	--	--	--	--	--	--	--	--	--	--	--	--	--	--	--	--	--	--	--	--	--	--	--	--	--	--	--	--	--	--	--	--	--	--	--	--	--	--	--	--	--	--	--	--	--	--	--	--	--
--	--	--	--	--	--	--	--	--	--	--	--	--	--	--	--	--	--	--	--	--	--	--	--	--	--	--	--	--	--	--	--	--	--	--	--	--	--	--	--	--	--	--	--	--	--	--	--	--	--
--	--	--	--	--	--	--	--	--	--	--	--	--	--	--	--	--	--	--	--	--	--	--	--	--	--	--	--	--	--	--	--	--	--	--	--	--	--	--	--	--	--	--	--	--	--	--	--	--	--
--	--	--	--	--	--	--	--	--	--	--	--	--	--	--	--	--	--	--	--	--	--	--	--	--	--	--	--	--	--	--	--	--	--	--	--	--	--	--	--	--	--	--	--	--	--	--	--	--	--
--	--	--	--	--	--	--	--	--	--	--	--	--	--	--	--	--	--	--	--	--	--	--	--	--	--	--	--	--	--	--	--	--	--	--	--	--	--	--	--	--	--	--	--	--	--	--	--	--	--
--	--	--	--	--	--	--	--	--	--	--	--	--	--	--	--	--	--	--	--	--	--	--	--	--	--	--	--	--	--	--	--	--	--	--	--	--	--	--	--	--	--	--	--	--	--	--	--	--	--
--	--	--	--	--	--	--	--	--	--	--	--	--	--	--	--	--	--	--	--	--	--	--	--	--	--	--	--	--	--	--	--	--	--	--	--	--	--	--	--	--	--	--	--	--	--	--	--	--	--
--	--	--	--	--	--	--	--	--	--	--	--	--	--	--	--	--	--	--	--	--	--	--	--	--	--	--	--	--	--	--	--	--	--	--	--	--	--	--	--	--	--	--	--	--	--	--	--	--	--
--	--	--	--	--	--	--	--	--	--	--	--	--	--	--	--	--	--	--	--	--	--	--	--	--	--	--	--	--	--	--	--	--	--	--	--	--	--	--	--	--	--	--	--	--	--	--	--	--	--
--	--	--	--	--	--	--	--	--	--	--	--	--	--	--	--	--	--	--	--	--	--	--	--	--	--	--	--	--	--	--	--	--	--	--	--	--	--	--	--	--	--	--	--	--	--	--	--	--	--
--	--	--	--	--	--	--	--	--	--	--	--	--	--	--	--	--	--	--	--	--	--	--	--	--	--	--	--	--	--	--	--	--	--	--	--	--	--	--	--	--	--	--	--	--	--	--	--	--	--
--	--	--	--	--	--	--	--	--	--	--	--	--	--	--	--	--	--	--	--	--	--	--	--	--	--	--	--	--	--	--	--	--	--	--	--	--	--	--	--	--	--	--	--	--	--	--	--	--	--
--	--	--	--	--	--	--	--	--	--	--	--	--	--	--	--	--	--	--	--	--	--	--	--	--	--	--	--	--	--	--	--	--	--	--	--	--	--	--	--	--	--	--	--	--	--	--	--	--	--
--	--	--	--	--	--	--	--	--	--	--	--	--	--	--	--	--	--	--	--	--	--	--	--	--	--	--	--	--	--	--	--	--	--	--	--	--	--	--	--	--	--	--	--	--	--	--	--	--	--
--	--	--	--	--	--	--	--	--	--	--	--	--	--	--	--	--	--	--	--	--	--	--	--	--	--	--	--	--	--	--	--	--	--	--	--	--	--	--	--	--	--	--	--	--	--	--	--	--	--
--	--	--	--	--	--	--	--	--	--	--	--	--	--	--	--	--	--	--	--	--	--	--	--	--	--	--	--	--	--	--	--	--	--	--	--	--	--	--	--	--	--	--	--	--	--	--	--	--	--
--	--	--	--	--	--	--	--	--	--	--	--	--	--	--	--	--	--	--	--	--	--	--	--	--	--	--	--	--	--	--	--	--	--	--	--	--	--	--	--	--	--	--	--	--	--	--	--	--	--
--	--	--	--	--	--	--	--	--	--	--	--	--	--	--	--	--	--	--	--	--	--	--	--	--	--	--	--	--	--	--	--	--	--	--	--	--	--	--	--	--	--	--	--	--	--	--	--	--	--
--	--	--	--	--	--	--	--	--	--	--	--	--	--	--	--	--	--	--	--	--	--	--	--	--	--	--	--	--	--	--	--	--	--	--	--	--	--	--	--	--	--	--	--	--	--	--	--	--	--
--	--	--	--	--	--	--	--	--	--	--	--	--	--	--	--	--	--	--	--	--	--	--	--	--	--	--	--	--	--	--	--	--	--	--	--	--	--	--	--	--	--	--	--	--	--	--	--	--	--
[truncated: 4 more columns]

## Sheet: SI Fig. 15b
0	-3.03033	-2.98164	-2.90665	-2.81624	-2.79761	-2.79529	-2.77393	-2.69996	-2.51893	-2.30553	-2.14571	-2.13204	-1.85147	-1.81555	-1.7217	-1.66982	-1.59174	-1.46882	-1.45333	-1.32365	-1.30767	-1.26257	-0.74193	-0.46724	-0.09438	0.85531	0.97777	1.36085	2.04464	2.1307	2.594	2.9177	3.09309	3.11337	3.49978	3.51602	3.56486	3.58165	3.74291	3.83178	3.98828	4.03846	4.10096	4.1786	4.27036	4.37173	4.38311	4.39657	4.46418
0.00379	-3.03024	-2.98158	-2.90662	-2.81624	-2.79765	-2.79524	-2.7739	-2.69995	-2.51892	-2.30556	-2.14573	-2.13205	-1.85157	-1.81552	-1.7217	-1.66982	-1.59167	-1.46882	-1.45333	-1.32365	-1.3077	-1.26267	-0.74206	-0.46688	-0.09436	0.85513	0.97719	1.36157	2.04464	2.13066	2.59394	2.91765	3.09305	3.11338	3.49977	3.51601	3.56472	3.58177	3.74288	3.83187	3.9881	4.03863	4.10107	4.17853	4.2703	4.3717	4.3832	4.39661	4.46418
0.00759	-3.02995	-2.98138	-2.90655	-2.81625	-2.79778	-2.79512	-2.77381	-2.69993	-2.5189	-2.30564	-2.14579	-2.13206	-1.85187	-1.81542	-1.7217	-1.66983	-1.59146	-1.46883	-1.45333	-1.32366	-1.30778	-1.26296	-0.74245	-0.46578	-0.09431	0.85458	0.97549	1.36372	2.04464	2.13055	2.59378	2.91752	3.09292	3.11341	3.49975	3.51598	3.56432	3.58212	3.74279	3.83213	3.98757	4.03912	4.10141	4.17832	4.27011	4.37162	4.38347	4.39674	4.46421
0.01138	-3.02948	-2.98106	-2.90642	-2.81626	-2.79796	-2.79493	-2.77366	-2.69989	-2.51885	-2.30578	-2.1459	-2.13209	-1.85236	-1.81526	-1.72171	-1.66983	-1.5911	-1.46884	-1.45333	-1.32368	-1.30792	-1.26343	-0.7431	-0.46397	-0.09422	0.85366	0.97274	1.36725	2.04464	2.13036	2.59352	2.9173	3.09272	3.11345	3.49971	3.51593	3.56369	3.58266	3.74263	3.83258	3.98672	4.0399	4.10196	4.17797	4.2698	4.37149	4.3839	4.39694	4.46425
0.01517	-3.02886	-2.9806	-2.90624	-2.81627	-2.79817	-2.79471	-2.77344	-2.69984	-2.5188	-2.30598	-2.14604	-2.13213	-1.85304	-1.81505	-1.72172	-1.66984	-1.59061	-1.46886	-1.45332	-1.32371	-1.30813	-1.2641	-0.74398	-0.46146	-0.0941	0.85231	0.96904	1.37208	2.04463	2.1301	2.59314	2.91699	3.09244	3.11351	3.49966	3.51587	3.56287	3.58335	3.74242	3.83319	3.9856	4.04092	4.10274	4.17749	4.26938	4.37133	4.38448	4.39723	4.4643
0.01896	-3.0281	-2.98	-2.906	-2.8163	-2.7984	-2.79447	-2.77316	-2.69978	-2.51872	-2.30623	-2.14622	-2.13217	-1.85389	-1.81478	-1.72173	-1.66985	-1.58997	-1.46888	-1.45332	-1.32374	-1.30839	-1.26493	-0.74509	-0.45827	-0.09394	0.85049	0.96454	1.37812	2.04463	2.12976	2.59266	2.9166	3.09209	3.11359	3.49959	3.51578	3.56192	3.58415	3.74215	3.83397	3.98425	4.04215	4.10373	4.17688	4.26883	4.37115	4.38518	4.3976	4.46437
0.02276	-3.02723	-2.97926	-2.9057	-2.81632	-2.79863	-2.79421	-2.77282	-2.69969	-2.51863	-2.30654	-2.14644	-2.13223	-1.85491	-1.81448	-1.72174	-1.66987	-1.5892	-1.46891	-1.45331	-1.32379	-1.30872	-1.26593	-0.7464	-0.45443	-0.09374	0.84813	0.95941	1.38527	2.04462	2.12934	2.59208	2.91612	3.09166	3.11367	3.49951	3.51567	3.56087	3.58502	3.74182	3.83491	3.98272	4.04352	4.10495	4.17615	4.26816	4.37096	4.386	4.39805	4.46446
0.02655	-3.02628	-2.97838	-2.90534	-2.81636	-2.79886	-2.79396	-2.7724	-2.6996	-2.51851	-2.30691	-2.1467	-2.13229	-1.85608	-1.81414	-1.72175	-1.66988	-1.58829	-1.46894	-1.4533	-1.32385	-1.30913	-1.26707	-0.74789	-0.44997	-0.0935	0.84515	0.95386	1.3934	2.04462	2.12884	2.59139	2.91556	3.09117	3.11377	3.49941	3.51554	3.55976	3.58592	3.74144	3.83601	3.98108	4.04498	4.10637	4.1753	4.26738	4.37078	4.38692	4.39858	4.46457
0.03034	-3.02528	-2.97736	-2.90491	-2.81642	-2.79907	-2.79371	-2.77191	-2.69948	-2.51838	-2.30733	-2.147	-2.13236	-1.85739	-1.81378	-1.72177	-1.6699	-1.58725	-1.46897	-1.4533	-1.32392	-1.30962	-1.26835	-0.74954	-0.44493	-0.09322	0.84147	0.94807	1.40241	2.04461	2.12827	2.59059	2.91492	3.09062	3.11388	3.49929	3.51539	3.55862	3.58684	3.74101	3.83724	3.97935	4.0465	4.10799	4.17434	4.26649	4.37061	4.38792	4.3992	4.46469
0.03414	-3.02427	-2.9762	-2.90441	-2.81649	-2.79927	-2.79346	-2.77134	-2.69935	-2.51824	-2.30781	-2.14735	-2.13244	-1.85883	-1.81341	-1.72179	-1.66991	-1.58609	-1.46901	-1.45329	-1.32402	-1.3102	-1.26974	-0.75131	-0.43933	-0.0929	0.83698	0.94227	1.41218	2.0446	2.12761	2.58969	2.91419	3.09002	3.11399	3.49916	3.51521	3.55747	3.58775	3.74053	3.83861	3.97758	4.04805	4.1098	4.17328	4.26549	4.37045	4.38899	4.3999	4.46483
0.03793	-3.02326	-2.97491	-2.90382	-2.81658	-2.79946	-2.79323	-2.7707	-2.69921	-2.51807	-2.30835	-2.14773	-2.13253	-1.86039	-1.81302	-1.72181	-1.66993	-1.58479	-1.46906	-1.45328	-1.32415	-1.31087	-1.27123	-0.7532	-0.43323	-0.09253	0.8316	0.93663	1.42262	2.04459	2.12687	2.58869	2.91339	3.08937	3.1141	3.49902	3.515	3.55632	3.58865	3.74001	3.84009	3.97582	4.04958	4.11178	4.17213	4.26439	4.37032	4.39012	4.40068	4.46499
0.04172	-3.02228	-2.9735	-2.90315	-2.81669	-2.79962	-2.79301	-2.76998	-2.69905	-2.51788	-2.30896	-2.14815	-2.13263	-1.86205	-1.81263	-1.72183	-1.66995	-1.58338	-1.4691	-1.45328	-1.32431	-1.31164	-1.27278	-0.75516	-0.42665	-0.09211	0.82526	0.93131	1.43363	2.04458	2.12604	2.58758	2.91252	3.08867	3.11422	3.49885	3.51477	3.5552	3.58953	3.73945	3.84169	3.97407	4.05109	4.11392	4.1709	4.26319	4.3702	4.39129	4.40155	4.46517
0.04551	-3.02136	-2.97198	-2.90238	-2.81682	-2.79975	-2.79281	-2.76917	-2.69888	-2.51767	-2.30962	-2.1486	-2.13273	-1.8638	-1.81224	-1.72185	-1.66997	-1.58184	-1.46915	-1.45327	-1.32453	-1.31252	-1.27437	-0.75719	-0.41964	-0.09164	0.81793	0.92645	1.44512	2.04456	2.12513	2.58637	2.91157	3.08794	3.11434	3.49867	3.5145	3.55412	3.59036	3.73885	3.84337	3.97238	4.05256	4.11618	4.16962	4.2619	4.37011	4.39251	4.40249	4.46537
0.04931	-3.0205	-2.97037	-2.90152	-2.81698	-2.79986	-2.79261	-2.76827	-2.69869	-2.51745	-2.31034	-2.1491	-2.13284	-1.86563	-1.81185	-1.72188	-1.67	-1.58019	-1.46921	-1.45327	-1.32483	-1.3135	-1.27597	-0.75926	-0.41224	-0.09112	0.80962	0.92209	1.45702	2.04455	2.12413	2.58507	2.91055	3.08717	3.11446	3.49848	3.51421	3.55309	3.59116	3.73821	3.84514	3.97077	4.05397	4.11855	4.16829	4.26053	4.37004	4.39376	4.40351	4.46559
0.0531	-3.01972	-2.9687	-2.90054	-2.81717	-2.79993	-2.79243	-2.76728	-2.69848	-2.51719	-2.31112	-2.14962	-2.13295	-1.86753	-1.81147	-1.7219	-1.67002	-1.57843	-1.46926	-1.45326	-1.32524	-1.31456	-1.27756	-0.76136	-0.40447	-0.09052	0.80037	0.91827	1.46927	2.04453	2.12304	2.58367	2.90947	3.08638	3.11457	3.49826	3.5139	3.55211	3.59192	3.73755	3.84698	3.96926	4.05532	4.12099	4.16693	4.25909	4.36999	4.39504	4.4046	4.46583
0.05689	-3.01901	-2.96698	-2.89946	-2.81739	-2.79998	-2.79227	-2.76619	-2.69825	-2.51692	-2.31197	-2.15019	-2.13306	-1.86949	-1.8111	-1.72193	-1.67004	-1.57656	-1.46932	-1.45326	-1.3258	-1.31567	-1.27911	-0.76346	-0.39638	-0.08987	0.79027	0.91496	1.4818	2.04451	2.12186	2.58217	2.90833	3.08557	3.11469	3.49803	3.51355	3.55119	3.59263	3.73686	3.84886	3.96787	4.05662	4.12345	4.16558	4.25757	4.36996	4.39634	4.40576	4.46609
0.06069	-3.01839	-2.96525	-2.89826	-2.81764	-2.8	-2.79213	-2.76501	-2.698	-2.51662	-2.31287	-2.15078	-2.13318	-1.8715	-1.81074	-1.72196	-1.67007	-1.57459	-1.46938	-1.45325	-1.3266	-1.31677	-1.28059	-0.76555	-0.388	-0.08914	0.7794	0.91212	1.49456	2.04449	2.12058	2.58058	2.90714	3.08474	3.11479	3.49778	3.51318	3.55034	3.59329	3.73615	3.85078	3.96662	4.05785	4.12589	4.16427	4.256	4.36995	4.39765	4.40699	4.46638
0.06448	-3.01785	-2.96353	-2.89694	-2.81793	-2.79999	-2.79199	-2.76373	-2.69774	-2.5163	-2.31385	-2.15141	-2.1333	-1.87356	-1.81039	-1.72199	-1.67009	-1.57252	-1.46945	-1.45325	-1.3277	-1.31779	-1.28198	-0.76762	-0.37938	-0.08833	0.76787	0.9097	1.5075	2.04446	2.11921	2.57891	2.90589	3.0839	3.1149	3.49751	3.51278	3.54956	3.5939	3.73541	3.85271	3.96551	4.05901	4.12825	4.16304	4.25438	4.36996	4.39898	4.40829	4.46668
0.06827	-3.01739	-2.96185	-2.8955	-2.81825	-2.79995	-2.79188	-2.76236	-2.69746	-2.51596	-2.31488	-2.15206	-2.13342	-1.87564	-1.81006	-1.72202	-1.67011	-1.57035	-1.46951	-1.45325	-1.32919	-1.31867	-1.28327	-0.76965	-0.37054	-0.08744	0.75579	0.90764	1.52058	2.04443	2.11773	2.57714	2.9046	3.08306	3.115	3.49722	3.51237	3.54886	3.59447	3.73466	3.85465	3.96458	4.06011	4.13047	4.16193	4.25273	4.36998	4.40031	4.40964	4.46701
0.07206	-3.01701	-2.96023	-2.89395	-2.8186	-2.79989	-2.79177	-2.76089	-2.69716	-2.51559	-2.31598	-2.15275	-2.13355	-1.87776	-1.80974	-1.72206	-1.67014	-1.56809	-1.46958	-1.45326	-1.33108	-1.31937	-1.28446	-0.77165	-0.36153	-0.08645	0.74325	0.90588	1.53376	2.0444	2.11615	2.5753	2.90327	3.08221	3.1151	3.49691	3.51194	3.54823	3.59498	3.7339	3.85657	3.96383	4.06115	4.13245	4.16104	4.25105	4.37002	4.40165	4.41105	4.46735
0.07586	-3.0167	-2.95868	-2.89229	-2.81898	-2.7998	-2.79168	-2.75932	-2.69683	-2.51519	-2.31714	-2.15346	-2.13368	-1.87988	-1.80944	-1.72209	-1.67016	-1.56574	-1.46965	-1.45327	-1.33336	-1.31991	-1.28554	-0.7736	-0.35238	-0.08535	0.73033	0.90438	1.54701	2.04436	2.11446	2.57338	2.9019	3.08136	3.11519	3.49658	3.51149	3.54768	3.59544	3.73312	3.85845	3.96327	4.06213	4.13409	4.16042	4.24937	4.37008	4.40298	4.4125	4.46772
0.07965	-3.01645	-2.95723	-2.89052	-2.8194	-2.79969	-2.7916	-2.75766	-2.69648	-2.51476	-2.31836	-2.15419	-2.13381	-1.88202	-1.80915	-1.72212	-1.67019	-1.56331	-1.46971	-1.45328	-1.33599	-1.32031	-1.2865	-0.7755	-0.34312	-0.08414	0.71711	0.90309	1.56029	2.04432	2.11267	2.57139	2.90051	3.08052	3.11527	3.49624	3.51104	3.5472	3.59586	3.73234	3.86028	3.96291	4.06303	4.13531	4.16017	4.24768	4.37015	4.40431	4.414	4.46811
0.08344	-3.01625	-2.95588	-2.88867	-2.81985	-2.79956	-2.79154	-2.75591	-2.69611	-2.5143	-2.31965	-2.15494	-2.13394	-1.88415	-1.80888	-1.72216	-1.67021	-1.56079	-1.46978	-1.4533	-1.33891	-1.32061	-1.28736	-0.77733	-0.3338	-0.0828	0.70366	0.90198	1.57357	2.04427	2.11077	2.56934	2.89909	3.07969	3.11536	3.49587	3.51058	3.54679	3.59622	3.73156	3.86205	3.96277	4.06387	4.13603	4.16034	4.24602	4.37023	4.40564	4.41554	4.46851
0.08724	-3.01611	-2.95464	-2.88674	-2.82033	-2.79941	-2.79148	-2.75408	-2.69571	-2.51382	-2.32099	-2.1557	-2.13406	-1.88627	-1.80862	-1.72219	-1.67023	-1.5582	-1.46985	-1.45332	-1.34209	-1.32083	-1.28813	-0.7791	-0.32446	-0.08133	0.69003	0.90103	1.58683	2.04422	2.10876	2.56722	2.89766	3.07888	3.11543	3.49549	3.51012	3.54645	3.59654	3.73077	3.86375	3.96286	4.06464	4.13624	4.16092	4.2444	4.37033	4.40695	4.41711	4.46893
0.09103	-3.01602	-2.95352	-2.88475	-2.82083	-2.79926	-2.79143	-2.75218	-2.69528	-2.51331	-2.3224	-2.15648	-2.13419	-1.88838	-1.80838	-1.72223	-1.67026	-1.55553	-1.46992	-1.45335	-1.34547	-1.321	-1.28881	-0.78081	-0.31513	-0.07969	0.67628	0.9002	1.60004	2.04416	2.10663	2.56506	2.89621	3.07808	3.11551	3.49509	3.50967	3.54617	3.59682	3.72999	3.86535	3.96317	4.06534	4.136	4.16186	4.24283	4.37045	4.40825	4.41871	4.46937
0.09482	-3.01596	-2.9525	-2.88271	-2.82136	-2.79909	-2.7914	-2.75022	-2.69482	-2.51276	-2.32386	-2.15727	-2.13432	-1.89046	-1.80815	-1.72226	-1.67028	-1.5528	-1.46999	-1.45339	-1.34902	-1.32114	-1.28941	-0.78244	-0.30585	-0.07789	0.66245	0.89947	1.61317	2.04409	2.1044	2.56285	2.89477	3.0773	3.11557	3.49468	3.50922	3.54595	3.59705	3.72922	3.86685	3.96371	4.06594	4.13539	4.16303	4.24133	4.37058	4.40954	4.42033	4.46982
0.09862	-3.01595	-2.9516	-2.88064	-2.82192	-2.79891	-2.79137	-2.7482	-2.69432	-2.51219	-2.32537	-2.15807	-2.13445	-1.89251	-1.80793	-1.7223	-1.6703	-1.54999	-1.47006	-1.45344	-1.35272	-1.32124	-1.28994	-0.78401	-0.29668	-0.07591	0.6486	0.89884	1.6262	2.04401	2.10205	2.56061	2.89332	3.07654	3.11563	3.49425	3.50879	3.54578	3.59725	3.72845	3.86824	3.96448	4.06646	4.13452	4.16434	4.23993	4.37072	4.41081	4.42198	4.47028
0.10241	-3.01596	-2.9508	-2.87856	-2.8225	-2.79873	-2.79134	-2.74614	-2.69379	-2.51158	-2.32694	-2.15887	-2.13457	-1.89452	-1.80773	-1.72233	-1.67032	-1.54713	-1.47013	-1.4535	-1.35653	-1.32132	-1.2904	-0.7855	-0.28764	-0.07372	0.63475	0.89828	1.6391	2.04391	2.09959	2.55834	2.89189	3.0758	3.11569	3.49381	3.50837	3.54567	3.5974	3.72769	3.86951	3.96549	4.06688	4.13349	4.16567	4.23864	4.37087	4.41206	4.42364	4.47074
0.1062	-3.016	-2.9501	-2.87647	-2.8231	-2.79854	-2.79133	-2.74406	-2.69322	-2.51095	-2.32855	-2.15967	-2.13469	-1.89649	-1.80754	-1.72237	-1.67034	-1.5442	-1.47019	-1.45356	-1.36044	-1.32138	-1.29082	-0.78692	-0.2788	-0.07132	0.62096	0.89779	1.65186	2.04381	2.09702	2.55606	2.89047	3.07509	3.11575	3.49337	3.50797	3.5456	3.59752	3.72695	3.87067	3.96671	4.06719	4.13236	4.16694	4.23748	4.37104	4.41328	4.42532	4.47121
0.10999	-3.01606	-2.94949	-2.8744	-2.82373	-2.79835	-2.79132	-2.74197	-2.69261	-2.51029	-2.3302	-2.16047	-2.13481	-1.89841	-1.80736	-1.7224	-1.67036	-1.54122	-1.47026	-1.45365	-1.36442	-1.32143	-1.29118	-0.78826	-0.27019	-0.06868	0.60727	0.89736	1.66444	2.04368	2.09435	2.55377	2.88908	3.07441	3.1158	3.49292	3.5076	3.54557	3.59761	3.72622	3.87172	3.96815	4.06737	4.1312	4.16808	4.23648	4.37122	4.41447	4.42701	4.47168
0.11379	-3.01615	-2.94896	-2.87236	-2.82437	-2.79817	-2.79131	-2.73989	-2.69196	-2.50959	-2.33189	-2.16126	-2.13492	-1.90027	-1.8072	-1.72243	-1.67038	-1.53818	-1.47032	-1.45375	-1.36845	-1.32147	-1.29151	-0.78953	-0.26185	-0.0658	0.5937	0.89697	1.67682	2.04353	2.09158	2.55148	2.88771	3.07376	3.11584	3.49247	3.50724	3.54558	3.59767	3.72552	3.87265	3.96979	4.06742	4.13006	4.16905	4.23564	4.37141	4.41563	4.42872	4.47215
0.11758	-3.01624	-2.94851	-2.87035	-2.82503	-2.79798	-2.79131	-2.73784	-2.69126	-2.50888	-2.33361	-2.16203	-2.13503	-1.90207	-1.80704	-1.72247	-1.67039	-1.53509	-1.47038	-1.45387	-1.37251	-1.3215	-1.29179	-0.79073	-0.25385	-0.06267	0.58031	0.89663	1.68898	2.04336	2.08872	2.54921	2.88638	3.07313	3.11589	3.49202	3.5069	3.54561	3.59769	3.72483	3.87347	3.97162	4.06731	4.12898	4.16981	4.23497	4.37161	4.41676	4.43043	4.4726
0.12137	-3.01635	-2.94812	-2.86839	-2.8257	-2.7978	-2.79131	-2.73583	-2.69051	-2.50814	-2.33534	-2.16279	-2.13514	-1.9038	-1.8069	-1.7225	-1.67041	-1.53196	-1.47043	-1.45401	-1.37658	-1.32153	-1.29205	-0.79186	-0.2462	-0.05927	0.56713	0.89633	1.70089	2.04315	2.08579	2.54697	2.88508	3.07254	3.11593	3.49157	3.50659	3.54568	3.5977	3.72418	3.87418	3.97363	4.06706	4.12799	4.17034	4.23448	4.37182	4.41784	4.43216	4.47304
0.12517	-3.01646	-2.9478	-2.86648	-2.8264	-2.79762	-2.79131	-2.73389	-2.68973	-2.50738	-2.33709	-2.16353	-2.13525	-1.90546	-1.80677	-1.72253	-1.67043	-1.52879	-1.47048	-1.45418	-1.38065	-1.32155	-1.29227	-0.79291	-0.23896	-0.05561	0.5542	0.89606	1.71251	2.0429	2.0828	2.54477	2.88384	3.07198	3.11596	3.49113	3.50629	3.54576	3.59768	3.72354	3.8748	3.97579	4.06663	4.12711	4.17063	4.23417	4.37203	4.41889	4.43389	4.47345
0.12896	-3.01659	-2.94753	-2.86463	-2.8271	-2.79745	-2.79132	-2.73203	-2.6889	-2.5066	-2.33883	-2.16425	-2.13535	-1.90704	-1.80665	-1.72256	-1.67044	-1.52559	-1.47053	-1.45438	-1.38469	-1.32157	-1.29247	-0.7939	-0.23215	-0.0517	0.54158	0.89582	1.72382	2.04261	2.07978	2.54263	2.88264	3.07145	3.116	3.49071	3.50602	3.54586	3.59765	3.72294	3.87533	3.97809	4.06603	4.12636	4.17069	4.23403	4.37224	4.41988	4.43563	4.47384
0.13275	-3.01671	-2.94731	-2.86284	-2.82782	-2.79729	-2.79133	-2.73026	-2.68803	-2.50582	-2.34057	-2.16494	-2.13544	-1.90854	-1.80653	-1.72258	-1.67045	-1.52235	-1.47058	-1.45462	-1.38869	-1.32158	-1.29265	-0.79481	-0.22581	-0.04757	0.52931	0.8956	1.73479	2.04225	2.07674	2.54055	2.8815	3.07096	3.11603	3.4903	3.50577	3.54598	3.5976	3.72236	3.87578	3.9805	4.06525	4.12575	4.17053	4.23403	4.37246	4.42083	4.43737	4.47419
0.13654	-3.01684	-2.94712	-2.86112	-2.82856	-2.79714	-2.79134	-2.72861	-2.68714	-2.50502	-2.34229	-2.1656	-2.13553	-1.90995	-1.80643	-1.72261	-1.67047	-1.5191	-1.47061	-1.45491	-1.39263	-1.32159	-1.29281	-0.79566	-0.21995	-0.04323	0.51744	0.89541	1.74538	2.04181	2.07373	2.53854	2.88042	3.0705	3.11605	3.4899	3.50554	3.54611	3.59753	3.72182	3.87616	3.98301	4.06429	4.12529	4.17016	4.23417	4.37268	4.42172	4.43911	4.4745
0.14034	-3.01696	-2.94697	-2.85947	-2.8293	-2.79699	-2.79135	-2.72707	-2.68622	-2.50423	-2.34396	-2.16622	-2.13561	-1.91127	-1.80634	-1.72264	-1.67048	-1.51583	-1.47065	-1.45526	-1.39647	-1.3216	-1.29295	-0.79644	-0.21459	-0.03874	0.50603	0.89524	1.75555	2.04127	2.07078	2.53663	2.8794	3.07007	3.11608	3.48952	3.50534	3.54624	3.59746	3.72131	3.87647	3.98559	4.06317	4.12497	4.16962	4.23442	4.37289	4.42255	4.44085	4.47475
0.14413	-3.01708	-2.94686	-2.85788	-2.83005	-2.79686	-2.79136	-2.72566	-2.6853	-2.50345	-2.34559	-2.16681	-2.13569	-1.91249	-1.80625	-1.72266	-1.67049	-1.51255	-1.47067	-1.45567	-1.4002	-1.32161	-1.29308	-0.79715	-0.20972	-0.03414	0.49514	0.89509	1.76525	2.0406	2.06796	2.53481	2.87845	3.06968	3.1161	3.48917	3.50515	3.54638	3.59737	3.72084	3.87673	3.98822	4.0619	4.1248	4.16893	4.23475	4.3731	4.42333	4.44257	4.47495
0.14792	-3.0172	-2.94677	-2.85637	-2.8308	-2.79674	-2.79137	-2.72438	-2.68438	-2.50269	-2.34715	-2.16735	-2.13577	-1.91363	-1.80617	-1.72268	-1.6705	-1.50929	-1.47068	-1.45617	-1.40379	-1.32161	-1.29318	-0.7978	-0.20536	-0.02951	0.48483	0.89496	1.77443	2.0398	2.0653	2.53311	2.87757	3.06932	3.11612	3.48884	3.50498	3.54651	3.59729	3.7204	3.87694	3.99087	4.06048	4.12475	4.16814	4.23514	4.3733	4.42405	4.44427	4.47508
0.15172	-3.0173	-2.94669	-2.85494	-2.83156	-2.79662	-2.79139	-2.72323	-2.68348	-2.50196	-2.34863	-2.16786	-2.13583	-1.91466	-1.8061	-1.7227	-1.67051	-1.50605	-1.47069	-1.45676	-1.40721	-1.32162	-1.29328	-0.79838	-0.20148	-0.02492	0.47518	0.89485	1.78304	2.03883	2.06288	2.53154	2.87677	3.06899	3.11614	3.48854	3.50482	3.54665	3.5972	3.72	3.87711	3.99352	4.05896	4.12482	4.16726	4.23557	4.37349	4.4247	4.44595	4.47514
0.15551	-3.0174	-2.94664	-2.85358	-2.83232	-2.79652	-2.7914	-2.72222	-2.68261	-2.50126	-2.35001	-2.16832	-2.13589	-1.91559	-1.80604	-1.72272	-1.67052	-1.50285	-1.47067	-1.45746	-1.41041	-1.32162	-1.29336	-0.7989	-0.19808	-0.02046	0.46625	0.89475	1.79103	2.0377	2.06074	2.5301	2.87604	3.0687	3.11615	3.48826	3.50469	3.54677	3.59712	3.71964	3.87725	3.99612	4.05735	4.12498	4.16635	4.236	4.37367	4.42529	4.44757	4.47512
0.1593	-3.01749	-2.9466	-2.85231	-2.83306	-2.79642	-2.79141	-2.72134	-2.6818	-2.50061	-2.35127	-2.16873	-2.13595	-1.91641	-1.80599	-1.72274	-1.67053	-1.49973	-1.47064	-1.45829	-1.41337	-1.32163	-1.29344	-0.79935	-0.19513	-0.01621	0.45812	0.89466	1.79832	2.03642	2.05892	2.5288	2.8754	3.06845	3.11617	3.48802	3.50457	3.54689	3.59703	3.71932	3.87736	3.99865	4.0557	4.12522	4.16543	4.23643	4.37383	4.42581	4.44914	4.47502
0.16309	-3.01757	-2.94658	-2.85114	-2.83378	-2.79634	-2.79142	-2.72059	-2.68106	-2.50002	-2.35241	-2.16909	-2.13599	-1.91713	-1.80595	-1.72276	-1.67053	-1.49671	-1.47058	-1.45925	-1.41603	-1.32163	-1.2935	-0.79975	-0.19262	-0.01228	0.45087	0.89459	1.80485	2.03504	2.05742	2.52766	2.87483	3.06822	3.11618	3.4878	3.50447	3.547	3.59696	3.71904	3.87744	4.00105	4.05405	4.12549	4.16454	4.23684	4.37397	4.42626	4.45062	4.47485
0.16689	-3.01764	-2.94656	-2.85006	-2.83448	-2.79628	-2.79143	-2.71996	-2.6804	-2.4995	-2.3534	-2.16939	-2.13603	-1.91774	-1.80591	-1.72277	-1.67054	-1.49385	-1.47047	-1.46035	-1.41836	-1.32163	-1.29355	-0.80008	-0.19054	-0.00875	0.44458	0.89452	1.81054	2.03364	2.05623	2.52668	2.87435	3.06804	3.11619	3.48762	3.50438	3.54709	3.59689	3.7188	3.87751	4.00328	4.05245	4.12579	4.16371	4.2372	4.3741	4.42664	4.45199	4.47461
0.17068	-3.0177	-2.94654	-2.84912	-2.83512	-2.79622	-2.79144	-2.71946	-2.67984	-2.49906	-2.35423	-2.16965	-2.13607	-1.91825	-1.80588	-1.72278	-1.67055	-1.49122	-1.47031	-1.46156	-1.42032	-1.32163	-1.29359	-0.80035	-0.18886	-0.00573	0.43931	0.89448	1.81533	2.03232	2.05532	2.52587	2.87395	3.06788	3.1162	3.48746	3.50432	3.54717	3.59683	3.71861	3.87756	4.00527	4.05098	4.12609	4.16298	4.23752	4.37421	4.42696	4.45321	4.47433
0.17447	-3.01774	-2.94653	-2.84832	-2.83567	-2.79618	-2.79144	-2.71906	-2.67939	-2.49871	-2.35489	-2.16984	-2.13609	-1.91864	-1.80585	-1.72279	-1.67055	-1.48893	-1.47008	-1.46284	-1.42187	-1.32163	-1.29362	-0.80056	-0.18757	-0.00328	0.43513	0.89444	1.81914	2.03116	2.05466	2.52523	2.87364	3.06776	3.1162	3.48734	3.50426	3.54724	3.59679	3.71846	3.87759	4.00694	4.0497	4.12635	4.16238	4.23777	4.37429	4.42721	4.45424	4.47405
0.17827	-3.01777	-2.94653	-2.8477	-2.83612	-2.79614	-2.79145	-2.71879	-2.67906	-2.49845	-2.35537	-2.16999	-2.13611	-1.91892	-1.80583	-1.72279	-1.67055	-1.4871	-1.46975	-1.46408	-1.423	-1.32163	-1.29364	-0.80071	-0.18666	-0.00147	0.43211	0.89441	1.82191	2.03026	2.05421	2.52477	2.87342	3.06768	3.11621	3.48726	3.50422	3.54728	3.59675	3.71835	3.87762	4.00822	4.0487	4.12655	4.16192	4.23796	4.37435	4.42738	4.45502	4.4738
0.18206	-3.01779	-2.94652	-2.84731	-2.83641	-2.79612	-2.79145	-2.71862	-2.67886	-2.4983	-2.35566	-2.17007	-2.13612	-1.91909	-1.80582	-1.7228	-1.67055	-1.48591	-1.46939	-1.46509	-1.42368	-1.32163	-1.29365	-0.8008	-0.18612	-0.000371	0.43028	0.8944	1.8236	2.02969	2.05396	2.52449	2.87329	3.06763	3.11621	3.48721	3.5042	3.54731	3.59673	3.71828	3.87763	4.00903	4.04807	4.12668	4.16164	4.23807	4.37439	4.42749	4.45552	4.47363
0.18585	-3.01779	-2.94652	-2.84717	-2.83651	-2.79612	-2.79145	-2.71857	-2.6788	-2.49824	-2.35576	-2.1701	-2.13613	-1.91914	-1.80582	-1.7228	-1.67055	-1.48549	-1.46921	-1.4655	-1.42391	-1.32163	-1.29366	-0.80083	-0.18594	0	0.42966	0.89439	1.82416	2.0295	2.05387	2.5244	2.87325	3.06761	3.11621	3.48719	3.50419	3.54732	3.59672	3.71826	3.87763	4.0093	4.04785	4.12673	4.16155	4.23811	4.3744	4.42752	4.45569	4.47357
0.18585	-3.01779	-2.94652	-2.84717	-2.83651	-2.79612	-2.79145	-2.71857	-2.6788	-2.49824	-2.35576	-2.1701	-2.13613	-1.91914	-1.80582	-1.7228	-1.67055	-1.48549	-1.46921	-1.4655	-1.42391	-1.32163	-1.29366	-0.80083	-0.18594	0	0.42966	0.89439	1.82416	2.0295	2.05387	2.5244	2.87325	3.06761	3.11621	3.48719	3.50419	3.54732	3.59672	3.71826	3.87763	4.0093	4.04785	4.12673	4.16155	4.23811	4.3744	4.42752	4.45569	4.47357
0.18884	-3.0178	-2.94652	-2.84715	-2.83649	-2.79612	-2.79144	-2.71857	-2.67878	-2.49831	-2.35574	-2.17009	-2.13613	-1.91914	-1.80582	-1.7228	-1.67056	-1.4855	-1.46919	-1.46549	-1.42391	-1.32168	-1.29366	-0.80075	-0.18596	-9.7e-05	0.42969	0.89448	1.82415	2.02619	2.0572	2.52443	2.8732	3.06684	3.11694	3.48721	3.5042	3.54732	3.59672	3.71824	3.87762	4.00932	4.04786	4.1267	4.16155	4.23814	4.37434	4.42753	4.45571	4.47361
0.19182	-3.01782	-2.94652	-2.84708	-2.83644	-2.79612	-2.79139	-2.71858	-2.67874	-2.49852	-2.35568	-2.17007	-2.13614	-1.91914	-1.80582	-1.7228	-1.67056	-1.4855	-1.46916	-1.46546	-1.42391	-1.32183	-1.29366	-0.80052	-0.186	-0.000387	0.42979	0.89476	1.82411	2.01902	2.06444	2.5245	2.87307	3.06465	3.11902	3.48726	3.50422	3.5473	3.5967	3.71817	3.87756	4.00937	4.0479	4.12663	4.16157	4.23822	4.37415	4.42754	4.45578	4.47376
0.1948	-3.01785	-2.94652	-2.84696	-2.83635	-2.79612	-2.79132	-2.71859	-2.67868	-2.49886	-2.35559	-2.17002	-2.13615	-1.91914	-1.80582	-1.7228	-1.67058	-1.48552	-1.4691	-1.4654	-1.42391	-1.32207	-1.29367	-0.80013	-0.18608	-0.000868	0.42995	0.89523	1.82404	2.01057	2.07299	2.52463	2.87284	3.06134	3.12213	3.48734	3.50425	3.54727	3.59667	3.71805	3.87748	4.00945	4.04798	4.1265	4.16159	4.23837	4.37384	4.42757	4.45589	4.474
0.19779	-3.01788	-2.94651	-2.8468	-2.83621	-2.79613	-2.79121	-2.7186	-2.67859	-2.49934	-2.35546	-2.16996	-2.13616	-1.91914	-1.80582	-1.7228	-1.67061	-1.48553	-1.46902	-1.46531	-1.42391	-1.32241	-1.29367	-0.79959	-0.18618	-0.00154	0.43018	0.89588	1.82395	2.00169	2.08202	2.52481	2.87253	3.05722	3.12597	3.48746	3.50429	3.54722	3.59662	3.71789	3.87736	4.00956	4.04808	4.12633	4.16162	4.23856	4.37341	4.4276	4.45605	4.47434
0.20077	-3.01793	-2.94651	-2.8466	-2.83604	-2.79614	-2.79107	-2.71862	-2.67847	-2.49996	-2.35529	-2.16988	-2.13618	-1.91915	-1.80583	-1.7228	-1.67063	-1.48555	-1.46892	-1.46519	-1.42391	-1.32284	-1.29368	-0.79889	-0.18632	-0.00239	0.43046	0.89671	1.82382	1.99265	2.09127	2.52504	2.87212	3.05255	3.1303	3.48762	3.50434	3.54717	3.59656	3.71769	3.8772	4.00971	4.04821	4.12611	4.16165	4.23881	4.37286	4.42766	4.45624	4.47476
0.20375	-3.01799	-2.9465	-2.84636	-2.83582	-2.79615	-2.7909	-2.71864	-2.67832	-2.50071	-2.35509	-2.16979	-2.1362	-1.91915	-1.80583	-1.7228	-1.67067	-1.48558	-1.46881	-1.46504	-1.42391	-1.32337	-1.29369	-0.79805	-0.18648	-0.00343	0.43081	0.89772	1.82367	1.98355	2.10062	2.52533	2.8716	3.04751	3.13493	3.4878	3.50441	3.5471	3.59649	3.71744	3.87701	4.00989	4.04837	4.12585	4.1617	4.23912	4.3722	4.42773	4.45647	4.47527
0.20674	-3.01805	-2.94649	-2.8461	-2.83556	-2.79616	-2.79069	-2.71866	-2.67815	-2.50158	-2.35486	-2.16968	-2.13622	-1.91915	-1.80583	-1.7228	-1.67071	-1.48561	-1.4687	-1.46485	-1.42391	-1.32399	-1.2937	-0.79707	-0.18668	-0.00464	0.43121	0.89891	1.82347	1.97445	2.11002	2.52567	2.87098	3.04221	3.13976	3.48802	3.50449	3.54702	3.59641	3.71714	3.8768	4.01009	4.04855	4.12554	4.16175	4.23948	4.37142	4.42782	4.45674	4.47585
0.20972	-3.01813	-2.94648	-2.84582	-2.83524	-2.79617	-2.79044	-2.71869	-2.67795	-2.50258	-2.3546	-2.16955	-2.13625	-1.91915	-1.80583	-1.7228	-1.67076	-1.48564	-1.46858	-1.46462	-1.42391	-1.3247	-1.29371	-0.79594	-0.18691	-0.00601	0.43166	0.90027	1.82324	1.9654	2.11943	2.52607	2.87025	3.03675	3.14469	3.48827	3.50458	3.54693	3.59631	3.71681	3.87655	4.01033	4.04876	4.1252	4.1618	4.23989	4.37054	4.42793	4.45704	4.47651
0.21271	-3.01822	-2.94648	-2.84552	-2.83488	-2.79618	-2.79017	-2.71873	-2.67771	-2.50371	-2.35431	-2.16941	-2.13629	-1.91916	-1.80583	-1.72281	-1.67081	-1.48568	-1.46846	-1.46434	-1.42391	-1.3255	-1.29372	-0.79467	-0.18717	-0.00755	0.43216	0.9018	1.82295	1.95641	2.12884	2.52653	2.8694	3.03119	3.14968	3.48856	3.50469	3.54684	3.59619	3.71643	3.87627	4.01059	4.049	4.12481	4.16187	4.24034	4.36956	4.42807	4.45736	4.47723
0.21569	-3.01831	-2.94646	-2.84521	-2.83446	-2.7962	-2.78985	-2.71877	-2.67745	-2.50496	-2.35399	-2.16925	-2.13632	-1.91916	-1.80584	-1.72281	-1.67087	-1.48571	-1.46835	-1.46401	-1.42392	-1.32638	-1.29374	-0.79327	-0.18746	-0.00924	0.43271	0.90349	1.82261	1.94752	2.13822	2.52705	2.86842	3.02556	3.15469	3.48887	3.50481	3.54673	3.59606	3.71601	3.87597	4.01087	4.04926	4.12439	4.16193	4.24085	4.36848	4.42823	4.45772	4.478
0.21867	-3.01841	-2.94645	-2.84491	-2.83399	-2.79622	-2.78949	-2.71881	-2.67716	-2.50632	-2.35365	-2.16908	-2.13636	-1.91916	-1.80584	-1.72281	-1.67093	-1.48575	-1.46824	-1.46364	-1.42392	-1.32735	-1.29375	-0.79175	-0.18779	-0.01107	0.4333	0.90534	1.82221	1.93873	2.14757	2.52764	2.8673	3.01993	3.15968	3.48921	3.50495	3.54661	3.59592	3.71556	3.87564	4.01118	4.04955	4.12393	4.162	4.24141	4.36732	4.42842	4.45809	4.47883
0.22166	-3.01852	-2.94644	-2.8446	-2.83346	-2.79625	-2.78909	-2.71886	-2.67684	-2.5078	-2.35329	-2.1689	-2.13641	-1.91917	-1.80585	-1.72281	-1.671	-1.48579	-1.46814	-1.46321	-1.42392	-1.32839	-1.29376	-0.7901	-0.18814	-0.01302	0.43393	0.90734	1.82173	1.93009	2.15687	2.52829	2.86603	3.01431	3.16464	3.48959	3.5051	3.54648	3.59575	3.71506	3.87529	4.01151	4.04986	4.12345	4.16207	4.242	4.36607	4.42865	4.45849	4.47969
0.22464	-3.01863	-2.94643	-2.84431	-2.83288	-2.79627	-2.78864	-2.71892	-2.67648	-2.50938	-2.35291	-2.1687	-2.13646	-1.91917	-1.80585	-1.72281	-1.67107	-1.48583	-1.46805	-1.46273	-1.42392	-1.32951	-1.29378	-0.78834	-0.18854	-0.0151	0.43459	0.90949	1.82116	1.9216	2.16612	2.52902	2.86459	3.00873	3.16955	3.48999	3.50527	3.54635	3.59557	3.71454	3.87492	4.01186	4.05019	4.12294	4.16215	4.24264	4.36474	4.4289	4.4589	4.48058
0.22762	-3.01875	-2.94641	-2.84403	-2.83225	-2.7963	-2.78816	-2.71898	-2.67609	-2.51106	-2.35251	-2.16849	-2.13651	-1.91918	-1.80585	-1.72281	-1.67115	-1.48588	-1.46798	-1.46221	-1.42392	-1.3307	-1.29379	-0.78646	-0.18896	-0.01729	0.43529	0.91178	1.82048	1.91331	2.17529	2.52982	2.86298	3.00323	3.1744	3.49042	3.50545	3.54621	3.59537	3.71397	3.87453	4.01222	4.05054	4.12241	4.16223	4.24333	4.36334	4.42918	4.45933	4.4815
0.23061	-3.01888	-2.94639	-2.84377	-2.83158	-2.79634	-2.78762	-2.71905	-2.67566	-2.51285	-2.3521	-2.16827	-2.13656	-1.91918	-1.80586	-1.72281	-1.67123	-1.48592	-1.46791	-1.46163	-1.42392	-1.33196	-1.2938	-0.78449	-0.18942	-0.01958	0.436	0.91419	1.81966	1.90524	2.18439	2.5307	2.86117	2.99783	3.17918	3.49087	3.50565	3.54606	3.59516	3.71338	3.87412	4.0126	4.05091	4.12185	4.1623	4.24405	4.36188	4.4295	4.45978	4.48243
0.23359	-3.019	-2.94638	-2.84352	-2.83086	-2.79637	-2.78704	-2.71912	-2.6752	-2.51472	-2.35168	-2.16803	-2.13662	-1.91919	-1.80586	-1.72281	-1.67132	-1.48596	-1.46785	-1.46101	-1.42392	-1.33328	-1.29381	-0.78242	-0.18992	-0.02196	0.43674	0.91673	1.81866	1.89744	2.1934	2.53167	2.85915	2.99255	3.18387	3.49134	3.50588	3.5459	3.59492	3.71276	3.8737	4.013	4.0513	4.12128	4.16238	4.2448	4.36036	4.42984	4.46023	4.48336
0.23658	-3.01914	-2.94636	-2.84329	-2.83011	-2.79641	-2.78641	-2.71921	-2.6747	-2.51669	-2.35125	-2.16779	-2.13668	-1.91919	-1.80587	-1.72282	-1.67141	-1.48601	-1.4678	-1.46034	-1.42393	-1.33466	-1.29383	-0.78027	-0.19045	-0.02441	0.43749	0.91938	1.81746	1.88996	2.20231	2.53273	2.85691	2.98741	3.18848	3.49183	3.50612	3.54575	3.59466	3.71211	3.87327	4.0134	4.0517	4.12069	4.16246	4.24559	4.35878	4.43021	4.4607	4.48429
0.23956	-3.01928	-2.94634	-2.84308	-2.82933	-2.79645	-2.78572	-2.7193	-2.67416	-2.51874	-2.35081	-2.16754	-2.13675	-1.9192	-1.80587	-1.72282	-1.6715	-1.48605	-1.46775	-1.45964	-1.42393	-1.3361	-1.29384	-0.77803	-0.19101	-0.02691	0.43826	0.92213	1.81599	1.88285	2.21111	2.53388	2.85443	2.98245	3.19299	3.49234	3.50639	3.54559	3.59437	3.71143	3.87283	4.01382	4.05212	4.12009	4.16254	4.24642	4.35717	4.43061	4.46117	4.48522
0.24254	-3.01942	-2.94632	-2.84288	-2.82852	-2.7965	-2.78499	-2.71939	-2.67358	-2.52087	-2.35037	-2.16728	-2.13681	-1.9192	-1.80588	-1.72282	-1.67159	-1.48609	-1.46771	-1.45889	-1.42393	-1.33759	-1.29385	-0.77573	-0.19161	-0.02947	0.43903	0.92498	1.8142	1.87618	2.21979	2.53513	2.8517	2.97769	3.19739	3.49287	3.50668	3.54542	3.59407	3.71074	3.87238	4.01424	4.05255	4.11948	4.16262	4.24727	4.35551	4.43103	4.46164	4.48614
0.24553	-3.01956	-2.9463	-2.8427	-2.82771	-2.79654	-2.78421	-2.7195	-2.67296	-2.52307	-2.34992	-2.16701	-2.13688	-1.91921	-1.80588	-1.72282	-1.67168	-1.48613	-1.46768	-1.4581	-1.42394	-1.33913	-1.29386	-0.77337	-0.19225	-0.03207	0.43981	0.92791	1.81202	1.87004	2.22833	2.5365	2.84869	2.97313	3.20169	3.49341	3.50699	3.54526	3.59374	3.71002	3.87192	4.01467	4.05299	4.11886	4.1627	4.24815	4.35382	4.43147	4.46212	4.48705
0.24851	-3.0197	-2.94629	-2.84253	-2.8269	-2.79659	-2.78338	-2.71961	-2.6723	-2.52534	-2.34948	-2.16674	-2.13696	-1.91921	-1.80589	-1.72282	-1.67178	-1.48617	-1.46765	-1.45728	-1.42394	-1.3407	-1.29387	-0.77095	-0.19292	-0.03469	0.44059	0.93092	1.80938	1.86449	2.23673	2.53797	2.84541	2.9688	3.20587	3.49395	3.50734	3.54509	3.59339	3.70929	3.87146	4.01511	4.05344	4.11824	4.16279	4.24905	4.35209	4.43194	4.46259	4.48795
0.25149	-3.01984	-2.94627	-2.84238	-2.82608	-2.79664	-2.78249	-2.71973	-2.67159	-2.52767	-2.34903	-2.16646	-2.13703	-1.91922	-1.80589	-1.72283	-1.67188	-1.48621	-1.46762	-1.45643	-1.42395	-1.34232	-1.29388	-0.76849	-0.19362	-0.03732	0.44136	0.93399	1.80624	1.8596	2.24497	2.53957	2.84184	2.96471	3.20994	3.49449	3.50771	3.54493	3.59302	3.70855	3.871	4.01554	4.05389	4.11762	4.16287	4.24998	4.35035	4.43243	4.46306	4.48883
0.25448	-3.01999	-2.94625	-2.84223	-2.82528	-2.79669	-2.78157	-2.71986	-2.67084	-2.53006	-2.3486	-2.16618	-2.13711	-1.91923	-1.8059	-1.72283	-1.67198	-1.48624	-1.4676	-1.45555	-1.42395	-1.34397	-1.29389	-0.76599	-0.19436	-0.03995	0.44213	0.93711	1.80258	1.85538	2.25304	2.54129	2.83798	2.96088	3.21389	3.49504	3.50812	3.54477	3.59262	3.70779	3.87054	4.01598	4.05435	4.117	4.16295	4.25093	4.34859	4.43293	4.46352	4.4897
0.25746	-3.02013	-2.94623	-2.8421	-2.82449	-2.79674	-2.78059	-2.72	-2.67005	-2.5325	-2.34816	-2.16589	-2.13719	-1.91923	-1.8059	-1.72284	-1.67208	-1.48628	-1.46758	-1.45463	-1.42396	-1.34565	-1.2939	-0.76347	-0.19513	-0.04257	0.44289	0.94026	1.79842	1.85183	2.26093	2.54316	2.83384	2.9573	3.21771	3.49558	3.50856	3.54461	3.59219	3.70703	3.87008	4.01641	4.05481	4.11638	4.16303	4.2519	4.34681	4.43345	4.46397	4.49057
0.26045	-3.02027	-2.94621	-2.84198	-2.82372	-2.7968	-2.77958	-2.72014	-2.66921	-2.53499	-2.34773	-2.16561	-2.13727	-1.91924	-1.80591	-1.72284	-1.67218	-1.48631	-1.46756	-1.45369	-1.42397	-1.34734	-1.29391	-0.76094	-0.19593	-0.04516	0.44364	0.94345	1.79383	1.84889	2.26863	2.54517	2.8294	2.95398	3.2214	3.49611	3.50904	3.54446	3.59174	3.70626	3.86963	4.01684	4.05527	4.11577	4.1631	4.25288	4.34503	4.43397	4.4644	4.49143
0.26343	-3.02042	-2.94619	-2.84187	-2.82297	-2.79685	-2.77852	-2.7203	-2.66832	-2.53751	-2.34732	-2.16532	-2.13735	-1.91924	-1.80592	-1.72284	-1.67228	-1.48635	-1.46754	-1.45272	-1.42397	-1.34906	-1.29392	-0.75841	-0.19676	-0.04772	0.44437	0.94665	1.78889	1.84649	2.27611	2.54732	2.82469	2.95091	3.22496	3.49663	3.50955	3.54431	3.59127	3.70549	3.86918	4.01726	4.05573	4.11517	4.16318	4.25388	4.34325	4.43451	4.46481	4.4923
0.26641	-3.02055	-2.94617	-2.84176	-2.82225	-2.79691	-2.77744	-2.72046	-2.66738	-2.54007	-2.34691	-2.16503	-2.13744	-1.91925	-1.80592	-1.72285	-1.67238	-1.48638	-1.46753	-1.45174	-1.42398	-1.35078	-1.29392	-0.75587	-0.19761	-0.05023	0.44508	0.94985	1.7837	1.84453	2.28337	2.54964	2.81972	2.9481	3.22839	3.49713	3.51009	3.54417	3.59077	3.70472	3.86873	4.01768	4.05618	4.11458	4.16326	4.25489	4.34147	4.43506	4.4652	4.49317
0.2694	-3.02069	-2.94615	-2.84167	-2.82156	-2.79696	-2.77632	-2.72063	-2.6664	-2.54265	-2.34651	-2.16474	-2.13752	-1.91926	-1.80593	-1.72285	-1.67248	-1.48641	-1.46751	-1.45073	-1.424	-1.35251	-1.29393	-0.75336	-0.19848	-0.05269	0.44578	0.95304	1.77836	1.84294	2.29039	2.55213	2.8145	2.94553	3.23168	3.49761	3.51068	3.54404	3.59024	3.70396	3.8683	4.01809	4.05663	4.114	4.16334	4.2559	4.33969	4.43561	4.46557	4.49404
0.27238	-3.02083	-2.94613	-2.84158	-2.82091	-2.79702	-2.77519	-2.72081	-2.66538	-2.54525	-2.34612	-2.16446	-2.13761	-1.91926	-1.80593	-1.72285	-1.67258	-1.48644	-1.4675	-1.4497	-1.42401	-1.35425	-1.29394	-0.75087	-0.19938	-0.05508	0.44645	0.9562	1.77294	1.84165	2.29715	2.55479	2.80905	2.94319	3.23483	3.49807	3.51129	3.54393	3.5897	3.70321	3.86788	4.0185	4.05707	4.11344	4.16341	4.25693	4.33793	4.43616	4.4659	4.49493
0.27536	-3.02096	-2.94611	-2.84149	-2.82029	-2.79708	-2.77404	-2.721	-2.66431	-2.54786	-2.34575	-2.16418	-2.13769	-1.91927	-1.80594	-1.72286	-1.67267	-1.48646	-1.46749	-1.44867	-1.42402	-1.35597	-1.29394	-0.74842	-0.20029	-0.0574	0.4471	0.95933	1.76752	1.84058	2.30365	2.55762	2.80339	2.94106	3.23784	3.4985	3.51194	3.54382	3.58913	3.70247	3.86747	4.01889	4.05751	4.11289	4.16349	4.25795	4.33618	4.43671	4.46622	4.49582
0.27835	-3.02108	-2.94609	-2.84141	-2.8197	-2.79713	-2.77288	-2.72119	-2.66319	-2.55047	-2.34539	-2.16391	-2.13778	-1.91927	-1.80594	-1.72286	-1.67276	-1.48649	-1.46748	-1.44762	-1.42403	-1.35769	-1.29395	-0.74601	-0.2012	-0.05964	0.44772	0.96241	1.76216	1.8397	2.30987	2.56064	2.79755	2.93914	3.24071	3.49891	3.51261	3.54373	3.58855	3.70175	3.86708	4.01927	4.05793	4.11236	4.16356	4.25898	4.33446	4.43726	4.4665	4.49673
0.28133	-3.0212	-2.94607	-2.84134	-2.81915	-2.79719	-2.77172	-2.72138	-2.66203	-2.55308	-2.34505	-2.16364	-2.13786	-1.91928	-1.80595	-1.72286	-1.67285	-1.48651	-1.46747	-1.44656	-1.42405	-1.35938	-1.29395	-0.74366	-0.20213	-0.06178	0.44832	0.96542	1.75691	1.83897	2.3158	2.56384	2.79155	2.9374	3.24343	3.49929	3.5133	3.54365	3.58794	3.70104	3.86669	4.01963	4.05834	4.11185	4.16363	4.26001	4.33276	4.4378	4.46675	4.49765
0.28432	-3.02132	-2.94605	-2.84127	-2.81864	-2.79724	-2.77056	-2.72159	-2.66085	-2.55567	-2.34472	-2.16338	-2.13795	-1.91928	-1.80595	-1.72287	-1.67294	-1.48654	-1.46746	-1.4455	-1.42407	-1.36105	-1.29396	-0.74138	-0.20305	-0.06383	0.44889	0.96835	1.7518	1.83835	2.32143	2.56723	2.78542	2.93583	3.246	3.49964	3.51401	3.54359	3.58733	3.70035	3.86633	4.01999	4.05873	4.11137	4.1637	4.26103	4.3311	4.43834	4.46696	4.49859
0.2873	-3.02143	-2.94604	-2.84121	-2.81816	-2.7973	-2.76943	-2.72179	-2.65962	-2.55824	-2.34441	-2.16313	-2.13803	-1.91929	-1.80596	-1.72287	-1.67302	-1.48656	-1.46746	-1.44445	-1.42409	-1.36269	-1.29396	-0.73918	-0.20397	-0.06578	0.44943	0.97118	1.74687	1.83783	2.32674	2.5708	2.77918	2.93443	3.24842	3.49997	3.51473	3.54355	3.5867	3.6997	3.86598	4.02032	4.0591	4.1109	4.16377	4.26203	4.32948	4.43886	4.46715	4.49952
0.29028	-3.02154	-2.94602	-2.84115	-2.81772	-2.79735	-2.76831	-2.722	-2.65837	-2.56077	-2.34412	-2.16288	-2.13811	-1.91929	-1.80596	-1.72287	-1.6731	-1.48658	-1.46745	-1.4434	-1.42411	-1.36429	-1.29397	-0.73706	-0.20487	-0.06761	0.44993	0.97391	1.74215	1.83739	2.33173	2.57454	2.77287	2.93317	3.25069	3.50027	3.51545	3.54352	3.58606	3.69906	3.86565	4.02064	4.05946	4.11046	4.16384	4.26303	4.3279	4.43937	4.46731	4.50047
0.29327	-3.02164	-2.946	-2.84109	-2.81731	-2.7974	-2.76723	-2.72221	-2.65711	-2.56325	-2.34385	-2.16265	-2.13819	-1.9193	-1.80596	-1.72287	-1.67318	-1.48659	-1.46745	-1.44237	-1.42414	-1.36584	-1.29397	-0.73505	-0.20575	-0.06934	0.45041	0.97652	1.73766	1.83701	2.33639	2.57845	2.7665	2.93205	3.25281	3.50055	3.51616	3.54352	3.58543	3.69846	3.86534	4.02095	4.0598	4.11005	4.1639	4.26401	4.32637	4.43986	4.46745	4.5014
0.29625	-3.02174	-2.94599	-2.84104	-2.81694	-2.79744	-2.76619	-2.72242	-2.65583	-2.56567	-2.34359	-2.16243	-2.13826	-1.9193	-1.80597	-1.72288	-1.67325	-1.48661	-1.46744	-1.44136	-1.42417	-1.36734	-1.29397	-0.73313	-0.20661	-0.07094	0.45086	0.979	1.73343	1.83669	2.34072	2.58251	2.76012	2.93104	3.25478	3.5008	3.51686	3.54353	3.58479	3.69789	3.86505	4.02123	4.06012	4.10966	4.16396	4.26496	4.3249	4.44033	4.46755	4.50233
0.29924	-3.02182	-2.94598	-2.841	-2.81659	-2.79749	-2.76519	-2.72262	-2.65455	-2.56802	-2.34335	-2.16223	-2.13833	-1.91931	-1.80597	-1.72288	-1.67332	-1.48663	-1.46744	-1.44037	-1.4242	-1.36877	-1.29398	-0.73134	-0.20743	-0.07243	0.45127	0.98133	1.72946	1.83641	2.3447	2.58671	2.75376	2.93016	3.25659	3.50102	3.51754	3.54356	3.58417	3.69736	3.86478	4.0215	4.06042	4.1093	4.16402	4.26588	4.32349	4.44078	4.46763	4.50323
0.30222	-3.0219	-2.94596	-2.84095	-2.81629	-2.79753	-2.76425	-2.72282	-2.65329	-2.57027	-2.34314	-2.16203	-2.1384	-1.91931	-1.80597	-1.72288	-1.67338	-1.48664	-1.46743	-1.43942	-1.42424	-1.37013	-1.29398	-0.72967	-0.20821	-0.07379	0.45164	0.98351	1.72579	1.83618	2.34833	2.591	2.74745	2.92937	3.25825	3.50123	3.51819	3.54361	3.58356	3.69687	3.86453	4.02175	4.06069	4.10896	4.16408	4.26677	4.32216	4.4412	4.4677	4.50411
0.3052	-3.02198	-2.94595	-2.84092	-2.81601	-2.79757	-2.76337	-2.72301	-2.65205	-2.57241	-2.34294	-2.16186	-2.13846	-1.91931	-1.80598	-1.72288	-1.67344	-1.48665	-1.46743	-1.43851	-1.42428	-1.3714	-1.29398	-0.72813	-0.20894	-0.07503	0.45199	0.98551	1.72243	1.83598	2.35162	2.59537	2.74125	2.92868	3.25975	3.50141	3.5188	3.54367	3.58297	3.69641	3.8643	4.02197	4.06094	4.10866	4.16413	4.26761	4.32091	4.4416	4.46774	4.50495
0.30819	-3.02204	-2.94594	-2.84088	-2.81576	-2.7976	-2.76256	-2.72319	-2.65086	-2.57442	-2.34276	-2.16169	-2.13852	-1.91932	-1.80598	-1.72288	-1.67349	-1.48666	-1.46742	-1.43765	-1.42432	-1.37258	-1.29398	-0.72673	-0.20962	-0.07614	0.45229	0.98734	1.71938	1.83581	2.35455	2.59975	2.73521	2.92809	3.26109	3.50157	3.51936	3.54374	3.58242	3.696	3.86409	4.02217	4.06117	4.10839	4.16417	4.2684	4.31975	4.44196	4.46777	4.50574
0.31117	-3.0221	-2.94593	-2.84086	-2.81555	-2.79764	-2.76183	-2.72336	-2.64973	-2.57628	-2.3426	-2.16155	-2.13857	-1.91932	-1.80598	-1.72288	-1.67354	-1.48667	-1.46742	-1.43686	-1.42436	-1.37366	-1.29399	-0.72547	-0.21023	-0.07712	0.45257	0.98897	1.71666	1.83566	2.35714	2.60409	2.7294	2.92757	3.26228	3.50171	3.51987	3.54383	3.5819	3.69563	3.86391	4.02235	4.06137	4.10814	4.16421	4.26912	4.3187	4.44229	4.46778	4.50647
0.31415	-3.02215	-2.94592	-2.84083	-2.81537	-2.79766	-2.76118	-2.72351	-2.64868	-2.57796	-2.34247	-2.16142	-2.13861	-1.91932	-1.80598	-1.72288	-1.67358	-1.48668	-1.46742	-1.43614	-1.42441	-1.37462	-1.29399	-0.72437	-0.21078	-0.07798	0.4528	0.99041	1.71429	1.83554	2.35937	2.60831	2.7239	2.92713	3.26331	3.50184	3.52033	3.54391	3.58143	3.69531	3.86375	4.02251	4.06155	4.10793	4.16425	4.26978	4.31775	4.44258	4.46779	4.50713
0.31714	-3.0222	-2.94591	-2.84081	-2.81521	-2.79769	-2.76062	-2.72364	-2.64774	-2.57944	-2.34235	-2.16131	-2.13865	-1.91932	-1.80598	-1.72288	-1.67361	-1.48669	-1.46742	-1.4355	-1.42445	-1.37545	-1.29399	-0.72343	-0.21125	-0.0787	0.453	0.99164	1.71226	1.83544	2.36126	2.61231	2.71882	2.92677	3.26418	3.50194	3.52072	3.544	3.58101	3.69504	3.86362	4.02265	4.0617	4.10775	4.16428	4.27036	4.31693	4.44283	4.46779	4.5077
0.32012	-3.02223	-2.94591	-2.84079	-2.81508	-2.79771	-2.76015	-2.72376	-2.64693	-2.5807	-2.34225	-2.16122	-2.13868	-1.91933	-1.80599	-1.72288	-1.67364	-1.48669	-1.46741	-1.43496	-1.4245	-1.37615	-1.29399	-0.72266	-0.21164	-0.07929	0.45317	0.99266	1.71059	1.83537	2.36281	2.61595	2.7143	2.92648	3.2649	3.50202	3.52105	3.54408	3.58066	3.69481	3.8635	4.02276	4.06182	4.10761	4.16431	4.27085	4.31624	4.44304	4.46779	4.50819
0.32311	-3.02226	-2.9459	-2.84078	-2.81499	-2.79773	-2.75978	-2.72385	-2.64627	-2.58171	-2.34218	-2.16115	-2.13871	-1.91933	-1.80599	-1.72288	-1.67366	-1.4867	-1.46741	-1.43452	-1.42453	-1.3767	-1.29399	-0.72205	-0.21195	-0.07975	0.4533	0.99346	1.70928	1.83531	2.364	2.61907	2.71048	2.92626	3.26545	3.50208	3.52131	3.54415	3.58037	3.69463	3.86342	4.02284	4.06192	4.10749	4.16433	4.27124	4.31569	4.4432	4.46779	4.50858
0.32609	-3.02228	-2.9459	-2.84077	-2.81492	-2.79774	-2.75952	-2.72392	-2.64578	-2.58245	-2.34213	-2.1611	-2.13873	-1.91933	-1.80599	-1.72289	-1.67368	-1.4867	-1.46741	-1.4342	-1.42456	-1.3771	-1.29399	-0.72161	-0.21218	-0.08008	0.45339	0.99403	1.70835	1.83526	2.36486	2.62149	2.70756	2.9261	3.26585	3.50213	3.52149	3.5442	3.58017	3.69451	3.86336	4.02291	4.06198	4.10741	4.16434	4.27153	4.3153	4.44332	4.46778	4.50886
0.32907	-3.0223	-2.9459	-2.84076	-2.81487	-2.79774	-2.75936	-2.72396	-2.64548	-2.5829	-2.3421	-2.16107	-2.13874	-1.91933	-1.80599	-1.72289	-1.67369	-1.4867	-1.46741	-1.43401	-1.42458	-1.37735	-1.29399	-0.72135	-0.21231	-0.08028	0.45344	0.99437	1.70779	1.83524	2.36537	2.62304	2.70572	2.926	3.26609	3.50216	3.52161	3.54423	3.58004	3.69443	3.86332	4.02294	4.06203	4.10736	4.16435	4.2717	4.31505	4.44339	4.46778	4.50903
0.33206	-3.0223	-2.9459	-2.84076	-2.81486	-2.79775	-2.7593	-2.72397	-2.64538	-2.58305	-2.34208	-2.16106	-2.13874	-1.91933	-1.80599	-1.72289	-1.67369	-1.4867	-1.46741	-1.43394	-1.42459	-1.37743	-1.29399	-0.72126	-0.21236	-0.08034	0.45346	0.99449	1.7076	1.83523	2.36554	2.62357	2.70509	2.92597	3.26617	3.50217	3.52164	3.54424	3.58	3.69441	3.86331	4.02296	4.06204	4.10734	4.16436	4.27176	4.31497	4.44342	4.46778	4.50909
0.33206	-3.0223	-2.9459	-2.84076	-2.81486	-2.79775	-2.7593	-2.72397	-2.64538	-2.58305	-2.34208	-2.16106	-2.13874	-1.91933	-1.80599	-1.72289	-1.67369	-1.4867	-1.46741	-1.43394	-1.42459	-1.37743	-1.29399	-0.72126	-0.21236	-0.08034	0.45346	0.99449	1.7076	1.83523	2.36554	2.62357	2.70509	2.92597	3.26617	3.50217	3.52164	3.54424	3.58	3.69441	3.86331	4.02296	4.06204	4.10734	4.16436	4.27176	4.31497	4.44342	4.46778	4.50909
0.33585	-3.02229	-2.9459	-2.84076	-2.81495	-2.79775	-2.75933	-2.72396	-2.64538	-2.58314	-2.34201	-2.16103	-2.13874	-1.91927	-1.80599	-1.72289	-1.67369	-1.48712	-1.46718	-1.43392	-1.4244	-1.37739	-1.29399	-0.72123	-0.2124	-0.0808	0.45403	0.99449	1.70737	1.83507	2.36573	2.62357	2.70509	2.92604	3.26617	3.50218	3.52164	3.54424	3.58004	3.69439	3.86326	4.02283	4.0621	4.10745	4.16437	4.27172	4.3149	4.44328	4.46786	4.50909
0.33964	-3.02226	-2.94592	-2.84078	-2.8152	-2.79774	-2.75941	-2.72392	-2.64538	-2.58342	-2.34177	-2.16093	-2.13873	-1.91911	-1.806	-1.72288	-1.67369	-1.48831	-1.46656	-1.43387	-1.42385	-1.37729	-1.29399	-0.72114	-0.21253	-0.08218	0.45573	0.99451	1.7067	1.83459	2.36628	2.62357	2.70508	2.92623	3.26617	3.50222	3.52164	3.54424	3.58017	3.69436	3.86312	4.02245	4.06228	4.10777	4.16441	4.2716	4.31468	4.44288	4.4681	4.5091
0.34344	-3.02222	-2.94594	-2.84081	-2.81563	-2.79774	-2.75955	-2.72385	-2.64538	-2.58389	-2.34139	-2.16078	-2.13871	-1.91883	-1.80602	-1.72288	-1.67369	-1.4901	-1.46569	-1.43381	-1.42293	-1.37711	-1.29398	-0.72099	-0.21276	-0.08444	0.45853	0.99453	1.70556	1.83382	2.36719	2.62356	2.70507	2.92655	3.26617	3.50228	3.52163	3.54423	3.58038	3.69431	3.86288	4.02184	4.06257	4.1083	4.16448	4.27141	4.31432	4.44225	4.46847	4.50913
0.34723	-3.02215	-2.94598	-2.84085	-2.81621	-2.79774	-2.75974	-2.72376	-2.64538	-2.58453	-2.34086	-2.16056	-2.13869	-1.91844	-1.80605	-1.72287	-1.67368	-1.49234	-1.46471	-1.43373	-1.42167	-1.37684	-1.29397	-0.72077	-0.21308	-0.08755	0.46242	0.99456	1.70396	1.83276	2.36845	2.62355	2.70506	2.92699	3.26617	3.50237	3.52162	3.54422	3.58068	3.69423	3.86255	4.02103	4.06296	4.10902	4.16458	4.27113	4.31382	4.44139	4.46895	4.50917
0.35102	-3.02207	-2.94603	-2.84091	-2.81696	-2.79774	-2.75997	-2.72364	-2.64538	-2.58534	-2.34019	-2.16028	-2.13865	-1.91794	-1.80608	-1.72286	-1.67368	-1.4949	-1.46373	-1.43366	-1.42008	-1.37649	-1.29395	-0.72049	-0.2135	-0.09145	0.46733	0.9946	1.70188	1.83144	2.37004	2.62354	2.70504	2.92756	3.26617	3.50248	3.52161	3.54421	3.58106	3.69414	3.86212	4.02004	4.06342	4.10993	4.1647	4.27078	4.31319	4.44035	4.46951	4.50922
0.35481	-3.02197	-2.94609	-2.841	-2.81786	-2.79775	-2.76024	-2.72351	-2.64538	-2.5863	-2.33938	-2.15994	-2.13861	-1.91734	-1.80612	-1.72284	-1.67368	-1.49767	-1.46281	-1.4336	-1.41822	-1.37604	-1.29393	-0.72015	-0.21406	-0.09608	0.47323	0.99465	1.6993	1.82991	2.37196	2.62353	2.70502	2.92826	3.26617	3.50261	3.52159	3.5442	3.58151	3.69402	3.86159	4.0189	4.06394	4.11101	4.16485	4.27033	4.31244	4.43916	4.47012	4.5093
0.35861	-3.02185	-2.94617	-2.84111	-2.8189	-2.79777	-2.76055	-2.72335	-2.64538	-2.58742	-2.33846	-2.15955	-2.13857	-1.91662	-1.80617	-1.72283	-1.67367	-1.5006	-1.46197	-1.43356	-1.41613	-1.37546	-1.29391	-0.71974	-0.21475	-0.10137	0.48005	0.99471	1.6962	1.8282	2.37418	2.62352	2.70499	2.92907	3.26617	3.50277	3.52158	3.5442	3.58204	3.69388	3.86096	4.01765	4.0645	4.11224	4.16504	4.2698	4.31157	4.43784	4.47074	4.50941
0.3624	-3.02171	-2.94626	-2.84128	-2.82007	-2.7978	-2.76088	-2.72318	-2.64538	-2.58866	-2.33743	-2.1591	-2.13851	-1.9158	-1.80622	-1.72281	-1.67366	-1.50364	-1.46123	-1.43353	-1.41387	-1.37475	-1.29389	-0.71927	-0.21562	-0.10721	0.48774	0.99478	1.69258	1.82635	2.37667	2.6235	2.70497	2.93	3.26618	3.50296	3.52156	3.5442	3.58265	3.69372	3.86023	4.01632	4.06509	4.1136	4.16526	4.26917	4.3106	4.43641	4.47136	4.50955
0.36619	-3.02155	-2.94637	-2.8415	-2.82135	-2.79784	-2.76124	-2.72299	-2.64538	-2.59002	-2.3363	-2.1586	-2.13845	-1.91488	-1.80629	-1.72279	-1.67366	-1.50675	-1.46057	-1.43351	-1.41152	-1.37387	-1.29386	-0.71873	-0.21669	-0.11352	0.49622	0.99486	1.6884	1.8244	2.37942	2.62348	2.70493	2.93105	3.26618	3.50317	3.52154	3.54421	3.58332	3.69354	3.85939	4.01495	4.06569	4.11507	4.16551	4.26844	4.30954	4.4349	4.47195	4.50973
0.36999	-3.02138	-2.94651	-2.84181	-2.82272	-2.7979	-2.76161	-2.72279	-2.64538	-2.59148	-2.33508	-2.15805	-2.13838	-1.91386	-1.80636	-1.72277	-1.67365	-1.50991	-1.46	-1.4335	-1.40913	-1.37281	-1.29382	-0.71813	-0.21801	-0.12019	0.50544	0.99495	1.68366	1.82239	2.38239	2.62346	2.7049	2.93221	3.26618	3.5034	3.52151	3.54424	3.58406	3.69334	3.85845	4.01356	4.06631	4.11662	4.16579	4.26761	4.30841	4.43332	4.47249	4.50995
0.37378	-3.0212	-2.94667	-2.84223	-2.82415	-2.79796	-2.76199	-2.72257	-2.64537	-2.59303	-2.33379	-2.15746	-2.13831	-1.91274	-1.80644	-1.72274	-1.67364	-1.51309	-1.4595	-1.4335	-1.40677	-1.37152	-1.29378	-0.71746	-0.21963	-0.12709	0.51533	0.99506	1.67835	1.82037	2.38557	2.62344	2.70486	2.93348	3.26619	3.50365	3.52149	3.54428	3.58485	3.69313	3.8574	4.01218	4.06692	4.11825	4.16611	4.26667	4.30721	4.43168	4.47298	4.51022
0.37757	-3.021	-2.94686	-2.84279	-2.82559	-2.79805	-2.76238	-2.72235	-2.64537	-2.59465	-2.33244	-2.15682	-2.13823	-1.91152	-1.80652	-1.72271	-1.67363	-1.51629	-1.45906	-1.43351	-1.40451	-1.36997	-1.29373	-0.71671	-0.22163	-0.1341	0.52583	0.99518	1.67247	1.81836	2.38892	2.62342	2.70482	2.93486	3.26619	3.50392	3.52146	3.54435	3.58571	3.69289	3.85623	4.01082	4.06753	4.11992	4.16646	4.26562	4.30598	4.43	4.47339	4.51055
0.38136	-3.02078	-2.94707	-2.84356	-2.827	-2.79815	-2.76277	-2.72213	-2.64536	-2.59632	-2.33105	-2.15615	-2.13814	-1.91021	-1.80662	-1.72269	-1.67362	-1.51949	-1.45867	-1.43352	-1.40239	-1.36815	-1.29368	-0.7159	-0.22409	-0.14107	0.53688	0.99532	1.666	1.81639	2.39243	2.62339	2.70478	2.93633	3.26619	3.50421	3.52143	3.54443	3.58662	3.69263	3.85495	4.00952	4.06814	4.12162	4.16685	4.26445	4.30471	4.42828	4.47373	4.51093
0.38516	-3.02056	-2.94733	-2.84457	-2.8283	-2.79826	-2.76315	-2.72189	-2.64536	-2.59804	-2.32962	-2.15544	-2.13804	-1.9088	-1.80673	-1.72266	-1.67361	-1.52268	-1.45833	-1.43354	-1.40045	-1.36604	-1.29362	-0.71501	-0.22713	-0.14784	0.54843	0.99547	1.65897	1.8145	2.39606	2.62336	2.70473	2.9379	3.2662	3.50452	3.5214	3.54454	3.58757	3.69236	3.85356	4.00829	4.06874	4.12332	4.16727	4.26317	4.30343	4.42653	4.47399	4.51137
0.38895	-3.02033	-2.94762	-2.84589	-2.82946	-2.79839	-2.76353	-2.72166	-2.64535	-2.59978	-2.32816	-2.1547	-2.13793	-1.90732	-1.80684	-1.72263	-1.6736	-1.52586	-1.45802	-1.43357	-1.39872	-1.36363	-1.29355	-0.71404	-0.23083	-0.15425	0.56043	0.99563	1.65139	1.81269	2.39979	2.62333	2.70468	2.93957	3.2662	3.50485	3.52137	3.54468	3.58857	3.69207	3.85206	4.00715	4.06932	4.12501	4.16772	4.26178	4.30216	4.42475	4.47417	4.51186
0.39274	-3.02009	-2.94796	-2.84752	-2.83042	-2.79853	-2.76389	-2.72142	-2.64533	-2.60153	-2.32669	-2.15394	-2.13782	-1.90575	-1.80697	-1.7226	-1.67359	-1.52901	-1.45774	-1.4336	-1.39721	-1.36094	-1.29346	-0.713	-0.23531	-0.16016	0.57282	0.99582	1.64326	1.81098	2.40359	2.6233	2.70463	2.94131	3.2662	3.5052	3.52133	3.54485	3.58961	3.69176	3.85044	4.0061	4.0699	4.12666	4.1682	4.26028	4.3009	4.42295	4.47427	4.51242
0.39654	-3.01984	-2.94835	-2.84947	-2.83119	-2.79869	-2.76424	-2.72119	-2.64532	-2.60329	-2.32521	-2.15315	-2.1377	-1.9041	-1.8071	-1.72256	-1.67358	-1.53212	-1.45749	-1.43364	-1.39591	-1.358	-1.29337	-0.71188	-0.24063	-0.16545	0.58556	0.99603	1.63461	1.80937	2.40745	2.62327	2.70458	2.94313	3.2662	3.50556	3.52129	3.54505	3.59069	3.69144	3.84872	4.00517	4.07046	4.12827	4.1687	4.25868	4.29967	4.42113	4.47429	4.51302
0.40033	-3.01959	-2.94879	-2.85173	-2.83177	-2.79886	-2.76457	-2.72095	-2.6453	-2.60505	-2.32374	-2.15235	-2.13757	-1.90238	-1.80725	-1.72253	-1.67357	-1.5352	-1.45726	-1.43368	-1.39479	-1.35483	-1.29325	-0.71068	-0.2468	-0.17007	0.59862	0.99626	1.62547	1.80787	2.41134	2.62323	2.70453	2.94503	3.26621	3.50593	3.52125	3.54529	3.59179	3.6911	3.84688	4.00436	4.071	4.12983	4.16921	4.25699	4.29848	4.4193	4.47424	4.51368
0.40412	-3.01933	-2.9493	-2.85423	-2.83218	-2.79905	-2.76489	-2.72072	-2.64528	-2.60678	-2.32228	-2.15154	-2.13743	-1.90059	-1.80741	-1.72249	-1.67356	-1.53824	-1.45704	-1.43372	-1.39385	-1.35147	-1.29312	-0.7094	-0.25381	-0.174	0.61194	0.99652	1.61587	1.80648	2.41524	2.6232	2.70447	2.94699	3.26621	3.50631	3.52121	3.54557	3.59292	3.69075	3.84495	4.00367	4.07153	4.13131	4.16973	4.25522	4.29733	4.41746	4.47412	4.51438
0.40791	-3.01908	-2.94988	-2.85694	-2.83246	-2.79924	-2.76519	-2.72048	-2.64525	-2.60849	-2.32084	-2.15073	-2.13728	-1.89874	-1.80757	-1.72246	-1.67355	-1.54123	-1.45684	-1.43376	-1.39305	-1.34798	-1.29296	-0.70803	-0.26157	-0.17729	0.62549	0.99681	1.60583	1.8052	2.41913	2.62316	2.70442	2.94901	3.26621	3.5067	3.52117	3.54589	3.59408	3.69039	3.84291	4.00313	4.07205	4.13271	4.17023	4.25341	4.29624	4.41561	4.47394	4.51512
0.41171	-3.01883	-2.95054	-2.85981	-2.83264	-2.79944	-2.76547	-2.72026	-2.64522	-2.61017	-2.31943	-2.14992	-2.13712	-1.89683	-1.80775	-1.72242	-1.67354	-1.54417	-1.45665	-1.43381	-1.39237	-1.34438	-1.29278	-0.70657	-0.26996	-0.18002	0.63924	0.99713	1.59538	1.80401	2.423	2.62312	2.70436	2.95107	3.26621	3.5071	3.52113	3.54625	3.59525	3.69001	3.84078	4.00272	4.07254	4.13403	4.17071	4.25158	4.2952	4.41375	4.47371	4.51589
0.4155	-3.01858	-2.95128	-2.86279	-2.83274	-2.79965	-2.76573	-2.72003	-2.64519	-2.6118	-2.31805	-2.14911	-2.13695	-1.89487	-1.80794	-1.72238	-1.67353	-1.54706	-1.45647	-1.43386	-1.3918	-1.34071	-1.29257	-0.70502	-0.27888	-0.18227	0.65314	0.99749	1.58456	1.80293	2.42682	2.62308	2.70431	2.95318	3.26621	3.5075	3.52109	3.54665	3.59644	3.68963	3.83856	4.00246	4.07301	4.13525	4.17114	4.24974	4.29421	4.41188	4.47344	4.51669
0.41929	-3.01833	-2.95211	-2.86585	-2.83277	-2.79987	-2.76597	-2.71982	-2.64515	-2.6134	-2.3167	-2.14831	-2.13677	-1.89286	-1.80815	-1.72234	-1.67352	-1.54988	-1.4563	-1.43391	-1.39131	-1.33702	-1.29231	-0.70338	-0.2882	-0.18413	0.66717	0.9979	1.57339	1.80194	2.43059	2.62304	2.70425	2.95532	3.26622	3.50791	3.52104	3.54711	3.59764	3.68923	3.83626	4.00234	4.07346	4.13638	4.1715	4.24794	4.29327	4.41001	4.47313	4.51751
0.42309	-3.01809	-2.95305	-2.86894	-2.83276	-2.8001	-2.7662	-2.71961	-2.6451	-2.61495	-2.31539	-2.14753	-2.13658	-1.89082	-1.80836	-1.7223	-1.67351	-1.55265	-1.45614	-1.43396	-1.39089	-1.33333	-1.292	-0.70166	-0.29782	-0.18567	0.68129	0.99835	1.56191	1.80103	2.43429	2.623	2.70419	2.95748	3.26622	3.50831	3.521	3.5476	3.59885	3.68883	3.83389	4.00237	4.07387	4.13742	4.17177	4.24621	4.29239	4.40814	4.47278	4.51834
0.42688	-3.01787	-2.95409	-2.87203	-2.8327	-2.80033	-2.7664	-2.7194	-2.64505	-2.61644	-2.31413	-2.14677	-2.13637	-1.88874	-1.80859	-1.72226	-1.6735	-1.55535	-1.45599	-1.43401	-1.39053	-1.32969	-1.29163	-0.69983	-0.30766	-0.18696	0.69546	0.99886	1.55015	1.80019	2.4379	2.62296	2.70414	2.95966	3.26622	3.50872	3.52095	3.54815	3.60005	3.68841	3.83146	4.00254	4.07426	4.13835	4.17192	4.24458	4.29156	4.40628	4.47242	4.51917
0.43067	-3.01765	-2.95525	-2.87509	-2.83261	-2.80056	-2.7666	-2.7192	-2.64499	-2.61789	-2.31292	-2.14603	-2.13614	-1.88664	-1.80884	-1.72222	-1.6735	-1.55798	-1.45584	-1.43407	-1.39021	-1.32613	-1.29117	-0.69791	-0.31765	-0.18804	0.70966	0.99943	1.53815	1.79944	2.44142	2.62291	2.70408	2.96184	3.26621	3.50911	3.5209	3.54873	3.60125	3.688	3.82898	4.00285	4.07462	4.1392	4.17194	4.24308	4.29077	4.40442	4.47204	4.52001
0.43446	-3.01744	-2.95653	-2.87809	-2.8325	-2.8008	-2.76677	-2.71901	-2.64492	-2.61928	-2.31175	-2.14533	-2.1359	-1.88453	-1.80909	-1.72218	-1.67349	-1.56053	-1.4557	-1.43412	-1.38994	-1.32269	-1.29062	-0.6959	-0.3277	-0.18895	0.72384	1.00007	1.52592	1.79874	2.44483	2.62287	2.70402	2.96402	3.26621	3.5095	3.52085	3.54937	3.60245	3.68758	3.82646	4.0033	4.07493	4.13994	4.1718	4.24175	4.29003	4.40257	4.47164	4.52084
0.43826	-3.01726	-2.95793	-2.88099	-2.83237	-2.80104	-2.76694	-2.71883	-2.64485	-2.62061	-2.31063	-2.14466	-2.13564	-1.8824	-1.80936	-1.72214	-1.67348	-1.56301	-1.45556	-1.43418	-1.38971	-1.31941	-1.28994	-0.69379	-0.33778	-0.18972	0.73797	1.0008	1.51351	1.79811	2.44813	2.62282	2.70397	2.96619	3.26621	3.50989	3.5208	3.55004	3.60363	3.68715	3.82391	4.00389	4.07521	4.1406	4.1715	4.2406	4.28933	4.40073	4.47124	4.52166
0.44205	-3.01709	-2.95945	-2.88378	-2.83222	-2.80128	-2.76709	-2.71865	-2.64477	-2.62188	-2.30957	-2.14404	-2.13537	-1.88027	-1.80965	-1.72211	-1.67347	-1.56541	-1.45543	-1.43423	-1.3895	-1.31635	-1.2891	-0.69159	-0.34783	-0.19038	0.75201	1.00163	1.50095	1.79754	2.45131	2.62278	2.70392	2.96833	3.26621	3.51026	3.52075	3.55075	3.6048	3.68673	3.82135	4.0046	4.07545	4.14115	4.17102	4.23966	4.28867	4.39891	4.47084	4.52246
0.44584	-3.01694	-2.96109	-2.88643	-2.83207	-2.80151	-2.76722	-2.71848	-2.64468	-2.6231	-2.30856	-2.14345	-2.13507	-1.87815	-1.80995	-1.72207	-1.67347	-1.56772	-1.45531	-1.43428	-1.38932	-1.31355	-1.28808	-0.6893	-0.35781	-0.19095	0.76591	1.00257	1.48826	1.79701	2.45437	2.62274	2.70386	2.97045	3.26621	3.51062	3.52069	3.5515	3.60595	3.6863	3.81879	4.00543	4.07563	4.14161	4.17036	4.23894	4.28804	4.39711	4.47045	4.52324
0.44964	-3.01681	-2.96284	-2.88892	-2.8319	-2.80175	-2.76735	-2.71832	-2.64458	-2.62427	-2.3076	-2.14291	-2.13477	-1.87605	-1.81027	-1.72203	-1.67346	-1.56995	-1.45519	-1.43434	-1.38916	-1.31104	-1.28685	-0.68692	-0.36767	-0.19144	0.77963	1.00365	1.47549	1.79653	2.45729	2.62269	2.70381	2.97252	3.26621	3.51096	3.52064	3.55228	3.60707	3.68588	3.81623	4.00638	4.07576	4.14198	4.16955	4.23844	4.28744	4.39534	4.47006	4.52399
0.45343	-3.01671	-2.96469	-2.89125	-2.83173	-2.80198	-2.76746	-2.71817	-2.64448	-2.62538	-2.30669	-2.14242	-2.13444	-1.87396	-1.81059	-1.722	-1.67346	-1.57209	-1.45508	-1.43439	-1.38902	-1.30887	-1.28539	-0.68446	-0.37738	-0.19187	0.7931	1.00488	1.46267	1.7961	2.46007	2.62265	2.70376	2.97454	3.2662	3.51129	3.52059	3.55309	3.60816	3.68547	3.8137	4.00744	4.07584	4.14224	4.1686	4.23815	4.28687	4.39361	4.46968	4.52472
0.45722	-3.01663	-2.96662	-2.8934	-2.83156	-2.80221	-2.76756	-2.71803	-2.64436	-2.62643	-2.30585	-2.14198	-2.13411	-1.87192	-1.81094	-1.72196	-1.67345	-1.57413	-1.45497	-1.43444	-1.3889	-1.30703	-1.28371	-0.68192	-0.3869	-0.19224	0.80628	1.00628	1.44984	1.7957	2.46271	2.62261	2.70372	2.9765	3.2662	3.51161	3.52053	3.55392	3.60922	3.68506	3.81121	4.00859	4.07586	4.1424	4.16754	4.23806	4.28633	4.39192	4.46931	4.52541
0.46102	-3.01658	-2.96861	-2.89537	-2.83139	-2.80244	-2.76766	-2.7179	-2.64424	-2.62743	-2.30505	-2.14157	-2.13377	-1.86991	-1.81129	-1.72193	-1.67345	-1.57607	-1.45486	-1.43449	-1.38879	-1.30551	-1.28184	-0.67931	-0.3962	-0.19257	0.8191	1.0079	1.43705	1.79535	2.4652	2.62257	2.70367	2.9784	3.2662	3.51191	3.52048	3.55476	3.61024	3.68466	3.80878	4.00983	4.07582	4.14244	4.16642	4.23814	4.28582	4.39027	4.46896	4.52607
0.46481	-3.01656	-2.97063	-2.89716	-2.83122	-2.80265	-2.76775	-2.71777	-2.6441	-2.62837	-2.30431	-2.14122	-2.13342	-1.86795	-1.81166	-1.7219	-1.67345	-1.57791	-1.45477	-1.43454	-1.3887	-1.30428	-1.27983	-0.67664	-0.40524	-0.19285	0.83147	1.00975	1.42433	1.79502	2.46754	2.62253	2.70363	2.98022	3.26619	3.51219	3.52042	3.5556	3.61122	3.68427	3.80641	4.01114	4.07571	4.14237	4.16526	4.23839	4.28533	4.38868	4.46863	4.52669
0.4686	-3.01658	-2.97266	-2.89878	-2.83105	-2.80286	-2.76782	-2.71766	-2.64396	-2.62927	-2.30362	-2.1409	-2.13308	-1.86605	-1.81203	-1.72187	-1.67345	-1.57964	-1.45467	-1.43459	-1.38861	-1.30329	-1.27774	-0.67393	-0.41398	-0.1931	0.84333	1.01186	1.41175	1.79473	2.46973	2.62249	2.70359	2.98195	3.26619	3.51245	3.52037	3.55645	3.61215	3.6839	3.80412	4.01252	4.07554	4.14218	4.16412	4.23876	4.28487	4.38715	4.46832	4.52727
0.47239	-3.01662	-2.97466	-2.90023	-2.83089	-2.80306	-2.76789	-2.71755	-2.64381	-2.63011	-2.30299	-2.14062	-2.13274	-1.86423	-1.81241	-1.72185	-1.67345	-1.58126	-1.45459	-1.43463	-1.38853	-1.3025	-1.27562	-0.6712	-0.42239	-0.19332	0.85458	1.01427	1.39937	1.79447	2.47176	2.62245	2.70355	2.98359	3.26618	3.5127	3.52032	3.55729	3.61303	3.68354	3.80193	4.01394	4.0753	4.14187	4.16303	4.23924	4.28444	4.38569	4.46802	4.5278
0.47619	-3.01669	-2.97661	-2.90151	-2.83073	-2.80325	-2.76795	-2.71745	-2.64366	-2.63089	-2.30241	-2.14037	-2.13241	-1.86248	-1.81279	-1.72182	-1.67345	-1.58277	-1.45451	-1.43467	-1.38847	-1.30187	-1.27352	-0.66846	-0.43041	-0.19351	0.86513	1.017	1.38725	1.79423	2.47363	2.62242	2.70351	2.98512	3.26618	3.51293	3.52027	3.5581	3.61386	3.6832	3.79985	4.01539	4.07501	4.14144	4.16203	4.23979	4.28403	4.38431	4.46775	4.5283
0.47998	-3.0168	-2.97848	-2.90264	-2.83058	-2.80343	-2.76801	-2.71736	-2.64349	-2.63163	-2.30188	-2.14015	-2.13209	-1.86083	-1.81318	-1.72179	-1.67345	-1.58416	-1.45443	-1.43471	-1.38841	-1.30137	-1.27149	-0.66575	-0.43802	-0.19368	0.8749	1.02006	1.37548	1.79402	2.47535	2.62238	2.70348	2.98655	3.26617	3.51313	3.52022	3.55889	3.61463	3.68289	3.79789	4.01685	4.07465	4.14091	4.16114	4.24039	4.28364	4.38302	4.4675	4.52875
0.48377	-3.01693	-2.98023	-2.90363	-2.83044	-2.80359	-2.76806	-2.71727	-2.64332	-2.63231	-2.3014	-2.13997	-2.13179	-1.85928	-1.81356	-1.72177	-1.67345	-1.58543	-1.45437	-1.43475	-1.38836	-1.30097	-1.26957	-0.66308	-0.44516	-0.19382	0.8838	1.02344	1.36414	1.79384	2.4769	2.62235	2.70345	2.98786	3.26617	3.51332	3.52017	3.55964	3.61534	3.68259	3.79608	4.0183	4.07424	4.1403	4.16037	4.24102	4.28329	4.38182	4.46727	4.52917
0.48757	-3.01708	-2.98185	-2.90448	-2.83031	-2.80374	-2.7681	-2.7172	-2.64315	-2.63294	-2.30097	-2.1398	-2.13152	-1.85785	-1.81392	-1.72175	-1.67345	-1.58657	-1.45431	-1.43478	-1.38832	-1.30064	-1.26778	-0.66051	-0.45178	-0.19395	0.89177	1.0271	1.35335	1.79367	2.4783	2.62233	2.70342	2.98906	3.26617	3.51349	3.52013	3.56034	3.61598	3.68232	3.79441	4.01972	4.07379	4.13963	4.15972	4.24164	4.28296	4.38072	4.46706	4.52953
0.49136	-3.01725	-2.98331	-2.90522	-2.83019	-2.80388	-2.76814	-2.71713	-2.64298	-2.63351	-2.3006	-2.13967	-2.13127	-1.85655	-1.81427	-1.72173	-1.67345	-1.58759	-1.45425	-1.43481	-1.38828	-1.30038	-1.26615	-0.65807	-0.45783	-0.19406	0.89876	1.03097	1.34324	1.79353	2.47953	2.6223	2.7034	2.99012	3.26616	3.51364	3.52009	3.56098	3.61655	3.68208	3.79291	4.02108	4.07331	4.13895	4.15918	4.24225	4.28266	4.37973	4.46688	4.52985
0.49515	-3.01743	-2.9846	-2.90583	-2.83009	-2.804	-2.76817	-2.71708	-2.64282	-2.63402	-2.30028	-2.13955	-2.13105	-1.85538	-1.8146	-1.72172	-1.67345	-1.58848	-1.45421	-1.43483	-1.38825	-1.30017	-1.26471	-0.6558	-0.46324	-0.19415	0.90475	1.03491	1.33395	1.79341	2.48059	2.62228	2.70338	2.99106	3.26616	3.51378	3.52005	3.56156	3.61705	3.68186	3.79158	4.02235	4.07282	4.13827	4.15876	4.24281	4.2824	4.37885	4.46672	4.53013
0.49894	-3.0176	-2.98571	-2.90634	-2.83	-2.8041	-2.7682	-2.71703	-2.64266	-2.63447	-2.30001	-2.13946	-2.13086	-1.85437	-1.8149	-1.7217	-1.67345	-1.58923	-1.45416	-1.43486	-1.38822	-1.30001	-1.26346	-0.65376	-0.46796	-0.19422	0.90973	1.03878	1.32563	1.79331	2.4815	2.62226	2.70336	2.99185	3.26616	3.51389	3.52002	3.56206	3.61748	3.68168	3.79044	4.0235	4.07235	4.13764	4.15842	4.24332	4.28217	4.3781	4.46659	4.53037
0.50274	-3.01777	-2.98662	-2.90675	-2.82993	-2.80418	-2.76822	-2.71699	-2.64252	-2.63485	-2.29978	-2.13938	-2.1307	-1.85352	-1.81516	-1.72169	-1.67345	-1.58985	-1.45413	-1.43487	-1.3882	-1.29988	-1.26243	-0.652	-0.47193	-0.19428	0.91374	1.04236	1.31848	1.79323	2.48224	2.62225	2.70335	2.99251	3.26616	3.51398	3.51999	3.56249	3.61784	3.68153	3.78949	4.0245	4.07191	4.13708	4.15817	4.24376	4.28198	4.37747	4.46648	4.53056
0.50653	-3.01791	-2.98733	-2.90706	-2.82987	-2.80425	-2.76824	-2.71696	-2.6424	-2.63515	-2.29961	-2.13932	-2.13058	-1.85285	-1.81537	-1.72169	-1.67345	-1.59034	-1.4541	-1.43489	-1.38818	-1.29979	-1.26161	-0.65057	-0.47509	-0.19433	0.9168	1.04545	1.31267	1.79317	2.48281	2.62223	2.70334	2.99303	3.26615	3.51405	3.51997	3.56282	3.61811	3.68141	3.78874	4.02531	4.07154	4.13662	4.15799	4.24412	4.28183	4.37698	4.46639	4.53071
0.51032	-3.01802	-2.98784	-2.90728	-2.82983	-2.8043	-2.76825	-2.71694	-2.6423	-2.63538	-2.29949	-2.13928	-2.13049	-1.85236	-1.81552	-1.72168	-1.67345	-1.59069	-1.45409	-1.4349	-1.38817	-1.29972	-1.26102	-0.6495	-0.47739	-0.19436	0.91895	1.04785	1.30836	1.79312	2.48323	2.62223	2.70333	2.9934	3.26615	3.5141	3.51995	3.56307	3.61831	3.68132	3.7882	4.02592	4.07125	4.13628	4.15786	4.24438	4.28172	4.37663	4.46633	4.53082
0.51412	-3.01808	-2.98815	-2.90741	-2.8298	-2.80433	-2.76825	-2.71693	-2.64224	-2.63552	-2.29941	-2.13925	-2.13043	-1.85206	-1.81562	-1.72168	-1.67345	-1.5909	-1.45407	-1.43491	-1.38816	-1.29968	-1.26066	-0.64885	-0.47878	-0.19438	0.92022	1.04936	1.30572	1.79309	2.48347	2.62222	2.70332	2.99362	3.26615	3.51413	3.51995	3.56322	3.61843	3.68127	3.78788	4.0263	4.07107	4.13607	4.15779	4.24454	4.28165	4.37642	4.4663	4.53088
0.51791	-3.01811	-2.98825	-2.90745	-2.82979	-2.80434	-2.76826	-2.71692	-2.64222	-2.63556	-2.29939	-2.13925	-2.13041	-1.85196	-1.81565	-1.72167	-1.67345	-1.59097	-1.45407	-1.43491	-1.38816	-1.29967	-1.26055	-0.64863	-0.47925	-0.19439	0.92064	1.04988	1.30482	1.79308	2.48356	2.62222	2.70332	2.99369	3.26615	3.51414	3.51994	3.56327	3.61847	3.68125	3.78777	4.02642	4.07101	4.136	4.15777	4.24459	4.28163	4.37634	4.46628	4.5309
0.51791	-3.01811	-2.98825	-2.90745	-2.82979	-2.80434	-2.76826	-2.71692	-2.64222	-2.63556	-2.29939	-2.13925	-2.13041	-1.85196	-1.81565	-1.72167	-1.67345	-1.59097	-1.45407	-1.43491	-1.38816	-1.29967	-1.26055	-0.64863	-0.47925	-0.19439	0.92064	1.04988	1.30482	1.79308	2.48356	2.62222	2.70332	2.99369	3.26615	3.51414	3.51994	3.56327	3.61847	3.68125	3.78777	4.02642	4.07101	4.136	4.15777	4.24459	4.28163	4.37634	4.46628	4.5309
0.52269	-3.01807	-2.98817	-2.9074	-2.82979	-2.80433	-2.76828	-2.71693	-2.64343	-2.63432	-2.29942	-2.13926	-2.13043	-1.85206	-1.81562	-1.72168	-1.67345	-1.5909	-1.45407	-1.43498	-1.38808	-1.29969	-1.26066	-0.64903	-0.47866	-0.19432	0.92038	1.04894	1.30594	1.79321	2.48317	2.62193	2.70386	2.99365	3.26607	3.51413	3.51994	3.56317	3.6185	3.68121	3.78795	4.02646	4.07095	4.13589	4.15783	4.24463	4.28166	4.37639	4.46627	4.5308
0.52747	-3.01796	-2.98793	-2.90724	-2.8298	-2.8043	-2.76833	-2.71694	-2.64586	-2.63176	-2.2995	-2.13929	-2.13049	-1.85235	-1.81552	-1.72168	-1.67344	-1.59069	-1.45408	-1.43518	-1.38782	-1.29973	-1.26099	-0.65021	-0.4769	-0.19412	0.91956	1.04616	1.30925	1.79358	2.482	2.62108	2.70547	2.99353	3.26583	3.51411	3.51991	3.56286	3.6186	3.68108	3.78848	4.02657	4.07077	4.13556	4.15802	4.24473	4.28176	4.37653	4.46621	4.5305
0.53225	-3.0178	-2.98754	-2.90698	-2.82982	-2.80426	-2.76843	-2.71696	-2.64859	-2.62882	-2.29963	-2.13936	-2.13059	-1.85283	-1.81538	-1.72169	-1.67343	-1.59033	-1.45409	-1.43552	-1.38741	-1.2998	-1.26154	-0.65213	-0.47403	-0.19378	0.91818	1.04173	1.31459	1.79419	2.48007	2.61974	2.70804	2.99333	3.26542	3.51407	3.51988	3.56237	3.61875	3.68087	3.78935	4.02674	4.07048	4.13506	4.1583	4.2449	4.28194	4.37676	4.46613	4.53001
0.53702	-3.01757	-2.98699	-2.90661	-2.82985	-2.80419	-2.76856	-2.717	-2.65137	-2.62573	-2.29983	-2.13945	-2.13072	-1.85349	-1.81517	-1.72169	-1.67342	-1.58984	-1.45411	-1.43598	-1.38684	-1.2999	-1.2623	-0.6547	-0.47011	-0.19332	0.91619	1.03592	1.32174	1.79505	2.4774	2.61803	2.71146	2.99305	3.26485	3.51402	3.51982	3.56168	3.61897	3.68059	3.79057	4.02697	4.07008	4.13445	4.15861	4.24511	4.28219	4.37709	4.466	4.52934
0.5418	-3.0173	-2.98628	-2.90614	-2.82987	-2.80411	-2.76874	-2.71705	-2.65415	-2.62257	-2.30007	-2.13957	-2.13089	-1.85433	-1.81493	-1.7217	-1.6734	-1.58922	-1.45413	-1.43655	-1.38613	-1.30004	-1.26326	-0.65786	-0.46525	-0.19271	0.91351	1.02905	1.33044	1.79614	2.47402	2.61602	2.7156	2.9927	3.26412	3.51395	3.51975	3.56082	3.61925	3.68023	3.79211	4.02722	4.06957	4.1338	4.15891	4.24536	4.28254	4.3775	4.46585	4.52852
0.54658	-3.01701	-2.98542	-2.90556	-2.82991	-2.80401	-2.76894	-2.71711	-2.65688	-2.61935	-2.30038	-2.13972	-2.13108	-1.85532	-1.81464	-1.72172	-1.67337	-1.58846	-1.45416	-1.43722	-1.38529	-1.30022	-1.26442	-0.66149	-0.45954	-0.19198	0.91008	1.02145	1.34045	1.79748	2.46996	2.61383	2.72034	2.99228	3.26323	3.51387	3.51967	3.55979	3.61958	3.6798	3.79396	4.02748	4.06897	4.13318	4.15915	4.24562	4.28301	4.37801	4.46566	4.52757
0.55136	-3.0167	-2.9844	-2.90486	-2.82995	-2.80389	-2.76919	-2.7172	-2.65954	-2.61611	-2.30074	-2.1399	-2.13131	-1.85647	-1.81432	-1.72174	-1.67334	-1.58756	-1.4542	-1.43797	-1.38434	-1.30044	-1.26576	-0.66551	-0.45308	-0.19111	0.9058	1.01345	1.35154	1.79904	2.46525	2.61152	2.72555	2.9918	3.26218	3.51377	3.51956	3.55862	3.61997	3.67932	3.7961	4.02772	4.06829	4.13263	4.15928	4.24587	4.2836	4.37861	4.46543	4.52651
0.55614	-3.01638	-2.98323	-2.90405	-2.82999	-2.80375	-2.76947	-2.71731	-2.66212	-2.61283	-2.30115	-2.14013	-2.13155	-1.85776	-1.81398	-1.72176	-1.67331	-1.58653	-1.45424	-1.4388	-1.38328	-1.30071	-1.26727	-0.66985	-0.44595	-0.19011	0.90055	1.00535	1.36351	1.80084	2.45995	2.60914	2.73114	2.99127	3.26096	3.51364	3.51942	3.55733	3.62041	3.67879	3.79851	4.02789	4.06755	4.13222	4.1593	4.24607	4.28435	4.3793	4.46517	4.52536
0.56092	-3.01608	-2.98192	-2.90313	-2.83003	-2.8036	-2.76979	-2.71744	-2.66461	-2.60954	-2.30163	-2.1404	-2.13181	-1.85917	-1.81362	-1.72178	-1.67327	-1.58538	-1.45429	-1.43969	-1.38215	-1.30104	-1.26892	-0.67443	-0.43825	-0.18898	0.89426	0.99743	1.37619	1.80286	2.45409	2.60673	2.73702	2.99069	3.25959	3.5135	3.51926	3.55593	3.6209	3.67823	3.80118	4.02795	4.0668	4.13198	4.15916	4.24618	4.28527	4.38008	4.46488	4.52415
0.5657	-3.01579	-2.98049	-2.9021	-2.83008	-2.80342	-2.77014	-2.71761	-2.66699	-2.60623	-2.30216	-2.14072	-2.13208	-1.86071	-1.81325	-1.7218	-1.67322	-1.5841	-1.45435	-1.44063	-1.38094	-1.30145	-1.27069	-0.67917	-0.43004	-0.18771	0.88683	0.98991	1.38943	1.8051	2.44772	2.60431	2.74313	2.99007	3.25806	3.51334	3.51907	3.55446	3.62141	3.67765	3.80407	4.02784	4.06607	4.13194	4.15888	4.24617	4.28639	4.38095	4.46455	4.52288
0.57048	-3.01553	-2.97895	-2.90094	-2.83013	-2.80323	-2.77053	-2.71782	-2.66925	-2.6029	-2.30276	-2.14109	-2.13235	-1.86234	-1.81287	-1.72183	-1.67318	-1.5827	-1.45443	-1.4416	-1.37969	-1.30195	-1.27256	-0.68404	-0.42139	-0.18631	0.87826	0.98292	1.40314	1.80756	2.44088	2.6019	2.74941	2.98943	3.25636	3.51316	3.51884	3.55293	3.62194	3.67706	3.80718	4.02753	4.06542	4.13213	4.15843	4.24602	4.28773	4.3819	4.46418	4.52157
0.57526	-3.0153	-2.97732	-2.89967	-2.83018	-2.80302	-2.77096	-2.71807	-2.67138	-2.59957	-2.30342	-2.14152	-2.13262	-1.86407	-1.81249	-1.72185	-1.67313	-1.58118	-1.45451	-1.4426	-1.37839	-1.30256	-1.27449	-0.68899	-0.41236	-0.18477	0.86856	0.97654	1.4172	1.81022	2.43361	2.59949	2.75581	2.98877	3.25451	3.51295	3.51856	3.55138	3.62248	3.6765	3.81047	4.02696	4.06488	4.13255	4.15784	4.2457	4.28929	4.38293	4.46378	4.52024
0.58004	-3.01511	-2.97562	-2.89829	-2.83023	-2.80279	-2.77141	-2.71836	-2.67338	-2.59623	-2.30413	-2.14202	-2.13288	-1.86588	-1.81211	-1.72188	-1.67307	-1.57955	-1.45461	-1.44361	-1.37707	-1.3033	-1.27644	-0.69398	-0.403	-0.18309	0.85781	0.97077	1.43155	1.81308	2.42595	2.59709	2.76228	2.98811	3.2525	3.51272	3.51823	3.54983	3.623	3.67598	3.81392	4.0261	4.06449	4.1332	4.1571	4.24518	4.29108	4.38404	4.46334	4.5189
0.58482	-3.01495	-2.97387	-2.89679	-2.83027	-2.80255	-2.7719	-2.71871	-2.67523	-2.59289	-2.30492	-2.14257	-2.13314	-1.86777	-1.81173	-1.72191	-1.67301	-1.5778	-1.45473	-1.44462	-1.37574	-1.3042	-1.27838	-0.69897	-0.39336	-0.18127	0.84613	0.96558	1.44612	1.81613	2.41794	2.59469	2.76879	2.98747	3.25034	3.51247	3.51784	3.54832	3.62349	3.67551	3.81751	4.02492	4.06429	4.13408	4.15625	4.24447	4.2931	4.38523	4.46287	4.51755
0.5896	-3.01483	-2.9721	-2.89518	-2.83032	-2.80229	-2.77241	-2.7191	-2.67692	-2.58953	-2.30577	-2.14319	-2.13337	-1.86971	-1.81137	-1.72194	-1.67295	-1.57595	-1.45487	-1.44562	-1.37442	-1.30528	-1.28025	-0.70395	-0.38349	-0.1793	0.83365	0.9609	1.46086	1.81938	2.40961	2.59229	2.77529	2.98686	3.24802	3.51218	3.51738	3.54686	3.62393	3.67514	3.82122	4.02342	4.06429	4.13516	4.15529	4.24355	4.29533	4.38648	4.46235	4.5162
0.59437	-3.01475	-2.97032	-2.89347	-2.83037	-2.80201	-2.77296	-2.71953	-2.67846	-2.58618	-2.30668	-2.14388	-2.1336	-1.87171	-1.81101	-1.72198	-1.67288	-1.57399	-1.45504	-1.4466	-1.37312	-1.30657	-1.28201	-0.7089	-0.37343	-0.17717	0.82049	0.95663	1.47572	1.8228	2.40098	2.58989	2.78176	2.9863	3.24554	3.51187	3.51685	3.54549	3.62428	3.67488	3.82502	4.02162	4.06449	4.13641	4.15427	4.24245	4.29777	4.3878	4.46179	4.51486
0.59915	-3.01469	-2.96855	-2.89165	-2.83041	-2.80172	-2.77354	-2.72001	-2.67982	-2.58282	-2.30766	-2.14462	-2.1338	-1.87375	-1.81066	-1.72201	-1.67281	-1.57194	-1.45525	-1.44755	-1.37187	-1.30809	-1.28363	-0.71379	-0.36322	-0.17489	0.80679	0.95272	1.49067	1.8264	2.39209	2.58747	2.78818	2.9858	3.24292	3.51152	3.51624	3.54424	3.62454	3.67476	3.82889	4.01955	4.06486	4.13778	4.15326	4.24116	4.30038	4.38919	4.4612	4.51354
0.60393	-3.01467	-2.96682	-2.88975	-2.83045	-2.80141	-2.77414	-2.72053	-2.68103	-2.57946	-2.30871	-2.14543	-2.13399	-1.87583	-1.81033	-1.72205	-1.67274	-1.56979	-1.45551	-1.44845	-1.37069	-1.30982	-1.28507	-0.71861	-0.35291	-0.17243	0.79264	0.9491	1.50566	1.83016	2.38295	2.58504	2.79449	2.9854	3.24014	3.51112	3.51556	3.54311	3.62468	3.67479	3.83281	4.01725	4.06537	4.13915	4.15234	4.23971	4.30315	4.39063	4.46055	4.51222
0.60871	-3.01468	-2.96514	-2.88778	-2.83049	-2.80109	-2.77477	-2.72107	-2.68206	-2.5761	-2.30983	-2.14629	-2.13416	-1.87793	-1.81	-1.72208	-1.67266	-1.56754	-1.45582	-1.44929	-1.3696	-1.31176	-1.28633	-0.72334	-0.34253	-0.16978	0.77814	0.9457	1.52067	1.83408	2.37359	2.58258	2.8007	2.98511	3.23722	3.51067	3.51481	3.54213	3.62468	3.67501	3.83676	4.01477	4.066	4.14036	4.1517	4.23812	4.30605	4.39213	4.45986	4.51092
0.61349	-3.01471	-2.96353	-2.88574	-2.83053	-2.80075	-2.77542	-2.72163	-2.68294	-2.57274	-2.31103	-2.1472	-2.13432	-1.88005	-1.8097	-1.72212	-1.67258	-1.56521	-1.4562	-1.45006	-1.36863	-1.31386	-1.28742	-0.72799	-0.33214	-0.16694	0.76337	0.9425	1.53566	1.83815	2.36403	2.5801	2.80675	2.98495	3.23415	3.51014	3.51402	3.5413	3.62452	3.67542	3.8407	4.01216	4.06671	4.14111	4.15161	4.2364	4.30907	4.39368	4.45913	4.50963
0.61827	-3.01477	-2.96198	-2.88365	-2.83058	-2.80041	-2.7761	-2.72219	-2.68367	-2.56939	-2.31229	-2.14816	-2.13446	-1.88218	-1.8094	-1.72215	-1.67249	-1.56279	-1.45666	-1.45073	-1.36782	-1.31607	-1.28833	-0.73254	-0.32178	-0.16386	0.74839	0.93945	1.55062	1.84236	2.35427	2.57761	2.81263	2.98495	3.23094	3.50951	3.51323	3.54062	3.62421	3.67603	3.84463	4.00946	4.06748	4.14116	4.15231	4.23459	4.31217	4.39528	4.45835	4.50836
0.62305	-3.01484	-2.96052	-2.88153	-2.83062	-2.80006	-2.7768	-2.72274	-2.68425	-2.56603	-2.31362	-2.14916	-2.13459	-1.8843	-1.80912	-1.72219	-1.67241	-1.56029	-1.45719	-1.45132	-1.36721	-1.31832	-1.2891	-0.73698	-0.3115	-0.16055	0.73326	0.93653	1.56552	1.84672	2.34434	2.57508	2.81832	2.98513	3.22759	3.50876	3.51247	3.5401	3.62374	3.67685	3.84851	4.00672	4.06826	4.14054	4.15376	4.23271	4.31535	4.39693	4.45752	4.5071
0.62783	-3.01494	-2.95914	-2.87939	-2.83067	-2.7997	-2.77751	-2.72325	-2.68469	-2.56268	-2.31503	-2.15019	-2.13471	-1.88642	-1.80885	-1.72222	-1.67232	-1.55771	-1.4578	-1.45182	-1.36686	-1.32053	-1.28974	-0.74131	-0.30137	-0.15695	0.71804	0.93372	1.58033	1.85121	2.33425	2.57254	2.82377	2.98552	3.2241	3.50788	3.51177	3.53972	3.62312	3.67786	3.85231	4.00399	4.06905	4.13945	4.15573	4.23079	4.31857	4.39863	4.45665	4.50586
0.63261	-3.01505	-2.95786	-2.87726	-2.83073	-2.79934	-2.77825	-2.72373	-2.68501	-2.55933	-2.31651	-2.15124	-2.13482	-1.88852	-1.80859	-1.72226	-1.67222	-1.55506	-1.45846	-1.45223	-1.36681	-1.32261	-1.29028	-0.74552	-0.29143	-0.15305	0.70275	0.93102	1.59504	1.85583	2.324	2.56997	2.82898	2.98615	3.22047	3.50686	3.51114	3.53947	3.62234	3.67907	3.85602	4.00132	4.06981	4.1381	4.15801	4.22886	4.32181	4.40038	4.45573	4.50462
0.63739	-3.01517	-2.95666	-2.87514	-2.83079	-2.79899	-2.779	-2.72414	-2.68522	-2.55599	-2.31806	-2.15232	-2.13493	-1.8906	-1.80835	-1.72229	-1.67213	-1.55234	-1.45917	-1.45259	-1.36713	-1.32449	-1.29073	-0.7496	-0.28176	-0.14879	0.68745	0.9284	1.6096	1.86057	2.31362	2.56739	2.8339	2.98704	3.21672	3.50573	3.51059	3.53935	3.62143	3.68045	3.85959	3.99874	4.07051	4.13661	4.16044	4.22696	4.32507	4.40218	4.45477	4.50338
0.64217	-3.0153	-2.95555	-2.87306	-2.83087	-2.79864	-2.77975	-2.72448	-2.68532	-2.55266	-2.31968	-2.15342	-2.13502	-1.89264	-1.80812	-1.72233	-1.67204	-1.54955	-1.45991	-1.4529	-1.36786	-1.32609	-1.29112	-0.75356	-0.27242	-0.14416	0.67217	0.92587	1.62401	1.86545	2.3031	2.56481	2.83854	2.98822	3.21284	3.50454	3.51008	3.53933	3.62041	3.682	3.863	3.99631	4.07115	4.13506	4.16292	4.22513	4.32832	4.40402	4.45377	4.50215
0.64695	-3.01544	-2.95452	-2.87102	-2.83097	-2.7983	-2.78052	-2.72474	-2.68533	-2.54934	-2.32137	-2.15452	-2.13511	-1.89465	-1.8079	-1.72236	-1.67194	-1.54669	-1.46066	-1.45317	-1.36904	-1.32737	-1.29145	-0.75738	-0.26347	-0.13911	0.65694	0.92343	1.63823	1.87045	2.29246	2.56221	2.84285	2.98969	3.20884	3.5033	3.50961	3.53941	3.61927	3.68369	3.86622	3.99405	4.07168	4.13349	4.16537	4.22341	4.33154	4.40591	4.45274	4.50092
0.65172	-3.01559	-2.95359	-2.86904	-2.83108	-2.79797	-2.78129	-2.7249	-2.68526	-2.54604	-2.32313	-2.15563	-2.1352	-1.89661	-1.8077	-1.7224	-1.67185	-1.54378	-1.46141	-1.45342	-1.37066	-1.3283	-1.29173	-0.76106	-0.25499	-0.1336	0.64181	0.92106	1.65224	1.87557	2.2817	2.55962	2.84684	2.99148	3.20472	3.50205	3.50917	3.53957	3.61805	3.6855	3.86922	3.99203	4.0721	4.13196	4.1677	4.22187	4.33473	4.40786	4.45167	4.49968
0.6565	-3.01574	-2.95273	-2.86714	-2.83122	-2.79767	-2.78207	-2.72498	-2.68512	-2.54275	-2.32494	-2.15673	-2.13528	-1.89853	-1.80751	-1.72243	-1.67175	-1.54081	-1.46216	-1.45366	-1.37271	-1.32889	-1.29198	-0.7646	-0.24702	-0.12762	0.62679	0.91877	1.666	1.88084	2.27083	2.55704	2.85049	2.9936	3.20049	3.5008	3.50875	3.53981	3.61676	3.68742	3.87196	3.99027	4.07238	4.13048	4.16983	4.22057	4.33786	4.40985	4.45057	4.49843
0.66128	-3.0159	-2.95195	-2.86531	-2.83137	-2.79738	-2.78284	-2.72495	-2.68491	-2.53949	-2.32682	-2.15783	-2.13536	-1.90038	-1.80733	-1.72246	-1.67166	-1.53778	-1.46289	-1.4539	-1.37514	-1.32916	-1.29219	-0.768	-0.23961	-0.12116	0.61193	0.91657	1.67949	1.88625	2.25986	2.55447	2.8538	2.99605	3.19615	3.49957	3.50835	3.54011	3.61542	3.68941	3.87442	3.98882	4.0725	4.1291	4.17168	4.21956	4.34092	4.41188	4.44945	4.49718
0.66606	-3.01606	-2.95124	-2.86356	-2.83155	-2.79712	-2.7836	-2.72483	-2.68464	-2.53625	-2.32874	-2.15891	-2.13543	-1.90217	-1.80717	-1.72249	-1.67156	-1.53471	-1.4636	-1.45413	-1.37789	-1.32918	-1.29237	-0.77124	-0.23279	-0.11422	0.59726	0.91445	1.69265	1.89181	2.2488	2.55194	2.85677	2.99883	3.19171	3.49837	3.50796	3.54046	3.61404	3.69148	3.87656	3.98771	4.07243	4.12784	4.17318	4.21891	4.34391	4.41396	4.44833	4.49591
0.67084	-3.01622	-2.9506	-2.8619	-2.83176	-2.79688	-2.78435	-2.72462	-2.68433	-2.53306	-2.3307	-2.15996	-2.1355	-1.9039	-1.80701	-1.72253	-1.67147	-1.5316	-1.46428	-1.45438	-1.3809	-1.32899	-1.29254	-0.77434	-0.22657	-0.10684	0.58281	0.91241	1.70546	1.89754	2.23765	2.54944	2.8594	3.00193	3.18717	3.49721	3.50759	3.54086	3.61264	3.69358	3.87837	3.98697	4.07216	4.12672	4.17426	4.21869	4.3468	4.41608	4.4472	4.49462
0.67562	-3.01637	-2.95003	-2.86033	-2.83199	-2.79668	-2.78509	-2.72434	-2.68398	-2.5299	-2.3327	-2.16099	-2.13557	-1.90555	-1.80687	-1.72256	-1.67138	-1.52844	-1.46494	-1.45464	-1.38411	-1.32863	-1.29269	-0.77728	-0.22094	-0.09906	0.56864	0.91047	1.71786	1.90346	2.22642	2.547	2.86172	3.00534	3.18254	3.4961	3.50724	3.54129	3.61122	3.69572	3.87983	3.98661	4.07167	4.12576	4.17489	4.2189	4.34959	4.41822	4.44608	4.49333
0.6804	-3.01653	-2.94951	-2.85885	-2.83225	-2.7965	-2.7858	-2.72398	-2.68359	-2.5268	-2.33473	-2.16199	-2.13563	-1.90712	-1.80673	-1.72258	-1.67129	-1.52525	-1.46556	-1.45492	-1.38745	-1.32815	-1.29282	-0.78006	-0.21588	-0.09095	0.55478	0.90862	1.72982	1.9096	2.21511	2.54462	2.86374	3.00903	3.17784	3.49505	3.5069	3.54176	3.60981	3.69786	3.88095	3.98666	4.07095	4.12497	4.17505	4.21954	4.35228	4.42037	4.44501	4.49202
0.68518	-3.01668	-2.94905	-2.85745	-2.83253	-2.79635	-2.78649	-2.72356	-2.68318	-2.52377	-2.33676	-2.16295	-2.13569	-1.90861	-1.80661	-1.72261	-1.67121	-1.52204	-1.46615	-1.45522	-1.39087	-1.3276	-1.29293	-0.78268	-0.21136	-0.0826	0.54128	0.90686	1.74128	1.91597	2.20373	2.54231	2.86549	3.01298	3.17306	3.49405	3.50657	3.54225	3.60842	3.69998	3.88172	3.98709	4.06999	4.12437	4.1748	4.22056	4.35484	4.4225	4.444	4.49069
0.68996	-3.01682	-2.94864	-2.85615	-2.83284	-2.79623	-2.78715	-2.7231	-2.68275	-2.52082	-2.33879	-2.16387	-2.13574	-1.91001	-1.80649	-1.72263	-1.67113	-1.5188	-1.46671	-1.45557	-1.39434	-1.32699	-1.29304	-0.78513	-0.20733	-0.0741	0.5282	0.90521	1.75217	1.92261	2.19229	2.54009	2.86698	3.01716	3.16822	3.49312	3.50626	3.54275	3.60705	3.70208	3.88218	3.98791	4.06881	4.12395	4.17419	4.2219	4.35729	4.42455	4.44311	4.48935
0.69474	-3.01695	-2.94828	-2.85493	-2.83316	-2.79613	-2.78777	-2.72261	-2.6823	-2.51796	-2.3408	-2.16473	-2.1358	-1.91133	-1.80639	-1.72265	-1.67105	-1.51555	-1.46722	-1.45596	-1.39781	-1.32636	-1.29313	-0.78741	-0.20377	-0.06556	0.51559	0.90366	1.76246	1.92954	2.18081	2.53797	2.86824	3.02154	3.16333	3.49225	3.50597	3.54327	3.60573	3.70412	3.88235	3.98907	4.0674	4.12371	4.17328	4.22347	4.3596	4.42646	4.44242	4.488
0.69952	-3.01708	-2.94796	-2.85379	-2.83351	-2.79606	-2.78835	-2.7221	-2.68186	-2.51521	-2.34278	-2.16555	-2.13585	-1.91255	-1.8063	-1.72268	-1.67097	-1.5123	-1.46769	-1.4564	-1.40123	-1.32572	-1.29322	-0.78952	-0.20062	-0.05708	0.50351	0.90222	1.77208	1.9368	2.16928	2.53597	2.8693	3.02608	3.1584	3.49144	3.5057	3.54378	3.60446	3.7061	3.88228	3.99055	4.0658	4.12364	4.17217	4.22519	4.36177	4.42811	4.44204	4.48664
0.7043	-3.0172	-2.94768	-2.85274	-2.83387	-2.79601	-2.78889	-2.72159	-2.68142	-2.51259	-2.34469	-2.16631	-2.13589	-1.91367	-1.80621	-1.7227	-1.6709	-1.50906	-1.46812	-1.45692	-1.40456	-1.3251	-1.29329	-0.79146	-0.19785	-0.04878	0.49204	0.90089	1.78098	1.9444	2.15772	2.53408	2.87018	3.03074	3.15346	3.49071	3.50545	3.54429	3.60324	3.70799	3.882	3.99229	4.06401	4.12372	4.17092	4.22698	4.3638	4.42934	4.44211	4.48526
0.70907	-3.01731	-2.94744	-2.85176	-2.83423	-2.79599	-2.78938	-2.72109	-2.68099	-2.51011	-2.34653	-2.167	-2.13593	-1.91469	-1.80614	-1.72271	-1.67084	-1.50584	-1.46851	-1.45751	-1.40777	-1.3245	-1.29336	-0.79322	-0.19543	-0.04076	0.48126	0.89968	1.78912	1.95237	2.14614	2.53233	2.8709	3.03549	3.14852	3.49004	3.50522	3.54478	3.6021	3.70977	3.88157	3.99425	4.06208	4.12393	4.16958	4.22878	4.36568	4.43004	4.44277	4.48387
0.71385	-3.01741	-2.94723	-2.85087	-2.8346	-2.79598	-2.78982	-2.72061	-2.68058	-2.50781	-2.34827	-2.16764	-2.13597	-1.91562	-1.80607	-1.72273	-1.67078	-1.50267	-1.46884	-1.45821	-1.41081	-1.32394	-1.29342	-0.79481	-0.19333	-0.03314	0.47125	0.89859	1.79645	1.96071	2.13457	2.53074	2.87149	3.04027	3.14362	3.48944	3.50501	3.54525	3.60105	3.71143	3.88103	3.99636	4.06005	4.12423	4.16823	4.23051	4.36741	4.43022	4.44398	4.48247
0.71863	-3.0175	-2.94706	-2.85007	-2.83496	-2.79599	-2.79021	-2.72017	-2.68019	-2.50571	-2.34989	-2.1682	-2.13601	-1.91644	-1.80601	-1.72275	-1.67073	-1.49958	-1.46912	-1.45901	-1.41364	-1.32343	-1.29348	-0.79621	-0.19153	-0.02605	0.46209	0.89762	1.80295	1.96942	2.12301	2.5293	2.87197	3.04502	3.13879	3.48891	3.50482	3.54569	3.60009	3.71294	3.88043	3.99857	4.05795	4.12461	4.1669	4.23215	4.36896	4.43002	4.44559	4.48105
0.72341	-3.01758	-2.94691	-2.84935	-2.83531	-2.796	-2.79054	-2.71977	-2.67985	-2.50382	-2.35135	-2.1687	-2.13604	-1.91715	-1.80596	-1.72276	-1.67068	-1.49659	-1.46935	-1.45992	-1.4162	-1.32297	-1.29353	-0.79743	-0.19001	-0.01959	0.45389	0.89677	1.80859	1.97848	2.1115	2.52803	2.87235	3.04969	3.13409	3.48846	3.50466	3.5461	3.59923	3.71429	3.87981	4.0008	4.05585	4.12502	4.16564	4.23364	4.37035	4.42961	4.44745	4.47964
0.72819	-3.01764	-2.94679	-2.84872	-2.83564	-2.79603	-2.79083	-2.71941	-2.67954	-2.50217	-2.35264	-2.16912	-2.13607	-1.91775	-1.80592	-1.72277	-1.67064	-1.49377	-1.4695	-1.46095	-1.41846	-1.32257	-1.29357	-0.79847	-0.18874	-0.01389	0.44674	0.89604	1.81336	1.98785	2.10008	2.52694	2.87265	3.05416	3.12961	3.48807	3.50452	3.54645	3.59848	3.71547	3.87922	4.00296	4.05382	4.12545	4.16449	4.23495	4.37155	4.42911	4.44938	4.47823
0.73297	-3.0177	-2.94669	-2.84818	-2.83593	-2.79605	-2.79105	-2.71911	-2.67928	-2.50079	-2.35373	-2.16947	-2.13609	-1.91825	-1.80588	-1.72278	-1.67061	-1.49117	-1.46958	-1.46207	-1.42037	-1.32224	-1.2936	-0.79931	-0.18772	-0.00904	0.44073	0.89545	1.81726	1.99746	2.0888	2.52603	2.87288	3.05833	3.12545	3.48775	3.5044	3.54676	3.59786	3.71646	3.87869	4.00497	4.05192	4.12586	4.16349	4.23606	4.37256	4.4286	4.45127	4.47687
0.73775	-3.01774	-2.94662	-2.84775	-2.83617	-2.79608	-2.79123	-2.71888	-2.67907	-2.49969	-2.3546	-2.16975	-2.1361	-1.91864	-1.80585	-1.72279	-1.67059	-1.4889	-1.46957	-1.46323	-1.4219	-1.32198	-1.29362	-0.79998	-0.18693	-0.00516	0.43595	0.89499	1.82028	2.0072	2.07779	2.52532	2.87304	3.06201	3.12178	3.48751	3.50431	3.547	3.59737	3.71724	3.87825	4.00673	4.05027	4.12621	4.16266	4.23695	4.37335	4.42816	4.45299	4.47561
0.74253	-3.01777	-2.94657	-2.84743	-2.83635	-2.7961	-2.79135	-2.71871	-2.67892	-2.49889	-2.35524	-2.16994	-2.13612	-1.91892	-1.80584	-1.72279	-1.67057	-1.48709	-1.46946	-1.46432	-1.42301	-1.32178	-1.29364	-0.80045	-0.18638	-0.00231	0.43248	0.89466	1.82244	2.01677	2.06732	2.52481	2.87316	3.06497	3.11884	3.48733	3.50425	3.54718	3.59701	3.7178	3.87791	4.00811	4.04897	4.12649	4.16205	4.23759	4.37393	4.42781	4.4544	4.47455
0.74731	-3.01779	-2.94653	-2.84724	-2.83647	-2.79611	-2.79143	-2.7186	-2.67883	-2.49841	-2.35563	-2.17006	-2.13612	-1.91909	-1.80582	-1.7228	-1.67056	-1.48591	-1.4693	-1.46517	-1.42368	-1.32167	-1.29365	-0.80073	-0.18605	-0.000582	0.43037	0.89446	1.82373	2.0253	2.05825	2.5245	2.87322	3.06692	3.11689	3.48723	3.50421	3.54729	3.5968	3.71814	3.8777	4.009	4.04814	4.12667	4.16168	4.23798	4.37428	4.4276	4.45535	4.47383
0.75209	-3.01779	-2.94652	-2.84717	-2.83651	-2.79612	-2.79145	-2.71857	-2.6788	-2.49824	-2.35576	-2.1701	-2.13613	-1.91914	-1.80582	-1.7228	-1.67055	-1.48549	-1.46921	-1.4655	-1.42391	-1.32163	-1.29366	-0.80083	-0.18594	0	0.42966	0.89439	1.82416	2.0295	2.05387	2.5244	2.87325	3.06761	3.11621	3.48719	3.50419	3.54732	3.59672	3.71826	3.87763	4.0093	4.04785	4.12673	4.16155	4.23811	4.3744	4.42752	4.45569	4.47357
0.75209	-3.01779	-2.94652	-2.84717	-2.83651	-2.79612	-2.79145	-2.71857	-2.6788	-2.49824	-2.35576	-2.1701	-2.13613	-1.91914	-1.80582	-1.7228	-1.67055	-1.48549	-1.46921	-1.4655	-1.42391	-1.32163	-1.29366	-0.80083	-0.18594	0	0.42966	0.89439	1.82416	2.0295	2.05387	2.5244	2.87325	3.06761	3.11621	3.48719	3.50419	3.54732	3.59672	3.71826	3.87763	4.0093	4.04785	4.12673	4.16155	4.23811	4.3744	4.42752	4.45569	4.47357
0.7679	-3.01747	-2.94636	-2.8479	-2.8361	-2.79628	-2.7914	-2.71873	-2.67882	-2.49874	-2.35533	-2.16936	-2.13537	-1.91908	-1.80581	-1.72279	-1.67028	-1.48539	-1.46938	-1.46539	-1.42392	-1.32173	-1.29379	-0.80092	-0.18605	-0.000119	0.42982	0.89424	1.82434	2.02966	2.05395	2.52444	2.87357	3.06789	3.11636	3.4873	3.50449	3.54684	3.59744	3.71858	3.87799	4.00895	4.04881	4.12657	4.16268	4.23827	4.37466	4.42744	4.45364	4.47726
0.78372	-3.01648	-2.94588	-2.84977	-2.83517	-2.79676	-2.79124	-2.7192	-2.67889	-2.50021	-2.35406	-2.16714	-2.13309	-1.91888	-1.8058	-1.72276	-1.66947	-1.48512	-1.46988	-1.46506	-1.42394	-1.32203	-1.2942	-0.80122	-0.18638	-0.000478	0.43028	0.89379	1.82487	2.03014	2.0542	2.52454	2.87456	3.06872	3.11679	3.48762	3.50536	3.5455	3.5995	3.71956	3.87906	4.008	4.05157	4.12628	4.16588	4.23877	4.37547	4.42722	4.45021	4.4853
0.79954	-3.01483	-2.94509	-2.85233	-2.83415	-2.79757	-2.79102	-2.71999	-2.67897	-2.50259	-2.35204	-2.16345	-2.12929	-1.91855	-1.80579	-1.72272	-1.66812	-1.4847	-1.47059	-1.46458	-1.42398	-1.32253	-1.29486	-0.8017	-0.18693	-0.00107	0.43105	0.89303	1.82575	2.03093	2.0546	2.5247	2.87619	3.0701	3.1175	3.48815	3.50679	3.5435	3.60272	3.7212	3.88081	4.00674	4.05579	4.12623	4.17069	4.23969	4.37685	4.42693	4.44765	4.49367
0.81535	-3.01251	-2.944	-2.85526	-2.8333	-2.79867	-2.79079	-2.72109	-2.67901	-2.50577	-2.34938	-2.1583	-2.12395	-1.91807	-1.80579	-1.72267	-1.66624	-1.48424	-1.47141	-1.46396	-1.424	-1.32322	-1.29575	-0.80237	-0.18768	-0.00188	0.43209	0.89199	1.82697	2.03205	2.05516	2.52492	2.87845	3.07202	3.1185	3.48889	3.50873	3.5411	3.6069	3.72352	3.8832	4.00541	4.06109	4.12684	4.17659	4.24117	4.37887	4.42675	4.44645	4.4987
0.83117	-3.00954	-2.94265	-2.8584	-2.83273	-2.80008	-2.79061	-2.72249	-2.67895	-2.50963	-2.34622	-2.15171	-2.11705	-1.91743	-1.80581	-1.72261	-1.66383	-1.48395	-1.47215	-1.46318	-1.42398	-1.32413	-1.29684	-0.80325	-0.18863	-0.00291	0.43339	0.89065	1.82851	2.03348	2.05587	2.52518	2.88133	3.07445	3.11976	3.48981	3.5111	3.53858	3.61185	3.72655	3.88618	4.00419	4.06711	4.12849	4.18306	4.2434	4.3816	4.42697	4.44655	4.50227
0.84698	-3.00597	-2.94107	-2.86162	-2.83247	-2.80176	-2.79056	-2.72418	-2.67874	-2.51405	-2.34269	-2.14373	-2.10858	-1.91661	-1.80588	-1.72254	-1.66089	-1.48414	-1.47251	-1.46222	-1.42392	-1.32525	-1.29808	-0.80432	-0.18978	-0.00414	0.43492	0.88903	1.83035	2.03521	2.05672	2.52547	2.88481	3.07737	3.12128	3.4909	3.51375	3.53622	3.61743	3.73031	3.88969	4.00316	4.07347	4.13153	4.18959	4.24664	4.38508	4.4279	4.44783	4.50619
0.8628	-3.00187	-2.9393	-2.86483	-2.83252	-2.80371	-2.79072	-2.72613	-2.6783	-2.51893	-2.33893	-2.1344	-2.09854	-1.91558	-1.806	-1.72246	-1.65745	-1.48514	-1.47218	-1.46103	-1.42377	-1.32658	-1.29943	-0.80559	-0.19109	-0.00556	0.43663	0.88713	1.83248	2.03725	2.0577	2.52576	2.88887	3.08073	3.12306	3.49212	3.51641	3.53439	3.62355	3.73482	3.89368	4.00233	4.07984	4.13626	4.19571	4.25115	4.38929	4.42988	4.45015	4.51092
0.87862	-2.99733	-2.93742	-2.86795	-2.83286	-2.80589	-2.79115	-2.7283	-2.6776	-2.52416	-2.33505	-2.12379	-2.08693	-1.91429	-1.80621	-1.72238	-1.65351	-1.48705	-1.47113	-1.45954	-1.42353	-1.32811	-1.30085	-0.80706	-0.19257	-0.00714	0.4385	0.88497	1.83486	2.03959	2.05882	2.52604	2.89347	3.08448	3.12512	3.49344	3.51855	3.53371	3.63016	3.7401	3.89811	4.00169	4.08595	4.14292	4.20109	4.2571	4.39413	4.43336	4.45345	4.51662
0.89443	-2.99247	-2.93549	-2.87091	-2.83343	-2.80829	-2.79193	-2.73064	-2.67658	-2.52968	-2.33115	-2.11202	-2.07375	-1.91268	-1.80652	-1.7223	-1.64909	-1.48971	-1.46959	-1.45765	-1.42318	-1.32984	-1.30227	-0.80873	-0.19418	-0.00888	0.44047	0.88255	1.83748	2.04221	2.06004	2.52629	2.8986	3.08855	3.12747	3.49482	3.51953	3.53489	3.63721	3.74616	3.90295	4.00117	4.09168	4.15151	4.20563	4.26448	4.39941	4.43876	4.45774	4.52333
0.91025	-2.98741	-2.9336	-2.87363	-2.83417	-2.81084	-2.79311	-2.73309	-2.67522	-2.5354	-2.32731	-2.09922	-2.05904	-1.91064	-1.80696	-1.72223	-1.6442	-1.49295	-1.46782	-1.45525	-1.4227	-1.33173	-1.30367	-0.8106	-0.19591	-0.01073	0.4425	0.87989	1.84031	2.04511	2.06138	2.52647	2.90421	3.09283	3.13016	3.49619	3.51937	3.53794	3.64467	3.753	3.90818	4.00071	4.09706	4.16182	4.2095	4.27309	4.40503	4.44628	4.46318	4.53101
0.92606	-2.98229	-2.93187	-2.87607	-2.83503	-2.81351	-2.7947	-2.73557	-2.67351	-2.54128	-2.32361	-2.08562	-2.04285	-1.90805	-1.80753	-1.72216	-1.63888	-1.49662	-1.46601	-1.45225	-1.42209	-1.33374	-1.30501	-0.81265	-0.19775	-0.0127	0.44453	0.87701	1.84332	2.04826	2.06281	2.52657	2.9103	3.09721	3.13326	3.4975	3.51875	3.54225	3.65251	3.76062	3.91376	4.00026	4.10224	4.17339	4.21308	4.2827	4.41108	4.45545	4.47038	4.53959
0.94188	-2.97722	-2.9304	-2.87815	-2.83595	-2.81621	-2.79671	-2.73801	-2.67145	-2.54727	-2.3201	-2.07148	-2.02525	-1.90471	-1.80826	-1.72209	-1.63315	-1.5006	-1.4643	-1.44862	-1.42131	-1.33581	-1.30625	-0.8149	-0.19967	-0.01473	0.44653	0.87391	1.84648	2.05164	2.06433	2.52655	2.91682	3.10152	3.13686	3.49868	3.51821	3.5473	3.6607	3.76899	3.9197	3.99979	4.10741	4.18543	4.21702	4.29313	4.41781	4.46489	4.48058	4.54893
0.9577	-2.97236	-2.92929	-2.87985	-2.83689	-2.81884	-2.79912	-2.74033	-2.66904	-2.55334	-2.31683	-2.05719	-2.00632	-1.90035	-1.80916	-1.72204	-1.62703	-1.5048	-1.46272	-1.4444	-1.42035	-1.33787	-1.30738	-0.81731	-0.20166	-0.01681	0.44843	0.87061	1.84978	2.05523	2.06594	2.5264	2.92375	3.1056	3.14107	3.49968	3.51804	3.55282	3.6692	3.77808	3.92597	3.99928	4.11268	4.19661	4.2225	4.30432	4.42555	4.47355	4.49458	4.55895
0.97351	-2.96779	-2.92863	-2.88113	-2.83787	-2.82126	-2.80187	-2.74246	-2.66629	-2.55945	-2.31383	-2.04323	-1.98619	-1.89463	-1.81022	-1.72199	-1.62056	-1.5091	-1.46126	-1.43971	-1.41913	-1.33982	-1.3084	-0.8199	-0.20368	-0.01892	0.45018	0.86714	1.85318	2.05896	2.06766	2.52608	2.93106	3.10932	3.14599	3.50049	3.5184	3.55866	3.67795	3.78784	3.93255	3.99875	4.11816	4.20514	4.23111	4.31631	4.43452	4.48186	4.51164	4.56956
0.98933	-2.96361	-2.92849	-2.882	-2.83898	-2.8233	-2.80484	-2.74429	-2.66321	-2.56558	-2.31112	-2.03016	-1.96499	-1.88718	-1.81144	-1.72195	-1.61377	-1.51339	-1.45989	-1.43471	-1.41755	-1.34155	-1.30928	-0.82264	-0.20573	-0.02101	0.45174	0.86351	1.85666	2.06275	2.06954	2.52557	2.93873	3.11257	3.15165	3.50114	3.51931	3.56472	3.6869	3.79822	3.93938	3.99828	4.12389	4.21069	4.24301	4.32926	4.44486	4.49044	4.5308	4.58075
1.00515	-2.95985	-2.92892	-2.88249	-2.84035	-2.82483	-2.80787	-2.74575	-2.65983	-2.57169	-2.30873	-2.01855	-1.94289	-1.87763	-1.81281	-1.72192	-1.60671	-1.51754	-1.45861	-1.42968	-1.41541	-1.34293	-1.31001	-0.82552	-0.20777	-0.02306	0.45306	0.85974	1.86021	2.06639	2.07175	2.52485	2.94673	3.11534	3.15803	3.50167	3.52074	3.5709	3.69596	3.80914	3.94639	3.99798	4.12988	4.21462	4.25672	4.34329	4.45657	4.49961	4.55146	4.59256
1.02096	-2.95648	-2.9299	-2.88263	-2.84206	-2.82598	-2.81064	-2.74674	-2.65615	-2.57775	-2.30668	-2.00887	-1.92011	-1.86579	-1.81428	-1.7219	-1.59944	-1.52142	-1.45738	-1.42498	-1.4124	-1.34383	-1.3106	-0.82852	-0.2098	-0.02505	0.4541	0.85586	1.86381	2.06952	2.0746	2.5239	2.95502	3.11765	3.16505	3.50217	3.52263	3.57717	3.70503	3.8205	3.95346	3.99801	4.13614	4.21798	4.27117	4.3585	4.46956	4.5095	4.57311	4.6051
1.03678	-2.95339	-2.93134	-2.88254	-2.84399	-2.8272	-2.81264	-2.74714	-2.65222	-2.58371	-2.30498	-2.00135	-1.89688	-1.85179	-1.81575	-1.7219	-1.59201	-1.52486	-1.45618	-1.42093	-1.40826	-1.34413	-1.311	-0.83163	-0.21179	-0.02694	0.45481	0.85188	1.86744	2.07197	2.07823	2.52269	2.96359	3.11958	3.17262	3.50271	3.52491	3.58344	3.71399	3.83217	3.96038	3.99866	4.14265	4.22131	4.28591	4.37485	4.4837	4.52015	4.59529	4.61856
1.05259	-2.95048	-2.93298	-2.88238	-2.84593	-2.82908	-2.81337	-2.74682	-2.64807	-2.58947	-2.30364	-1.99596	-1.87353	-1.83637	-1.81673	-1.7219	-1.58451	-1.52764	-1.45501	-1.41742	-1.40307	-1.3437	-1.31117	-0.83483	-0.21372	-0.02871	0.45516	0.84782	1.8711	2.07395	2.08237	2.52122	2.9724	3.12118	3.18064	3.50333	3.52754	3.58969	3.72274	3.84399	3.96686	4.00029	4.14943	4.2249	4.30089	4.39221	4.49878	4.53154	4.61733	4.63336
1.06841	-2.948	-2.93407	-2.88236	-2.84759	-2.83175	-2.81283	-2.74566	-2.64382	-2.59491	-2.30266	-1.99249	-1.85051	-1.82456	-1.81259	-1.72192	-1.57707	-1.52953	-1.45383	-1.41405	-1.39723	-1.34245	-1.31106	-0.83809	-0.21556	-0.03032	0.45512	0.84371	1.87478	2.07572	2.08674	2.51947	2.98142	3.12255	3.18899	3.50406	3.53047	3.59585	3.73114	3.85576	3.97258	4.00333	4.15648	4.22893	4.31617	4.41036	4.51459	4.54361	4.63784	4.65067
1.08423	-2.94708	-2.93295	-2.88276	-2.84878	-2.83482	-2.81141	-2.74354	-2.6397	-2.59973	-2.30205	-1.99068	-1.82931	-1.8226	-1.79655	-1.72193	-1.56986	-1.53018	-1.45263	-1.41046	-1.39101	-1.34039	-1.31053	-0.84139	-0.21731	-0.03176	0.45466	0.83956	1.87846	2.07736	2.09119	2.51744	2.99062	3.12373	3.19759	3.50491	3.53367	3.6019	3.73908	3.86721	3.97741	4.00803	4.16381	4.23359	4.33187	4.42905	4.53084	4.55635	4.6556	4.67141
1.10004	-2.94836	-2.92863	-2.88376	-2.8495	-2.83774	-2.80948	-2.74039	-2.63626	-2.60336	-2.3018	-1.99024	-1.82611	-1.80632	-1.77768	-1.72193	-1.56312	-1.52922	-1.45136	-1.40641	-1.38449	-1.33763	-1.3094	-0.84471	-0.21894	-0.03299	0.45377	0.8354	1.88215	2.07893	2.09565	2.51513	2.99997	3.12479	3.20636	3.50588	3.53711	3.6078	3.74645	3.87805	3.98162	4.01428	4.17146	4.23903	4.34807	4.44803	4.54715	4.5698	4.67166	4.69421
1.11586	-2.9507	-2.92231	-2.88538	-2.85019	-2.83977	-2.8072	-2.73619	-2.63444	-2.60479	-2.3019	-1.99093	-1.82786	-1.78736	-1.7584	-1.7219	-1.557	-1.52632	-1.44999	-1.40182	-1.37751	-1.33445	-1.30739	-0.84803	-0.22043	-0.034	0.45243	0.83125	1.88584	2.08043	2.10005	2.51254	3.00943	3.12577	3.21523	3.507	3.54075	3.61351	3.75314	3.88795	3.98579	4.02164	4.17947	4.2454	4.36483	4.46709	4.56297	4.58416	4.68687	4.71783
1.13167	-2.953	-2.91545	-2.8874	-2.85162	-2.84014	-2.80457	-2.73096	-2.63513	-2.6031	-2.30235	-1.99258	-1.82983	-1.77065	-1.73953	-1.72179	-1.5514	-1.52143	-1.44845	-1.39672	-1.36974	-1.33128	-1.30412	-0.85132	-0.22176	-0.03476	0.45065	0.82711	1.88952	2.08189	2.10436	2.50967	3.01895	3.12673	3.22413	3.50824	3.54455	3.61902	3.75906	3.89659	3.99046	4.02967	4.18787	4.25284	4.38212	4.48604	4.57772	4.59968	4.70123	4.74185
1.14749	-2.95452	-2.90935	-2.88928	-2.8539	-2.83892	-2.8015	-2.72484	-2.63807	-2.59852	-2.30312	-1.99503	-1.83182	-1.75658	-1.72243	-1.72088	-1.54586	-1.51494	-1.44667	-1.39128	-1.36074	-1.32846	-1.29933	-0.85456	-0.22293	-0.03528	0.44841	0.82302	1.8932	2.0833	2.10852	2.50654	3.02851	3.12769	3.23302	3.50962	3.54849	3.6243	3.76416	3.90375	3.99598	4.03803	4.19671	4.26147	4.39986	4.50475	4.59108	4.61633	4.71463	4.76612
1.16331	-2.9548	-2.90549	-2.88993	-2.85656	-2.83684	-2.79786	-2.71795	-2.64232	-2.59196	-2.30418	-1.99816	-1.83374	-1.74536	-1.72105	-1.70579	-1.53984	-1.50739	-1.44456	-1.38568	-1.35024	-1.32602	-1.29295	-0.85774	-0.2239	-0.03552	0.44573	0.81897	1.89686	2.08469	2.11251	2.50316	3.03806	3.1287	3.24183	3.51114	3.55252	3.62935	3.76839	3.90939	4.00243	4.04648	4.20602	4.27137	4.41793	4.52309	4.60312	4.63367	4.72724	4.79016
1.17912	-2.95388	-2.90495	-2.88835	-2.85923	-2.83447	-2.79362	-2.71049	-2.64718	-2.58413	-2.3055	-2.00185	-1.83555	-1.73719	-1.71983	-1.6923	-1.53304	-1.49924	-1.442	-1.38002	-1.33854	-1.32338	-1.28514	-0.86082	-0.22468	-0.03549	0.44262	0.815	1.9005	2.08606	2.11629	2.49955	3.04754	3.12976	3.25053	3.51279	3.5566	3.63415	3.77172	3.9136	4.00969	4.05485	4.21583	4.28257	4.43616	4.54098	4.61405	4.65109	4.73951	4.81015
1.19494	-2.95225	-2.90666	-2.88549	-2.86175	-2.83214	-2.78882	-2.70267	-2.6523	-2.57541	-2.30704	-2.006	-1.83721	-1.73221	-1.71762	-1.68148	-1.52556	-1.49083	-1.43889	-1.37428	-1.32852	-1.31762	-1.27601	-0.86378	-0.22524	-0.03519	0.43911	0.81111	1.90412	2.08742	2.11984	2.49575	3.05692	3.13092	3.25906	3.51458	3.56072	3.6387	3.77415	3.91662	4.01749	4.06302	4.22616	4.29503	4.45436	4.55833	4.62408	4.66801	4.75207	4.82851
1.21076	-2.95037	-2.90912	-2.88262	-2.86406	-2.83	-2.78367	-2.69471	-2.65747	-2.56607	-2.30872	-2.01054	-1.83869	-1.72983	-1.71474	-1.67336	-1.51781	-1.48234	-1.43513	-1.36841	-1.32413	-1.30506	-1.2655	-0.8666	-0.22558	-0.0346	0.43523	0.80731	1.90771	2.08878	2.12312	2.49177	3.06614	3.13217	3.2674	3.5165	3.56482	3.643	3.7757	3.91871	4.02553	4.0709	4.237	4.30868	4.47232	4.57505	4.63336	4.68393	4.76549	4.84744
1.22657	-2.94853	-2.91163	-2.88017	-2.86608	-2.82805	-2.77836	-2.6869	-2.66248	-2.55633	-2.31049	-2.01538	-1.83997	-1.72891	-1.71203	-1.66769	-1.51042	-1.47384	-1.43071	-1.36243	-1.32139	-1.29028	-1.25326	-0.86928	-0.2257	-0.03375	0.431	0.80362	1.91125	2.09016	2.12613	2.48764	3.07515	3.13355	3.27551	3.51856	3.56889	3.64705	3.77642	3.92012	4.03356	4.07845	4.24834	4.32337	4.48981	4.59103	4.64204	4.69848	4.78013	4.86678
1.24239	-2.94687	-2.91385	-2.87824	-2.86771	-2.82626	-2.77309	-2.67985	-2.66681	-2.54643	-2.31226	-2.02042	-1.84104	-1.72868	-1.70997	-1.66407	-1.50392	-1.4654	-1.42574	-1.35654	-1.3182	-1.27598	-1.23879	-0.87178	-0.22558	-0.03265	0.42648	0.80004	1.91474	2.09156	2.12884	2.4834	3.08388	3.13506	3.28335	3.52073	3.57288	3.65087	3.77634	3.92103	4.04137	4.08562	4.26011	4.33891	4.50663	4.60616	4.65031	4.7115	4.79608	4.88632
1.2582	-2.94547	-2.91563	-2.87691	-2.86878	-2.82461	-2.76802	-2.67685	-2.66727	-2.53659	-2.31393	-2.0256	-1.8419	-1.72879	-1.70864	-1.6621	-1.49861	-1.45711	-1.42044	-1.35115	-1.31375	-1.26312	-1.22195	-0.8741	-0.22523	-0.03129	0.4217	0.79659	1.91816	2.09301	2.13124	2.47909	3.09228	3.13673	3.29091	3.52301	3.57678	3.65446	3.77555	3.92158	4.04887	4.09239	4.27225	4.35509	4.52256	4.62025	4.6584	4.72306	4.81318	4.90587
1.27402	-2.94433	-2.9169	-2.8763	-2.86905	-2.82307	-2.76323	-2.67996	-2.66185	-2.52705	-2.31541	-2.03083	-1.84253	-1.72909	-1.70797	-1.66139	-1.4945	-1.44906	-1.41509	-1.34673	-1.30752	-1.25177	-1.20323	-0.87623	-0.22465	-0.02972	0.41671	0.79327	1.92149	2.0945	2.13333	2.47474	3.10025	3.1386	3.29815	3.52539	3.58057	3.65783	3.77411	3.92188	4.05598	4.09875	4.28465	4.37166	4.53742	4.63305	4.6666	4.73336	4.83109	4.92527
1.28984	-2.94343	-2.91767	-2.87635	-2.86845	-2.82162	-2.75879	-2.68436	-2.65544	-2.51804	-2.31658	-2.03605	-1.84296	-1.72951	-1.70785	-1.6616	-1.49145	-1.44136	-1.40993	-1.34351	-1.29945	-1.24159	-1.18341	-0.87816	-0.22386	-0.02795	0.41157	0.7901	1.92474	2.09605	2.13509	2.4704	3.1077	3.14069	3.30506	3.52784	3.58423	3.66101	3.77209	3.922	4.06268	4.1047	4.2972	4.38838	4.55107	4.64431	4.6752	4.74264	4.84942	4.94437
1.30565	-2.9427	-2.918	-2.87671	-2.86722	-2.82026	-2.75472	-2.68885	-2.64925	-2.50976	-2.31735	-2.04119	-1.84318	-1.73001	-1.70817	-1.66248	-1.48925	-1.43406	-1.40512	-1.34133	-1.28995	-1.23226	-1.16319	-0.87988	-0.22287	-0.02601	0.40633	0.78708	1.92787	2.09767	2.13653	2.46609	3.11452	3.14308	3.31162	3.53034	3.58774	3.664	3.76959	3.92198	4.06898	4.11024	4.30977	4.405	4.56339	4.65389	4.68435	4.75111	4.86781	4.96302
1.32147	-2.94208	-2.918	-2.87706	-2.86561	-2.819	-2.75102	-2.69323	-2.64349	-2.50239	-2.31764	-2.04619	-1.84321	-1.73056	-1.70882	-1.66381	-1.48771	-1.42718	-1.40075	-1.33992	-1.27964	-1.22359	-1.14308	-0.88142	-0.22171	-0.02394	0.40106	0.78423	1.93087	2.09937	2.13765	2.46186	3.12059	3.14585	3.31781	3.53287	3.59108	3.66683	3.76668	3.92186	4.07489	4.11536	4.32223	4.4213	4.57432	4.66191	4.69394	4.75895	4.88594	4.98107
1.33728	-2.94151	-2.91778	-2.87723	-2.86375	-2.81784	-2.74771	-2.69743	-2.63824	-2.49603	-2.3174	-2.05099	-1.84307	-1.73115	-1.70973	-1.66543	-1.48665	-1.42076	-1.39681	-1.33901	-1.26909	-1.21548	-1.12347	-0.88276	-0.2204	-0.02177	0.39581	0.78155	1.93373	2.10114	2.13844	2.45775	3.12578	3.14904	3.32361	3.53539	3.59425	3.66952	3.76344	3.92165	4.08042	4.12007	4.33446	4.43705	4.58385	4.66867	4.70364	4.76626	4.90357	4.99836
1.3531	-2.94097	-2.91745	-2.87713	-2.8617	-2.81679	-2.74477	-2.7014	-2.63353	-2.49073	-2.31662	-2.05555	-1.84279	-1.73176	-1.71083	-1.6672	-1.48597	-1.41479	-1.3933	-1.33843	-1.25873	-1.20788	-1.10462	-0.88394	-0.21897	-0.01954	0.39065	0.77904	1.93642	2.10298	2.13893	2.45379	3.13007	3.15265	3.32902	3.53787	3.59724	3.67208	3.75994	3.92139	4.08559	4.12437	4.34632	4.45207	4.592	4.67448	4.71308	4.77313	4.92048	5.01473
1.36892	-2.94044	-2.9171	-2.87674	-2.85949	-2.81586	-2.74219	-2.70512	-2.62938	-2.48649	-2.31533	-2.05983	-1.84238	-1.73238	-1.71205	-1.66902	-1.48555	-1.4093	-1.39018	-1.33805	-1.2489	-1.20079	-1.08677	-0.88496	-0.21746	-0.01729	0.38564	0.77673	1.93894	2.10491	2.13913	2.45003	3.13351	3.15657	3.33401	3.54028	3.60004	3.67453	3.75627	3.92109	4.0904	4.12827	4.35767	4.46618	4.59884	4.67959	4.72198	4.77961	4.93648	5.03002
1.38473	-2.93994	-2.91678	-2.87606	-2.85716	-2.81507	-2.73995	-2.70857	-2.62576	-2.48323	-2.31363	-2.06379	-1.84188	-1.73298	-1.71335	-1.6708	-1.48533	-1.40428	-1.38741	-1.33781	-1.23982	-1.1942	-1.0701	-0.88585	-0.21591	-0.01508	0.38085	0.77461	1.94126	2.1069	2.13903	2.4465	3.13626	3.16061	3.33859	3.54258	3.60264	3.67688	3.7525	3.92076	4.09485	4.13177	4.36841	4.47924	4.60447	4.68412	4.73017	4.7857	4.95143	5.0441
1.40055	-2.93948	-2.91654	-2.87514	-2.85476	-2.81441	-2.73804	-2.71171	-2.62269	-2.48083	-2.31161	-2.0674	-1.84132	-1.73356	-1.71468	-1.67249	-1.48524	-1.39976	-1.38498	-1.33767	-1.23163	-1.18815	-1.05475	-0.88663	-0.21437	-0.01293	0.37635	0.77269	1.94338	2.10895	2.13867	2.44324	3.13847	3.16458	3.34273	3.54473	3.60503	3.67915	3.7487	3.92042	4.09894	4.13488	4.37841	4.49113	4.60902	4.68816	4.73755	4.79139	4.96519	5.05683
1.41637	-2.93908	-2.91637	-2.87405	-2.85236	-2.81389	-2.73646	-2.71451	-2.62012	-2.47915	-2.30942	-2.07063	-1.84072	-1.7341	-1.71599	-1.67404	-1.48525	-1.39574	-1.38286	-1.33758	-1.22441	-1.18267	-1.04085	-0.88733	-0.21287	-0.01091	0.3722	0.77098	1.94528	2.11104	2.13805	2.44028	3.14026	3.16831	3.34642	3.54671	3.60719	3.68133	3.74495	3.92008	4.10264	4.13759	4.38755	4.50176	4.61261	4.69171	4.74404	4.79662	4.97763	5.06812
1.43218	-2.93873	-2.91628	-2.87287	-2.85001	-2.81352	-2.73519	-2.71696	-2.61803	-2.47804	-2.3072	-2.07346	-1.84013	-1.7346	-1.71723	-1.67542	-1.48531	-1.39223	-1.38105	-1.33753	-1.2182	-1.17781	-1.02851	-0.88796	-0.21146	-0.00904	0.36845	0.76949	1.94695	2.11317	2.13721	2.43764	3.14173	3.1717	3.34965	3.54848	3.60912	3.68342	3.74133	3.91975	4.10593	4.13991	4.39573	4.51106	4.61537	4.69481	4.74965	4.80135	4.98865	5.07792
1.448	-2.93845	-2.91625	-2.87168	-2.8478	-2.81326	-2.73422	-2.719	-2.61637	-2.47734	-2.30509	-2.07588	-1.83956	-1.73503	-1.71838	-1.67661	-1.48541	-1.38924	-1.37953	-1.3375	-1.213	-1.1736	-1.01784	-0.88853	-0.21019	-0.00738	0.36518	0.76821	1.94837	2.11529	2.13617	2.43536	3.14291	3.17466	3.35241	3.55002	3.61079	3.6854	3.73794	3.91945	4.10878	4.14186	4.40285	4.51899	4.61745	4.69743	4.75437	4.80549	4.99815	5.08617
1.46381	-2.93823	-2.91626	-2.87059	-2.84581	-2.81312	-2.73353	-2.72064	-2.6151	-2.47694	-2.30319	-2.07788	-1.83905	-1.7354	-1.71937	-1.67759	-1.48552	-1.38678	-1.37829	-1.33748	-1.20879	-1.17009	-1.00894	-0.88904	-0.20909	-0.00597	0.36242	0.76716	1.94955	2.11737	2.13497	2.43346	3.14385	3.17714	3.35468	3.55131	3.6122	3.68721	3.73487	3.91919	4.11117	4.14344	4.40881	4.52549	4.61896	4.69959	4.75822	4.80899	5.00606	5.09289
1.47963	-2.93806	-2.91629	-2.86965	-2.84413	-2.81307	-2.73309	-2.72185	-2.61417	-2.47673	-2.30162	-2.07944	-1.83861	-1.73569	-1.72019	-1.67836	-1.48562	-1.38486	-1.37733	-1.33748	-1.20556	-1.16732	-1.00189	-0.88948	-0.2082	-0.00483	0.36022	0.76635	1.95047	2.11935	2.13367	2.43197	3.14457	3.1791	3.35647	3.55233	3.61331	3.68879	3.73225	3.91897	4.11307	4.14465	4.41355	4.53057	4.62001	4.70128	4.7612	4.81177	5.01228	5.09808
1.49545	-2.93795	-2.91633	-2.86893	-2.84285	-2.81307	-2.73286	-2.72267	-2.61354	-2.47664	-2.30044	-2.08056	-1.83829	-1.7359	-1.7208	-1.67891	-1.4857	-1.38348	-1.37665	-1.33748	-1.20327	-1.16532	-0.99678	-0.88982	-0.20754	-0.004	0.35863	0.76576	1.95114	2.12113	2.13238	2.43088	3.14508	3.18051	3.35775	3.55306	3.61412	3.69004	3.73022	3.91881	4.11444	4.14551	4.41698	4.5342	4.6207	4.70248	4.76332	4.81379	5.01678	5.10176
1.51126	-2.93788	-2.91635	-2.86848	-2.84204	-2.81308	-2.73276	-2.72313	-2.61318	-2.4766	-2.29971	-2.08123	-1.83809	-1.73603	-1.72117	-1.67924	-1.48575	-1.38265	-1.37625	-1.33748	-1.2019	-1.16411	-0.99368	-0.89004	-0.20713	-0.00349	0.35766	0.76541	1.95154	2.12249	2.13132	2.43023	3.14538	3.18137	3.35852	3.55351	3.61461	3.69086	3.72893	3.91872	4.11528	4.14602	4.41906	4.53638	4.62108	4.70321	4.76459	4.81502	5.01949	5.10396
1.52708	-2.93786	-2.91636	-2.86833	-2.84177	-2.81309	-2.73273	-2.72328	-2.61306	-2.47659	-2.29947	-2.08146	-1.83802	-1.73607	-1.72129	-1.67935	-1.48577	-1.38238	-1.37611	-1.33748	-1.20145	-1.16371	-0.99265	-0.89011	-0.207	-0.00332	0.35734	0.76529	1.95167	2.12303	2.13088	2.43001	3.14548	3.18165	3.35878	3.55366	3.61478	3.69115	3.72849	3.91868	4.11556	4.14619	4.41975	4.53711	4.6212	4.70345	4.76502	4.81544	5.0204	5.10469
1.52708	-2.93786	-2.91636	-2.86833	-2.84177	-2.81309	-2.73273	-2.72328	-2.61306	-2.47659	-2.29947	-2.08146	-1.83802	-1.73607	-1.72129	-1.67935	-1.48577	-1.38238	-1.37611	-1.33748	-1.20145	-1.16371	-0.99265	-0.89011	-0.207	-0.00332	0.35734	0.76529	1.95167	2.12303	2.13088	2.43001	3.14548	3.18165	3.35878	3.55366	3.61478	3.69115	3.72849	3.91868	4.11556	4.14619	4.41975	4.53711	4.6212	4.70345	4.76502	4.81544	5.0204	5.10469
1.53087	-2.93787	-2.91638	-2.86855	-2.84178	-2.81318	-2.73271	-2.72326	-2.61303	-2.47641	-2.29941	-2.08136	-1.83802	-1.73607	-1.72129	-1.67934	-1.48578	-1.38238	-1.37612	-1.33748	-1.20144	-1.1637	-0.99265	-0.89009	-0.20711	-0.00397	0.35814	0.76536	1.9513	2.11819	2.13548	2.43053	3.1454	3.18166	3.35871	3.55366	3.61478	3.69109	3.72854	3.91873	4.11557	4.1462	4.41971	4.53712	4.62118	4.70316	4.76528	4.81547	5.02043	5.10468
1.53466	-2.93788	-2.91643	-2.8692	-2.84183	-2.81342	-2.73265	-2.72321	-2.61293	-2.47587	-2.29925	-2.08105	-1.83803	-1.73607	-1.72129	-1.6793	-1.48582	-1.3824	-1.37616	-1.33748	-1.20142	-1.16369	-0.99268	-0.89003	-0.20746	-0.0059	0.36052	0.76557	1.95019	2.11067	2.14232	2.43206	3.14518	3.18169	3.35852	3.55367	3.61476	3.69094	3.72869	3.91888	4.11561	4.14621	4.41959	4.53717	4.62113	4.70232	4.76604	4.81559	5.02053	5.10465
1.53846	-2.9379	-2.91651	-2.87029	-2.8419	-2.8138	-2.73256	-2.72311	-2.61278	-2.47498	-2.29899	-2.08054	-1.83805	-1.73607	-1.72129	-1.67922	-1.48588	-1.38243	-1.37621	-1.33749	-1.20138	-1.16366	-0.99271	-0.88993	-0.20804	-0.00905	0.36442	0.76592	1.94831	2.10283	2.14907	2.43461	3.14482	3.18173	3.3582	3.55369	3.61474	3.69068	3.72893	3.91913	4.11568	4.14623	4.41938	4.53724	4.62105	4.70098	4.76727	4.81578	5.02068	5.10461
1.54225	-2.93794	-2.91662	-2.87183	-2.84198	-2.81428	-2.73243	-2.72299	-2.61257	-2.47375	-2.29863	-2.07983	-1.83807	-1.73607	-1.72129	-1.67912	-1.48597	-1.38247	-1.37629	-1.33749	-1.20133	-1.16362	-0.99276	-0.88978	-0.20887	-0.01331	0.36973	0.76642	1.94561	2.09499	2.15548	2.43813	3.1443	3.18179	3.35775	3.55372	3.61471	3.69033	3.72926	3.91947	4.11578	4.14626	4.4191	4.53734	4.62092	4.69918	4.76889	4.81604	5.0209	5.10455
1.54604	-2.938	-2.91678	-2.87382	-2.84207	-2.81483	-2.73229	-2.72282	-2.61231	-2.47221	-2.29816	-2.07892	-1.83809	-1.73606	-1.7213	-1.67899	-1.48608	-1.38253	-1.37639	-1.3375	-1.20127	-1.16357	-0.99282	-0.88959	-0.20997	-0.01855	0.37635	0.76708	1.94204	2.08731	2.16148	2.44258	3.14364	3.18186	3.35717	3.55375	3.61466	3.68989	3.72968	3.91991	4.1159	4.1463	4.41873	4.53747	4.62077	4.69701	4.77084	4.81639	5.02119	5.10448
1.54984	-2.93808	-2.91698	-2.87625	-2.84214	-2.8154	-2.73214	-2.72263	-2.61201	-2.47037	-2.29759	-2.07779	-1.83812	-1.73605	-1.7213	-1.67882	-1.48621	-1.38259	-1.3765	-1.33751	-1.20119	-1.1635	-0.9929	-0.88936	-0.21135	-0.02461	0.38413	0.76789	1.93755	2.07993	2.16705	2.44793	3.14283	3.18195	3.35648	3.55379	3.61462	3.68938	3.73016	3.92045	4.11605	4.14634	4.41828	4.53763	4.62058	4.69452	4.77304	4.81683	5.02153	5.10439
1.55363	-2.9382	-2.91724	-2.87909	-2.8422	-2.81596	-2.73199	-2.72241	-2.61169	-2.46826	-2.29692	-2.07647	-1.83815	-1.73605	-1.7213	-1.67863	-1.48638	-1.38268	-1.37663	-1.33753	-1.20109	-1.16343	-0.99298	-0.88909	-0.21305	-0.03134	0.39293	0.76887	1.93208	2.07298	2.17216	2.45412	3.14188	3.18204	3.35567	3.55384	3.61456	3.6888	3.7307	3.92107	4.11623	4.14639	4.41775	4.53782	4.62036	4.6918	4.77542	4.81735	5.02193	5.10429
1.55742	-2.93837	-2.91757	-2.88229	-2.84223	-2.81648	-2.73185	-2.72217	-2.61134	-2.46592	-2.29616	-2.07493	-1.83819	-1.73604	-1.7213	-1.67841	-1.48656	-1.38277	-1.37678	-1.33754	-1.20099	-1.16334	-0.99309	-0.88877	-0.21508	-0.03858	0.4026	0.77004	1.9256	2.06654	2.17683	2.46108	3.14077	3.18215	3.35475	3.55389	3.61449	3.68817	3.7313	3.92179	4.11644	4.14645	4.41714	4.53803	4.6201	4.68887	4.77793	4.81797	5.02238	5.10418
1.56121	-2.93859	-2.91799	-2.88578	-2.84224	-2.81694	-2.73172	-2.72191	-2.61097	-2.46338	-2.2953	-2.0732	-1.83824	-1.73603	-1.7213	-1.67816	-1.48678	-1.38289	-1.37695	-1.33756	-1.20087	-1.16324	-0.9932	-0.88842	-0.21749	-0.04616	0.41302	0.7714	1.91808	2.06068	2.18107	2.46875	3.13952	3.18226	3.35372	3.55395	3.61442	3.68749	3.73193	3.9226	4.11667	4.14652	4.41646	4.53826	4.61981	4.68581	4.78051	4.8187	5.0229	5.10405
1.56501	-2.93891	-2.91856	-2.88944	-2.84221	-2.81732	-2.73162	-2.72163	-2.6106	-2.46066	-2.29436	-2.07125	-1.83829	-1.73601	-1.72131	-1.67788	-1.48702	-1.38302	-1.37713	-1.33758	-1.20074	-1.16313	-0.99333	-0.88802	-0.22031	-0.05393	0.42404	0.77297	1.90953	2.05542	2.18491	2.47707	3.13811	3.18238	3.35258	3.55402	3.61434	3.68678	3.73259	3.92349	4.11693	4.14659	4.4157	4.53852	4.61949	4.68264	4.78311	4.81954	5.02346	5.10391
1.5688	-2.93933	-2.9193	-2.89313	-2.84215	-2.81763	-2.73153	-2.72134	-2.61023	-2.4578	-2.29334	-2.0691	-1.83834	-1.73599	-1.72131	-1.67758	-1.48728	-1.38318	-1.37731	-1.3376	-1.20059	-1.16301	-0.99347	-0.88758	-0.22358	-0.06175	0.43556	0.77478	1.90001	2.05078	2.18836	2.48596	3.13655	3.18251	3.35135	3.55409	3.61425	3.68604	3.73328	3.92446	4.11721	4.14668	4.41486	4.5388	4.61914	4.67939	4.78569	4.82049	5.02408	5.10377
1.57259	-2.93992	-2.92031	-2.89668	-2.84206	-2.81787	-2.73147	-2.72105	-2.60986	-2.45484	-2.29224	-2.06675	-1.8384	-1.73597	-1.72132	-1.67724	-1.48758	-1.38335	-1.37751	-1.33762	-1.20044	-1.16287	-0.99362	-0.8871	-0.22736	-0.06948	0.44745	0.77684	1.88957	2.04673	2.19147	2.49538	3.13484	3.18263	3.35003	3.55416	3.61416	3.68528	3.73397	3.92551	4.11752	4.14677	4.41395	4.53911	4.61876	4.6761	4.78823	4.82158	5.02474	5.10362
1.57639	-2.94071	-2.92165	-2.89988	-2.84194	-2.81802	-2.73142	-2.72074	-2.6095	-2.4518	-2.29106	-2.0642	-1.83847	-1.73595	-1.72133	-1.67688	-1.48789	-1.38355	-1.37771	-1.33764	-1.20027	-1.16273	-0.99378	-0.88657	-0.23166	-0.07701	0.45962	0.77918	1.87829	2.04321	2.19426	2.50524	3.13297	3.18276	3.34863	3.55425	3.61407	3.68451	3.73467	3.92663	4.11786	4.14686	4.41298	4.53943	4.61834	4.67278	4.79068	4.82281	5.02545	5.10346
1.58018	-2.94181	-2.92335	-2.90255	-2.8418	-2.81811	-2.7314	-2.72044	-2.60916	-2.44872	-2.28982	-2.06146	-1.83853	-1.73592	-1.72135	-1.67648	-1.48824	-1.38377	-1.37791	-1.33767	-1.20009	-1.16257	-0.99396	-0.88601	-0.23653	-0.08422	0.47196	0.78183	1.86625	2.04017	2.19675	2.5155	3.13094	3.18289	3.34715	3.55433	3.61397	3.68374	3.73537	3.92782	4.11821	4.14696	4.41193	4.53977	4.6179	4.66946	4.79302	4.82418	5.02619	5.1033
1.58397	-2.94329	-2.92532	-2.90459	-2.84164	-2.81812	-2.7314	-2.72013	-2.60883	-2.44562	-2.28852	-2.05852	-1.8386	-1.73589	-1.72137	-1.67607	-1.48861	-1.38402	-1.37811	-1.33769	-1.19991	-1.1624	-0.99415	-0.8854	-0.24198	-0.09103	0.48439	0.78482	1.85354	2.03755	2.19899	2.52611	3.12875	3.18301	3.3456	3.55442	3.61386	3.68296	3.73606	3.92907	4.1186	4.14707	4.41082	4.54012	4.61742	4.66615	4.79523	4.8257	5.02698	5.10313
1.58776	-2.94525	-2.92737	-2.90603	-2.84147	-2.81808	-2.73142	-2.71983	-2.60851	-2.44254	-2.28717	-2.05539	-1.83867	-1.73585	-1.72139	-1.67562	-1.48901	-1.3843	-1.37831	-1.33772	-1.19971	-1.16222	-0.99434	-0.88476	-0.24802	-0.09739	0.4968	0.78819	1.84024	2.0353	2.201	2.537	3.12639	3.18314	3.344	3.55451	3.61375	3.6822	3.73673	3.93039	4.11901	4.14718	4.40964	4.5405	4.61691	4.66287	4.7973	4.82737	5.0278	5.10297
1.59156	-2.94772	-2.92927	-2.90697	-2.84129	-2.81799	-2.73146	-2.71952	-2.60821	-2.43948	-2.28578	-2.05208	-1.83874	-1.73581	-1.72141	-1.67514	-1.48943	-1.38461	-1.3785	-1.33775	-1.19951	-1.16203	-0.99455	-0.88407	-0.25465	-0.10324	0.50911	0.79197	1.82643	2.03336	2.20279	2.54814	3.12386	3.18326	3.34234	3.55461	3.61364	3.68144	3.73739	3.93176	4.11943	4.1473	4.40841	4.54088	4.61637	4.65964	4.79922	4.82918	5.02865	5.10281
1.59535	-2.95058	-2.93092	-2.90752	-2.8411	-2.81784	-2.73151	-2.71922	-2.60792	-2.43648	-2.28435	-2.0486	-1.83881	-1.73576	-1.72144	-1.67464	-1.48989	-1.38495	-1.37869	-1.33778	-1.1993	-1.16182	-0.99476	-0.88334	-0.26184	-0.10857	0.52125	0.79622	1.81217	2.03168	2.2044	2.55949	3.12115	3.18337	3.34064	3.55471	3.61353	3.6807	3.73803	3.93318	4.11989	4.14742	4.40711	4.54128	4.6158	4.65646	4.80099	4.83112	5.02952	5.10265
1.59914	-2.95367	-2.93228	-2.9078	-2.8409	-2.81766	-2.73158	-2.71893	-2.60766	-2.43354	-2.2829	-2.04496	-1.83889	-1.73571	-1.72148	-1.67412	-1.49037	-1.38532	-1.37887	-1.33781	-1.19909	-1.16161	-0.99499	-0.88258	-0.26953	-0.11338	0.53312	0.80097	1.79752	2.03023	2.20585	2.57101	3.11827	3.18349	3.33891	3.55481	3.61342	3.67997	3.73865	3.93464	4.12036	4.14755	4.40577	4.54169	4.61519	4.65336	4.80262	4.83318	5.03042	5.1025
1.60294	-2.95675	-2.93343	-2.90786	-2.8407	-2.81743	-2.73167	-2.71864	-2.6074	-2.43069	-2.28143	-2.04117	-1.83897	-1.73565	-1.72152	-1.67356	-1.49087	-1.38571	-1.37903	-1.33783	-1.19887	-1.16138	-0.99522	-0.88177	-0.27769	-0.11768	0.54465	0.80627	1.78254	2.02897	2.20715	2.58266	3.11521	3.18359	3.33715	3.55491	3.6133	3.67927	3.73924	3.93614	4.12085	4.14768	4.40437	4.54211	4.61455	4.65034	4.80411	4.83533	5.03133	5.10235
1.60673	-2.95962	-2.93441	-2.90777	-2.84051	-2.81717	-2.73176	-2.71835	-2.60717	-2.42793	-2.27996	-2.03724	-1.83905	-1.73558	-1.72157	-1.67299	-1.4914	-1.38613	-1.37919	-1.33786	-1.19865	-1.16115	-0.99546	-0.88093	-0.28623	-0.12151	0.55577	0.81216	1.76727	2.02787	2.20831	2.59441	3.11197	3.1837	3.33538	3.55502	3.61319	3.67858	3.7398	3.93766	4.12136	4.14781	4.40293	4.54253	4.61386	4.64741	4.80548	4.83756	5.03226	5.10222
1.61052	-2.96214	-2.93529	-2.90756	-2.84031	-2.81688	-2.73187	-2.71806	-2.60695	-2.42527	-2.27848	-2.03319	-1.83912	-1.73551	-1.72162	-1.67239	-1.49196	-1.38657	-1.37934	-1.33789	-1.19842	-1.1609	-0.9957	-0.88006	-0.29509	-0.1249	0.5664	0.81867	1.75175	2.02691	2.20936	2.60624	3.10853	3.18379	3.3336	3.55512	3.61308	3.67792	3.74034	3.93922	4.12189	4.14795	4.40145	4.54297	4.61313	4.64459	4.80673	4.83985	5.03319	5.1021
1.61431	-2.96422	-2.9361	-2.90725	-2.84013	-2.81656	-2.73199	-2.71779	-2.60674	-2.42272	-2.27702	-2.02903	-1.8392	-1.73543	-1.72168	-1.67176	-1.49254	-1.38704	-1.37947	-1.33792	-1.19819	-1.16065	-0.99595	-0.87915	-0.30421	-0.1279	0.5765	0.82586	1.73602	2.02607	2.21031	2.61812	3.10491	3.18389	3.33182	3.55523	3.61296	3.67728	3.74084	3.94079	4.12243	4.14809	4.39993	4.5434	4.61236	4.64189	4.80789	4.84217	5.03413	5.102
1.61811	-2.96583	-2.93687	-2.90687	-2.83995	-2.81622	-2.73212	-2.71751	-2.60655	-2.42029	-2.27557	-2.02478	-1.83927	-1.73534	-1.72175	-1.67112	-1.49315	-1.38753	-1.3796	-1.33795	-1.19796	-1.16038	-0.99621	-0.8782	-0.3135	-0.13055	0.586	0.83373	1.7201	2.02533	2.21117	2.63002	3.10109	3.18397	3.33006	3.55533	3.61285	3.67667	3.74132	3.94237	4.12299	4.14824	4.39838	4.54384	4.61154	4.63931	4.80896	4.8445	5.03507	5.10191
1.6219	-2.967	-2.93761	-2.90643	-2.83978	-2.81587	-2.73225	-2.71725	-2.60638	-2.41797	-2.27415	-2.02046	-1.83935	-1.73524	-1.72182	-1.67045	-1.49378	-1.38803	-1.37972	-1.33798	-1.19773	-1.16011	-0.99647	-0.87723	-0.32291	-0.13288	0.59489	0.84229	1.70404	2.02467	2.21194	2.64193	3.09708	3.18405	3.32831	3.55544	3.61274	3.67609	3.74177	3.94396	4.12356	4.14838	4.3968	4.54428	4.61066	4.63688	4.80996	4.84683	5.03599	5.10183
1.62569	-2.96778	-2.93834	-2.90594	-2.83962	-2.81549	-2.73239	-2.71698	-2.60621	-2.41577	-2.27276	-2.01608	-1.83942	-1.73514	-1.72191	-1.66976	-1.49443	-1.38855	-1.37983	-1.33801	-1.1975	-1.15984	-0.99673	-0.87623	-0.33237	-0.13494	0.60313	0.85156	1.68785	2.02409	2.21264	2.65382	3.09287	3.18413	3.32658	3.55554	3.61264	3.67553	3.74218	3.94554	4.12414	4.14853	4.39521	4.54472	4.60973	4.63459	4.81089	4.84915	5.03691	5.10178
1.62949	-2.96824	-2.93906	-2.90542	-2.83947	-2.81511	-2.73254	-2.71673	-2.60606	-2.41369	-2.27141	-2.01168	-1.83949	-1.73503	-1.72199	-1.66906	-1.4951	-1.38908	-1.37993	-1.33804	-1.19728	-1.15955	-0.99699	-0.87521	-0.34181	-0.13676	0.61071	0.8615	1.67157	2.02357	2.21327	2.66568	3.08847	3.1842	3.32489	3.55564	3.61254	3.675	3.74257	3.94712	4.12473	4.14867	4.3936	4.54516	4.60874	4.63246	4.81176	4.85143	5.03781	5.10175
1.63328	-2.96843	-2.93977	-2.90487	-2.83933	-2.81472	-2.73269	-2.71648	-2.60591	-2.41172	-2.2701	-2.00726	-1.83956	-1.73491	-1.72209	-1.66834	-1.49579	-1.38961	-1.38002	-1.33807	-1.19705	-1.15926	-0.99726	-0.87416	-0.35119	-0.13837	0.61765	0.8721	1.65522	2.02311	2.21384	2.67749	3.08387	3.18426	3.32324	3.55574	3.61244	3.6745	3.74293	3.94868	4.12532	4.14882	4.39198	4.5456	4.60769	4.63049	4.81258	4.85367	5.0387	5.10174
1.63707	-2.96844	-2.94048	-2.9043	-2.8392	-2.81432	-2.73285	-2.71624	-2.60578	-2.40988	-2.26884	-2.00286	-1.83963	-1.73478	-1.7222	-1.66761	-1.4965	-1.39015	-1.38011	-1.3381	-1.19683	-1.15897	-0.99752	-0.8731	-0.36045	-0.13979	0.62396	0.88332	1.63882	2.0227	2.21436	2.68923	3.07907	3.18432	3.32164	3.55584	3.61234	3.67403	3.74326	3.95022	4.12592	4.14897	4.39036	4.54604	4.60658	4.62868	4.81335	4.85586	5.03956	5.10175
1.64086	-2.96828	-2.94119	-2.90372	-2.83908	-2.81392	-2.733	-2.71601	-2.60566	-2.40814	-2.26763	-1.99849	-1.83969	-1.73464	-1.72231	-1.66687	-1.49722	-1.39069	-1.38019	-1.33812	-1.19661	-1.15868	-0.99778	-0.87202	-0.36955	-0.14105	0.62967	0.89509	1.62241	2.02234	2.21483	2.70088	3.07409	3.18437	3.32008	3.55594	3.61225	3.67358	3.74356	3.95174	4.12652	4.14912	4.38876	4.54646	4.60542	4.62704	4.81408	4.85798	5.04039	5.10178
1.64466	-2.96801	-2.94189	-2.90314	-2.83898	-2.81352	-2.73315	-2.71578	-2.60554	-2.40652	-2.26647	-1.99418	-1.83975	-1.73449	-1.72243	-1.66612	-1.49795	-1.39123	-1.38026	-1.33815	-1.1964	-1.15838	-0.99804	-0.87093	-0.37845	-0.14217	0.63481	0.90736	1.60601	2.02201	2.21526	2.71244	3.06892	3.18442	3.31859	3.55603	3.61216	3.67316	3.74384	3.95321	4.12711	4.14927	4.38716	4.54689	4.60422	4.62556	4.81477	4.86004	5.04118	5.10184
1.64845	-2.96765	-2.9426	-2.90255	-2.83889	-2.81312	-2.73331	-2.71556	-2.60544	-2.40501	-2.26537	-1.98994	-1.8398	-1.73434	-1.72256	-1.66537	-1.49869	-1.39176	-1.38033	-1.33817	-1.1962	-1.15809	-0.99829	-0.86984	-0.3871	-0.14317	0.63942	0.92006	1.58965	2.02171	2.21564	2.72387	3.06356	3.18447	3.31715	3.55613	3.61208	3.67276	3.7441	3.95465	4.12771	4.14941	4.38559	4.5473	4.60299	4.62424	4.81541	4.86201	5.04195	5.10191
1.65224	-2.96722	-2.9433	-2.90198	-2.83881	-2.81273	-2.73346	-2.71535	-2.60534	-2.4036	-2.26433	-1.98581	-1.83985	-1.73418	-1.72269	-1.66461	-1.49943	-1.39229	-1.3804	-1.3382	-1.196	-1.1578	-0.99854	-0.86875	-0.39546	-0.14405	0.64354	0.93312	1.57337	2.02145	2.21599	2.73516	3.05804	3.18451	3.31579	3.55621	3.612	3.67239	3.74433	3.95604	4.12829	4.14955	4.38405	4.5477	4.60174	4.62305	4.81602	4.8639	5.04267	5.10201
1.65604	-2.96675	-2.94399	-2.90142	-2.83874	-2.81235	-2.73361	-2.71516	-2.60525	-2.4023	-2.26335	-1.98181	-1.8399	-1.73401	-1.72283	-1.66387	-1.50016	-1.3928	-1.38046	-1.33822	-1.19581	-1.15751	-0.99879	-0.86767	-0.40351	-0.14484	0.64721	0.94646	1.5572	2.02122	2.21631	2.7463	3.05235	3.18454	3.31449	3.5563	3.61193	3.67205	3.74453	3.95737	4.12886	4.14969	4.38254	4.5481	4.60048	4.622	4.81659	4.8657	5.04336	5.10212
1.65983	-2.96624	-2.94468	-2.90087	-2.83868	-2.81198	-2.73376	-2.71497	-2.60516	-2.4011	-2.26244	-1.97795	-1.83994	-1.73384	-1.72298	-1.66313	-1.50089	-1.39329	-1.38051	-1.33824	-1.19564	-1.15723	-0.99902	-0.86661	-0.41122	-0.14554	0.65047	0.96	1.54119	2.021	2.21659	2.75726	3.04652	3.18458	3.31327	3.55638	3.61186	3.67173	3.74472	3.95865	4.12942	4.14983	4.38109	4.54848	4.59924	4.62106	4.81713	4.8674	5.044	5.10225
1.66362	-2.9657	-2.94536	-2.90034	-2.83862	-2.81163	-2.7339	-2.71479	-2.60509	-2.39999	-2.26158	-1.97426	-1.83998	-1.73366	-1.72313	-1.6624	-1.50161	-1.39377	-1.38056	-1.33826	-1.19547	-1.15696	-0.99925	-0.86557	-0.41853	-0.14615	0.65337	0.97365	1.52538	2.02082	2.21685	2.76802	3.04055	3.1846	3.31212	3.55645	3.61179	3.67143	3.74489	3.95987	4.12996	4.14996	4.37969	4.54884	4.59802	4.62023	4.81763	4.869	5.0446	5.1024
1.66741	-2.96515	-2.94603	-2.89984	-2.83858	-2.81129	-2.73403	-2.71462	-2.60502	-2.39898	-2.26079	-1.97075	-1.84001	-1.73348	-1.72329	-1.66169	-1.50231	-1.39422	-1.38061	-1.33828	-1.19531	-1.1567	-0.99946	-0.86456	-0.42544	-0.1467	0.65593	0.98732	1.50983	2.02065	2.21708	2.77855	3.03448	3.18463	3.31105	3.55652	3.61173	3.67117	3.74504	3.96101	4.13047	4.15009	4.37835	4.54919	4.59685	4.6195	4.8181	4.8705	5.04516	5.10255
1.67121	-2.96459	-2.94668	-2.89936	-2.83854	-2.81097	-2.73416	-2.71447	-2.60495	-2.39806	-2.26007	-1.96746	-1.84004	-1.7333	-1.72344	-1.66101	-1.50299	-1.39465	-1.38065	-1.3383	-1.19516	-1.15645	-0.99967	-0.86359	-0.43191	-0.14719	0.65818	1.00091	1.49461	2.0205	2.21729	2.78882	3.02832	3.18465	3.31006	3.55659	3.61168	3.67092	3.74517	3.96209	4.13096	4.15021	4.37708	4.54952	4.59573	4.61885	4.81853	4.87189	5.04567	5.10271
1.675	-2.96403	-2.94732	-2.89891	-2.83851	-2.81067	-2.73428	-2.71432	-2.6049	-2.39723	-2.25941	-1.96438	-1.84007	-1.73312	-1.7236	-1.66036	-1.50364	-1.39505	-1.38069	-1.33832	-1.19502	-1.15621	-0.99986	-0.86266	-0.43792	-0.14762	0.66015	1.01431	1.47981	2.02037	2.21747	2.79879	3.02212	3.18467	3.30916	3.55665	3.61163	3.6707	3.74529	3.96308	4.13143	4.15033	4.37589	4.54983	4.59467	4.61829	4.81892	4.87317	5.04613	5.10288
1.67879	-2.96348	-2.94794	-2.8985	-2.83849	-2.81039	-2.73439	-2.71419	-2.60485	-2.39648	-2.25881	-1.96155	-1.84009	-1.73294	-1.72376	-1.65974	-1.50425	-1.39542	-1.38072	-1.33833	-1.19489	-1.15599	-1.00003	-0.86179	-0.44343	-0.14799	0.66187	1.02739	1.46552	2.02025	2.21763	2.80841	3.01592	3.18469	3.30834	3.55671	3.61159	3.6705	3.74539	3.96399	4.13186	4.15044	4.37479	4.55013	4.59369	4.61779	4.81928	4.87434	5.04655	5.10304
1.68259	-2.96293	-2.94854	-2.89813	-2.83847	-2.81014	-2.73449	-2.71407	-2.6048	-2.39582	-2.25828	-1.95897	-1.84011	-1.73277	-1.72391	-1.65917	-1.50482	-1.39575	-1.38076	-1.33834	-1.19478	-1.15579	-1.0002	-0.86098	-0.44843	-0.14832	0.66336	1.04001	1.45188	2.02015	2.21778	2.81762	3.00978	3.18471	3.3076	3.55676	3.61155	3.67032	3.74548	3.96482	4.13225	4.15054	4.37379	4.55039	4.59278	4.61736	4.8196	4.87539	5.04692	5.1032
1.68638	-2.96241	-2.9491	-2.89779	-2.83846	-2.80991	-2.73458	-2.71397	-2.60476	-2.39524	-2.25781	-1.95666	-1.84012	-1.73261	-1.72405	-1.65865	-1.50534	-1.39606	-1.38078	-1.33836	-1.19468	-1.1556	-1.00034	-0.86024	-0.4529	-0.14859	0.66463	1.05201	1.43902	2.02006	2.2179	2.82633	3.00378	3.18472	3.30695	3.5568	3.61151	3.67016	3.74556	3.96556	4.13261	4.15063	4.37288	4.55063	4.59197	4.61699	4.81989	4.87632	5.04725	5.10336
1.69017	-2.96192	-2.94963	-2.8975	-2.83844	-2.80972	-2.73466	-2.71388	-2.60472	-2.39474	-2.25741	-1.95464	-1.84013	-1.73246	-1.72419	-1.65819	-1.50581	-1.39633	-1.3808	-1.33837	-1.19459	-1.15544	-1.00047	-0.85958	-0.45681	-0.14883	0.66571	1.06318	1.42712	2.01999	2.218	2.83446	2.99801	3.18473	3.30638	3.55684	3.61148	3.67003	3.74562	3.9662	4.13292	4.15071	4.37208	4.55085	4.59126	4.61668	4.82014	4.87713	5.04753	5.1035
1.69397	-2.96147	-2.95011	-2.89724	-2.83844	-2.80955	-2.73473	-2.7138	-2.60469	-2.39432	-2.25706	-1.95291	-1.84014	-1.73232	-1.72431	-1.65778	-1.50621	-1.39655	-1.38082	-1.33838	-1.19451	-1.1553	-1.00058	-0.85901	-0.46015	-0.14903	0.66659	1.07331	1.41641	2.01992	2.21809	2.84185	2.9926	3.18474	3.3059	3.55687	3.61145	3.66992	3.74568	3.96675	4.13319	4.15078	4.3714	4.55103	4.59064	4.61642	4.82035	4.87782	5.04777	5.10362
1.69776	-2.96107	-2.95054	-2.89703	-2.83843	-2.80941	-2.73479	-2.71373	-2.60467	-2.39397	-2.25678	-1.95148	-1.84015	-1.7322	-1.72442	-1.65744	-1.50655	-1.39674	-1.38084	-1.33839	-1.19445	-1.15519	-1.00067	-0.85854	-0.46291	-0.14919	0.66731	1.08214	1.40711	2.01988	2.21816	2.84836	2.98772	3.18475	3.30551	3.5569	3.61143	3.66982	3.74572	3.9672	4.13341	4.15084	4.37083	4.55119	4.59013	4.61621	4.82052	4.87839	5.04796	5.10373
1.70155	-2.96073	-2.9509	-2.89687	-2.83843	-2.80929	-2.73483	-2.71368	-2.60465	-2.39371	-2.25657	-1.95036	-1.84016	-1.7321	-1.7245	-1.65717	-1.50682	-1.39689	-1.38085	-1.33839	-1.1944	-1.15509	-1.00074	-0.85816	-0.46507	-0.14931	0.66785	1.08941	1.39949	2.01984	2.21822	2.85378	2.98357	3.18475	3.3052	3.55692	3.61142	3.66975	3.74575	3.96756	4.13359	4.15088	4.37038	4.55131	4.58973	4.61604	4.82066	4.87883	5.04811	5.10382
1.70534	-2.96047	-2.95116	-2.89675	-2.83843	-2.80922	-2.73486	-2.71365	-2.60464	-2.39352	-2.25641	-1.94956	-1.84016	-1.73203	-1.72457	-1.65698	-1.50702	-1.397	-1.38086	-1.3384	-1.19437	-1.15503	-1.00079	-0.85789	-0.46662	-0.14939	0.66824	1.09485	1.3938	2.01981	2.21826	2.85789	2.98037	3.18475	3.30498	3.55694	3.61141	3.6697	3.74577	3.96781	4.13372	4.15091	4.37006	4.5514	4.58945	4.61593	4.82075	4.87914	5.04822	5.10388
1.70914	-2.96031	-2.95133	-2.89668	-2.83843	-2.80917	-2.73488	-2.71363	-2.60463	-2.39341	-2.25632	-1.94907	-1.84016	-1.73199	-1.72461	-1.65686	-1.50713	-1.39706	-1.38087	-1.3384	-1.19435	-1.15499	-1.00083	-0.85772	-0.46755	-0.14944	0.66847	1.09822	1.39029	2.01979	2.21828	2.86047	2.97834	3.18476	3.30485	3.55695	3.6114	3.66967	3.74579	3.96797	4.13379	4.15093	4.36987	4.55145	4.58927	4.61586	4.82081	4.87933	5.04828	5.10392
1.71293	-2.96026	-2.95139	-2.89666	-2.83842	-2.80915	-2.73489	-2.71362	-2.60463	-2.39337	-2.25629	-1.94891	-1.84016	-1.73197	-1.72462	-1.65682	-1.50717	-1.39708	-1.38087	-1.3384	-1.19434	-1.15497	-1.00084	-0.85767	-0.46786	-0.14946	0.66854	1.09936	1.38909	2.01979	2.21829	2.86135	2.97764	3.18476	3.30481	3.55695	3.6114	3.66966	3.74579	3.96802	4.13382	4.15094	4.3698	4.55147	4.58921	4.61584	4.82083	4.8794	5.0483	5.10394
1.71293	-2.96026	-2.95139	-2.89666	-2.83842	-2.80915	-2.73489	-2.71362	-2.60463	-2.39337	-2.25629	-1.94891	-1.84016	-1.73197	-1.72462	-1.65682	-1.50717	-1.39708	-1.38087	-1.3384	-1.19434	-1.15497	-1.00084	-0.85767	-0.46786	-0.14946	0.66854	1.09936	1.38909	2.01979	2.21829	2.86135	2.97764	3.18476	3.30481	3.55695	3.6114	3.66966	3.74579	3.96802	4.13382	4.15094	4.3698	4.55147	4.58921	4.61584	4.82083	4.8794	5.0483	5.10394
1.72816	-2.96056	-2.95094	-2.89668	-2.83852	-2.80929	-2.73489	-2.71354	-2.60491	-2.39386	-2.25628	-1.94881	-1.84012	-1.73192	-1.72451	-1.65675	-1.50713	-1.39719	-1.38113	-1.33839	-1.1948	-1.15543	-1.00185	-0.85757	-0.46776	-0.14954	0.6687	1.09888	1.38955	2.01985	2.21829	2.86073	2.97801	3.18451	3.30471	3.5568	3.61123	3.66961	3.74589	3.96803	4.13358	4.15076	4.36941	4.55019	4.58854	4.61652	4.82012	4.87892	5.0473	5.10301
1.74338	-2.96131	-2.94975	-2.89676	-2.83882	-2.80969	-2.73489	-2.71329	-2.60573	-2.39532	-2.25625	-1.94849	-1.84	-1.73176	-1.72417	-1.65654	-1.507	-1.39751	-1.3819	-1.33837	-1.19618	-1.1568	-1.00489	-0.8573	-0.46747	-0.14978	0.66918	1.09744	1.39091	2.02005	2.21829	2.85889	2.97909	3.18378	3.30442	3.55636	3.61074	3.66946	3.74619	3.96806	4.13287	4.1502	4.36824	4.54641	4.58675	4.61825	4.81799	4.87752	5.0443	5.10026
1.75861	-2.96222	-2.9481	-2.89688	-2.8393	-2.81036	-2.73494	-2.71285	-2.60711	-2.39776	-2.25621	-1.94798	-1.8398	-1.7315	-1.72359	-1.65619	-1.50679	-1.39806	-1.38317	-1.33834	-1.19851	-1.15906	-1.00991	-0.85686	-0.46699	-0.15017	0.66998	1.09507	1.39315	2.02038	2.21828	2.8559	2.98081	3.18256	3.30392	3.55563	3.60993	3.66921	3.74668	3.9681	4.13169	4.14928	4.36629	4.54032	4.5843	4.62043	4.81445	4.87519	5.03933	5.09573
1.77383	-2.96309	-2.9462	-2.89704	-2.83996	-2.8113	-2.73509	-2.71219	-2.60904	-2.40117	-2.25614	-1.94726	-1.8395	-1.73117	-1.72278	-1.65571	-1.50652	-1.39884	-1.38492	-1.33829	-1.20181	-1.16216	-1.01685	-0.85629	-0.46629	-0.15067	0.67109	1.09178	1.39625	2.02085	2.21827	2.85187	2.98307	3.18088	3.30322	3.55462	3.60881	3.66886	3.74733	3.96815	4.13007	4.148	4.36355	4.53216	4.58145	4.62255	4.80952	4.87196	5.03244	5.08947
1.78906	-2.96383	-2.94415	-2.89721	-2.84078	-2.81249	-2.73539	-2.71126	-2.61151	-2.40555	-2.25606	-1.94635	-1.8391	-1.73079	-1.72173	-1.65511	-1.50621	-1.39987	-1.38712	-1.33825	-1.20612	-1.16605	-1.02563	-0.85563	-0.46538	-0.15128	0.67251	1.08762	1.40017	2.02144	2.21823	2.84689	2.98574	3.17876	3.3023	3.55334	3.60738	3.66841	3.74812	3.96819	4.12801	4.14638	4.36001	4.52225	4.57824	4.62428	4.80321	4.86787	5.02366	5.08158
1.80429	-2.96438	-2.94203	-2.8974	-2.84173	-2.81393	-2.73591	-2.71004	-2.6145	-2.4109	-2.25595	-1.94526	-1.8386	-1.73038	-1.72044	-1.6544	-1.50589	-1.40121	-1.38969	-1.33821	-1.2115	-1.17065	-1.03616	-0.85491	-0.46424	-0.15195	0.67422	1.08261	1.40487	2.02216	2.21816	2.84109	2.9887	3.17622	3.30116	3.55182	3.60567	3.66785	3.74902	3.96822	4.12554	4.14442	4.35568	4.51085	4.57465	4.62542	4.79556	4.86295	5.0131	5.07215
1.81951	-2.96469	-2.93986	-2.89758	-2.84279	-2.81562	-2.7367	-2.70849	-2.61802	-2.41721	-2.25581	-1.94401	-1.83798	-1.72995	-1.71895	-1.6536	-1.50561	-1.40295	-1.39252	-1.33818	-1.21799	-1.17587	-1.04836	-0.85415	-0.46286	-0.15264	0.67623	1.07681	1.41031	2.023	2.21804	2.83456	2.99183	3.17329	3.29977	3.55007	3.6037	3.66718	3.75	3.96821	4.12269	4.14213	4.35055	4.49817	4.57059	4.62586	4.7866	4.85724	5.00084	5.06126
1.83474	-2.96475	-2.93768	-2.89774	-2.84395	-2.81755	-2.73781	-2.70663	-2.62205	-2.42444	-2.25566	-1.94262	-1.83724	-1.72952	-1.71729	-1.65274	-1.50541	-1.40526	-1.39543	-1.33819	-1.22562	-1.18163	-1.06212	-0.85338	-0.46122	-0.15332	0.67852	1.07024	1.41642	2.02397	2.21786	2.82739	2.99504	3.17001	3.29812	3.54812	3.60147	3.66638	3.75101	3.96814	4.11947	4.13953	4.34463	4.48442	4.566	4.62552	4.77637	4.8508	4.98701	5.04901
1.84996	-2.96453	-2.93551	-2.89787	-2.84516	-2.8197	-2.73927	-2.70445	-2.62656	-2.43258	-2.25549	-1.94109	-1.83635	-1.72909	-1.71549	-1.65185	-1.50534	-1.40833	-1.39819	-1.33825	-1.23438	-1.18785	-1.07732	-0.8526	-0.4593	-0.15395	0.68108	1.06296	1.42319	2.02505	2.2176	2.81965	2.99822	3.16643	3.29621	3.54599	3.59901	3.66544	3.75202	3.96798	4.11592	4.13663	4.33794	4.46975	4.56081	4.62437	4.76494	4.84367	4.97176	5.03551
1.86519	-2.96404	-2.93336	-2.89795	-2.84641	-2.82208	-2.7411	-2.70201	-2.63153	-2.44157	-2.2553	-1.93947	-1.83532	-1.72866	-1.71361	-1.65096	-1.50547	-1.41228	-1.40066	-1.33841	-1.24422	-1.19445	-1.09384	-0.85183	-0.45708	-0.15446	0.68388	1.055	1.43054	2.02625	2.21724	2.81141	3.0013	3.16261	3.29399	3.54372	3.59633	3.66433	3.75299	3.96771	4.11206	4.13345	4.3305	4.45432	4.55497	4.62237	4.75237	4.83587	4.95527	5.02082
1.88042	-2.96327	-2.93125	-2.89797	-2.84767	-2.82466	-2.74331	-2.69934	-2.63691	-2.45136	-2.2551	-1.93778	-1.83412	-1.72823	-1.71171	-1.65015	-1.50587	-1.41708	-1.40287	-1.33871	-1.25503	-1.20138	-1.11152	-0.85105	-0.45454	-0.15483	0.68691	1.0464	1.43845	2.02756	2.21676	2.80272	3.00418	3.15861	3.29147	3.54133	3.59346	3.66305	3.75389	3.96728	4.10789	4.13	4.32234	4.43828	4.54841	4.61948	4.73877	4.82745	4.93774	5.00505
1.89564	-2.96221	-2.9292	-2.89792	-2.84891	-2.82742	-2.74594	-2.69654	-2.64263	-2.46187	-2.25491	-1.93604	-1.83276	-1.72782	-1.70988	-1.64948	-1.50665	-1.42259	-1.40492	-1.33925	-1.2666	-1.20862	-1.13019	-0.85028	-0.45167	-0.15501	0.69014	1.0372	1.44688	2.02896	2.21613	2.79362	3.00678	3.15449	3.28862	3.53886	3.59042	3.66157	3.75466	3.96664	4.10344	4.12629	4.31353	4.42179	4.54107	4.61566	4.72426	4.81839	4.9194	4.98829
1.91087	-2.96087	-2.92724	-2.89779	-2.85013	-2.83034	-2.74899	-2.69375	-2.64855	-2.473	-2.25472	-1.93429	-1.83124	-1.72743	-1.70818	-1.64903	-1.50789	-1.4287	-1.40688	-1.34017	-1.27861	-1.21616	-1.14963	-0.8495	-0.44844	-0.15497	0.69354	1.02745	1.45578	2.03046	2.21534	2.78415	3.00904	3.15033	3.28542	3.53634	3.58721	3.65986	3.75528	3.96575	4.09869	4.12236	4.30412	4.40502	4.5329	4.61087	4.70901	4.80866	4.90053	4.97063
1.9261	-2.95924	-2.92541	-2.89757	-2.85133	-2.83338	-2.75247	-2.69128	-2.65435	-2.48465	-2.25455	-1.93257	-1.82954	-1.72706	-1.70673	-1.64894	-1.5097	-1.43536	-1.40882	-1.34176	-1.29058	-1.22404	-1.16957	-0.84871	-0.44482	-0.15466	0.69708	1.01718	1.46513	2.03203	2.21436	2.77436	3.01088	3.14622	3.28186	3.53381	3.58386	3.65791	3.75569	3.96454	4.09363	4.11824	4.29421	4.38815	4.52386	4.60503	4.6932	4.79818	4.88142	4.95216
1.94132	-2.95737	-2.92374	-2.89726	-2.85253	-2.83645	-2.7564	-2.68975	-2.65944	-2.49668	-2.25442	-1.93091	-1.82767	-1.72673	-1.70566	-1.64936	-1.51219	-1.4425	-1.41078	-1.3445	-1.30176	-1.23234	-1.1896	-0.84791	-0.44082	-0.15406	0.7007	1.00643	1.47489	2.03367	2.21316	2.76428	3.01223	3.14223	3.27793	3.53129	3.58038	3.65568	3.75585	3.96294	4.08821	4.11396	4.28387	4.37136	4.5139	4.59802	4.67707	4.78679	4.86245	4.93298
1.95655	-2.95524	-2.9223	-2.89687	-2.85382	-2.83941	-2.76079	-2.69026	-2.66268	-2.50895	-2.25433	-1.92935	-1.82564	-1.72645	-1.70509	-1.65049	-1.51544	-1.45007	-1.41277	-1.3491	-1.31116	-1.24131	-1.20916	-0.84709	-0.4364	-0.15315	0.70436	0.99527	1.48503	2.03536	2.21172	2.75393	3.013	3.13846	3.2736	3.52881	3.5768	3.65318	3.75571	3.96087	4.08241	4.10958	4.27323	4.35485	4.50302	4.58973	4.66091	4.7743	4.84402	4.91319
1.97177	-2.9529	-2.9211	-2.89642	-2.85535	-2.84206	-2.76563	-2.69375	-2.66311	-2.52129	-2.2543	-1.92794	-1.82346	-1.72624	-1.70521	-1.6526	-1.5195	-1.45803	-1.41483	-1.35604	-1.31802	-1.25155	-1.22721	-0.84624	-0.43155	-0.1519	0.70798	0.98374	1.49553	2.03709	2.21001	2.74336	3.01315	3.13498	3.26889	3.5264	3.57313	3.65037	3.75524	3.95822	4.07618	4.10516	4.26239	4.3388	4.4912	4.58	4.64499	4.76048	4.82652	4.89291
1.987	-2.95039	-2.92016	-2.89602	-2.85733	-2.84412	-2.77089	-2.6998	-2.66111	-2.53355	-2.25435	-1.92671	-1.82117	-1.72614	-1.7062	-1.65601	-1.52432	-1.46633	-1.41697	-1.36489	-1.32254	-1.26402	-1.24231	-0.84535	-0.42627	-0.15031	0.7115	0.97192	1.50635	2.03884	2.20802	2.73261	3.01261	3.13187	3.26379	3.52409	3.56938	3.64725	3.75436	3.9549	4.06947	4.10077	4.2515	4.3234	4.47848	4.56868	4.62959	4.74519	4.81022	4.87222
2.00223	-2.94775	-2.91945	-2.89581	-2.85988	-2.84535	-2.7765	-2.70734	-2.65767	-2.54556	-2.25449	-1.92571	-1.81879	-1.72625	-1.70822	-1.66109	-1.52971	-1.4749	-1.41922	-1.37458	-1.32571	-1.27853	-1.25403	-0.84442	-0.42053	-0.14837	0.7148	0.95989	1.51748	2.04059	2.20572	2.72171	3.01136	3.12916	3.25829	3.52189	3.56559	3.64381	3.75305	3.9508	4.06226	4.09646	4.24068	4.3088	4.46491	4.55574	4.61488	4.72852	4.79516	4.85124
2.01745	-2.94507	-2.91888	-2.89608	-2.8629	-2.84573	-2.78235	-2.71564	-2.65343	-2.55718	-2.25474	-1.92497	-1.81636	-1.72679	-1.71134	-1.66826	-1.53535	-1.48368	-1.4216	-1.38424	-1.32864	-1.29295	-1.26365	-0.84344	-0.41434	-0.14608	0.71776	0.94778	1.52888	2.04233	2.20309	2.7107	3.00938	3.12689	3.25243	3.51982	3.56177	3.64004	3.75124	3.94582	4.05457	4.0923	4.23008	4.29512	4.45061	4.54125	4.60088	4.71072	4.78107	4.83006
2.03268	-2.94243	-2.91838	-2.89715	-2.86606	-2.84536	-2.78826	-2.72426	-2.64872	-2.56828	-2.25512	-1.92455	-1.81394	-1.72841	-1.71521	-1.67787	-1.54082	-1.49256	-1.42413	-1.39339	-1.33257	-1.30496	-1.27222	-0.8424	-0.40768	-0.14344	0.72024	0.93572	1.54052	2.04403	2.20011	2.69963	3.0067	3.12505	3.2462	3.51789	3.55796	3.63596	3.74888	3.93987	4.04642	4.08831	4.2198	4.28247	4.43571	4.52541	4.58747	4.69221	4.76747	4.80872
2.0479	-2.93998	-2.91792	-2.89928	-2.86903	-2.84435	-2.79397	-2.73292	-2.64374	-2.57874	-2.25564	-1.9245	-1.81159	-1.73265	-1.71854	-1.69008	-1.54572	-1.50142	-1.42684	-1.40182	-1.33863	-1.31284	-1.28019	-0.8413	-0.40057	-0.14045	0.72204	0.9239	1.55239	2.04568	2.19677	2.68855	3.00333	3.1236	3.23964	3.51612	3.55417	3.63156	3.74594	3.93288	4.03791	4.08452	4.20996	4.27089	4.42036	4.50847	4.5745	4.6734	4.75375	4.78725
2.06313	-2.93786	-2.91794	-2.90221	-2.87159	-2.84277	-2.79917	-2.74139	-2.63861	-2.58847	-2.25633	-1.92487	-1.80942	-1.74074	-1.72033	-1.70483	-1.54983	-1.51006	-1.42977	-1.40948	-1.34626	-1.31686	-1.28773	-0.84012	-0.39299	-0.13714	0.72292	0.91253	1.56445	2.04726	2.19304	2.67751	2.99936	3.1225	3.23277	3.5145	3.55044	3.62685	3.74237	3.92485	4.02913	4.08093	4.20064	4.26041	4.40475	4.49069	4.56181	4.65462	4.73936	4.7656
2.07836	-2.93618	-2.91994	-2.90435	-2.8737	-2.84066	-2.80361	-2.74952	-2.63352	-2.59732	-2.2572	-1.92575	-1.80759	-1.75218	-1.72228	-1.72057	-1.55319	-1.5182	-1.43296	-1.41632	-1.35375	-1.31872	-1.29486	-0.83886	-0.38497	-0.1335	0.72263	0.90188	1.57668	2.04875	2.18892	2.66655	2.99483	3.12168	3.22564	3.51305	3.5468	3.62186	3.73815	3.9158	4.02019	4.07754	4.19187	4.25102	4.38906	4.47226	4.54931	4.63615	4.72392	4.74373
2.09358	-2.935	-2.92542	-2.90395	-2.87544	-2.83806	-2.8071	-2.75716	-2.62882	-2.60495	-2.25827	-1.92724	-1.80649	-1.76612	-1.74039	-1.7213	-1.55623	-1.52533	-1.43652	-1.42226	-1.36008	-1.31955	-1.30159	-0.83751	-0.37651	-0.12956	0.72085	0.89224	1.58905	2.05013	2.1844	2.65573	2.98985	3.12104	3.21828	3.51176	3.54328	3.6166	3.73326	3.90582	4.01118	4.07431	4.18367	4.24268	4.37345	4.45336	4.53697	4.61816	4.70736	4.72169
2.10881	-2.93441	-2.93334	-2.90173	-2.87673	-2.83504	-2.80965	-2.76417	-2.62586	-2.61011	-2.25957	-1.92949	-1.80737	-1.78115	-1.75963	-1.72145	-1.55969	-1.53075	-1.44051	-1.42723	-1.36502	-1.31985	-1.30789	-0.83606	-0.36764	-0.12533	0.71731	0.88392	1.60154	2.05139	2.17948	2.6451	2.98446	3.12052	3.21075	3.51063	3.53992	3.6111	3.72772	3.89506	4.00221	4.0712	4.176	4.23534	4.35806	4.43414	4.52483	4.60079	4.68983	4.69972
2.12403	-2.94241	-2.93416	-2.89902	-2.87723	-2.83164	-2.81139	-2.77042	-2.6274	-2.61006	-2.26112	-1.9327	-1.81478	-1.79337	-1.77795	-1.7215	-1.56432	-1.53381	-1.4449	-1.43123	-1.36869	-1.31992	-1.31365	-0.83452	-0.35837	-0.12083	0.71176	0.87714	1.61412	2.05252	2.17414	2.63472	2.97876	3.12001	3.20311	3.50965	3.53674	3.60538	3.72154	3.88368	3.99333	4.06818	4.16882	4.22895	4.34297	4.41478	4.51292	4.58411	4.67129	4.67848
2.13926	-2.95126	-2.93458	-2.89683	-2.87634	-2.82796	-2.8126	-2.77573	-2.63225	-2.60607	-2.26294	-1.93716	-1.83166	-1.80486	-1.78921	-1.72153	-1.57027	-1.5345	-1.44955	-1.43441	-1.37136	-1.32066	-1.31802	-0.83287	-0.34874	-0.11607	0.70408	0.87202	1.62675	2.05349	2.16841	2.62465	2.9728	3.11945	3.19541	3.50882	3.5338	3.59947	3.71477	3.87187	3.98461	4.06519	4.16206	4.22345	4.32821	4.3955	4.50132	4.56817	4.65133	4.65898
2.15449	-2.95909	-2.93559	-2.89568	-2.87366	-2.82409	-2.81357	-2.77986	-2.63778	-2.60082	-2.26504	-1.94325	-1.85279	-1.82147	-1.79158	-1.72154	-1.57713	-1.53337	-1.45425	-1.43697	-1.37332	-1.32447	-1.31855	-0.83114	-0.33878	-0.11107	0.69433	0.86856	1.63941	2.05431	2.16228	2.61492	2.96665	3.11875	3.18774	3.50811	3.53113	3.59342	3.70748	3.85982	3.97609	4.06217	4.15566	4.21873	4.31374	4.37654	4.4901	4.55297	4.63046	4.64119
2.16971	-2.96519	-2.93722	-2.89541	-2.86944	-2.82027	-2.81446	-2.78264	-2.64321	-2.59516	-2.26747	-1.9514	-1.87539	-1.83802	-1.79186	-1.72155	-1.58444	-1.53102	-1.45885	-1.43907	-1.37492	-1.32846	-1.31807	-0.82931	-0.32854	-0.10585	0.68264	0.8666	1.65207	2.05497	2.15578	2.60559	2.96035	3.11784	3.18018	3.5075	3.52876	3.58725	3.69976	3.8477	3.96783	4.05909	4.14953	4.21473	4.29945	4.35822	4.47931	4.53852	4.60972	4.62452
2.18494	-2.96904	-2.93938	-2.89551	-2.86424	-2.81774	-2.81424	-2.78394	-2.64834	-2.58933	-2.27022	-1.96199	-1.89845	-1.8527	-1.79181	-1.72157	-1.59189	-1.52787	-1.46324	-1.44082	-1.37649	-1.33172	-1.31735	-0.82741	-0.31806	-0.1004	0.66929	0.86592	1.66468	2.05546	2.14891	2.5967	2.95396	3.11664	3.17282	3.50693	3.52676	3.58101	3.69173	3.83568	3.95984	4.05593	4.14361	4.21131	4.28519	4.34091	4.469	4.52476	4.58969	4.60878
2.20017	-2.97061	-2.94184	-2.89564	-2.85854	-2.81841	-2.81108	-2.7838	-2.65314	-2.58341	-2.27334	-1.97508	-1.92145	-1.86495	-1.79182	-1.7216	-1.59932	-1.52422	-1.46733	-1.44231	-1.37833	-1.33406	-1.31648	-0.82543	-0.30742	-0.09474	0.65457	0.86627	1.67723	2.05578	2.14172	2.58828	2.94752	3.11508	3.16576	3.50636	3.52517	3.57475	3.68348	3.82388	3.95215	4.05266	4.13781	4.20833	4.27083	4.32493	4.4592	4.51164	4.57074	4.59397
2.21539	-2.97082	-2.94415	-2.89563	-2.85269	-2.81977	-2.80739	-2.78236	-2.65758	-2.57744	-2.27682	-1.99033	-1.94403	-1.87477	-1.79202	-1.72164	-1.6066	-1.52026	-1.47105	-1.4436	-1.38065	-1.33542	-1.31546	-0.8234	-0.29667	-0.08888	0.63876	0.8674	1.68968	2.05595	2.13424	2.58038	2.94106	3.1131	3.15911	3.50571	3.52406	3.5685	3.67517	3.81242	3.94479	4.04929	4.13206	4.20557	4.25638	4.31052	4.44992	4.4991	4.55315	4.58015
2.23062	-2.97111	-2.94567	-2.89541	-2.84695	-2.82091	-2.80393	-2.77977	-2.66167	-2.57145	-2.2807	-2.0071	-1.96595	-1.88252	-1.79244	-1.72169	-1.61367	-1.51617	-1.47433	-1.44474	-1.38352	-1.33584	-1.3143	-0.82134	-0.28591	-0.08281	0.62213	0.86909	1.70198	2.05595	2.1265	2.57301	2.93464	3.11065	3.15295	3.50491	3.52348	3.56233	3.66691	3.8014	3.93776	4.04584	4.12626	4.20271	4.24217	4.29776	4.44117	4.48713	4.53715	4.56738
2.24584	-2.97264	-2.94587	-2.89488	-2.84158	-2.82151	-2.80088	-2.77617	-2.6654	-2.56545	-2.28497	-2.02465	-1.98699	-1.88869	-1.79309	-1.72176	-1.62046	-1.51209	-1.47709	-1.44578	-1.38691	-1.33547	-1.313	-0.81926	-0.27521	-0.07655	0.60495	0.87117	1.71409	2.0558	2.11856	2.56618	2.92828	3.10771	3.14738	3.50392	3.52342	3.55629	3.65881	3.79088	3.93107	4.04236	4.12031	4.19912	4.22895	4.28655	4.43291	4.47581	4.52287	4.5557
2.26107	-2.97569	-2.94489	-2.89395	-2.83694	-2.82126	-2.79831	-2.77169	-2.66878	-2.55944	-2.28966	-2.04235	-2.00698	-1.89371	-1.79394	-1.72183	-1.62695	-1.50815	-1.47926	-1.44677	-1.3907	-1.33453	-1.31156	-0.81719	-0.26467	-0.0701	0.58742	0.87349	1.72598	2.05551	2.11048	2.55992	2.92204	3.10431	3.14244	3.50274	3.52383	3.55046	3.651	3.78094	3.92472	4.03887	4.11412	4.19373	4.21804	4.27672	4.42507	4.46533	4.5103	4.54516
2.2763	-2.97985	-2.94338	-2.89246	-2.8334	-2.81989	-2.79623	-2.76651	-2.67179	-2.55344	-2.29474	-2.05971	-2.02577	-1.89791	-1.79496	-1.72192	-1.63308	-1.50451	-1.48075	-1.44775	-1.39474	-1.33321	-1.30998	-0.81514	-0.2544	-0.06347	0.56976	0.87594	1.73759	2.05508	2.10234	2.55422	2.91595	3.10053	3.1381	3.50138	3.52461	3.54496	3.64355	3.77163	3.9187	4.03543	4.1076	4.18571	4.21047	4.26813	4.41761	4.45598	4.49932	4.53579
2.29152	-2.98461	-2.94199	-2.89027	-2.83111	-2.8174	-2.79459	-2.76081	-2.67442	-2.54746	-2.30022	-2.07634	-2.04327	-1.90151	-1.79611	-1.72201	-1.63882	-1.50132	-1.48148	-1.44876	-1.39887	-1.33169	-1.30828	-0.81315	-0.2445	-0.05668	0.55219	0.87842	1.74888	2.05452	2.09422	2.54907	2.91005	3.09649	3.13433	3.49989	3.52548	3.54001	3.63655	3.763	3.91302	4.03207	4.10071	4.17608	4.20537	4.2607	4.41051	4.448	4.48974	4.52759
2.30675	-2.98959	-2.94109	-2.88733	-2.82974	-2.81426	-2.79334	-2.75481	-2.67665	-2.54149	-2.30606	-2.09199	-2.05936	-1.90465	-1.79735	-1.7221	-1.64416	-1.49869	-1.48136	-1.44986	-1.40297	-1.33012	-1.30648	-0.81124	-0.23509	-0.04977	0.53489	0.88085	1.75976	2.0538	2.08625	2.54447	2.90441	3.09234	3.13105	3.4983	3.5258	3.53625	3.63004	3.75509	3.90768	4.02884	4.09349	4.16647	4.20113	4.25445	4.40383	4.4415	4.48141	4.52055
2.32197	-2.99454	-2.94078	-2.88369	-2.82892	-2.81099	-2.79243	-2.74872	-2.67844	-2.53556	-2.31222	-2.10645	-2.07399	-1.90742	-1.79863	-1.7222	-1.64905	-1.49664	-1.48047	-1.45107	-1.4069	-1.32859	-1.30462	-0.80944	-0.22627	-0.04278	0.5181	0.88319	1.77018	2.05287	2.07857	2.54041	2.89906	3.08823	3.12818	3.49667	3.52437	3.53481	3.62406	3.74793	3.90267	4.02575	4.0861	4.15778	4.19683	4.2494	4.3977	4.43641	4.47419	4.51463
2.3372	-2.99924	-2.94102	-2.87946	-2.82848	-2.8079	-2.79181	-2.74276	-2.67977	-2.52968	-2.3186	-2.1196	-2.0871	-1.90986	-1.7999	-1.7223	-1.65348	-1.49504	-1.47899	-1.45246	-1.41055	-1.32717	-1.30274	-0.80775	-0.21815	-0.0358	0.50202	0.88538	1.78005	2.05163	2.07144	2.53686	2.89407	3.08429	3.12566	3.49504	3.52129	3.53558	3.61862	3.74155	3.89799	4.02284	4.07877	4.1503	4.19211	4.24554	4.39227	4.4326	4.46801	4.50978
2.35243	-3.00356	-2.94166	-2.87483	-2.82838	-2.80511	-2.79144	-2.73716	-2.68064	-2.52393	-2.32511	-2.13132	-2.09866	-1.91201	-1.80113	-1.72239	-1.65743	-1.49365	-1.4772	-1.45405	-1.41383	-1.32588	-1.30091	-0.80621	-0.21081	-0.02895	0.48691	0.88739	1.78927	2.0498	2.06527	2.5338	2.8895	3.08062	3.12347	3.49345	3.51776	3.5373	3.61375	3.73595	3.89368	4.02012	4.0718	4.14406	4.18699	4.24275	4.38762	4.42989	4.46281	4.50594
2.36765	-3.00738	-2.94255	-2.86997	-2.82864	-2.80269	-2.79125	-2.73213	-2.68102	-2.51836	-2.33159	-2.14155	-2.10866	-1.91388	-1.80227	-1.72249	-1.66087	-1.49232	-1.47536	-1.45585	-1.41666	-1.32475	-1.29917	-0.80484	-0.20433	-0.02238	0.47301	0.88919	1.79772	2.047	2.06059	2.53122	2.88539	3.07731	3.12157	3.49196	3.51438	3.53932	3.60945	3.73115	3.88976	4.0176	4.06547	4.13897	4.18165	4.24085	4.38378	4.42812	4.4586	4.50301
2.38288	-3.01063	-2.94353	-2.86507	-2.82932	-2.80065	-2.79119	-2.72783	-2.68098	-2.51309	-2.33783	-2.15025	-2.1171	-1.91547	-1.8033	-1.72257	-1.66381	-1.49094	-1.47362	-1.45783	-1.41901	-1.3238	-1.2976	-0.80364	-0.19877	-0.01627	0.46059	0.89074	1.80526	2.04316	2.05763	2.52908	2.8818	3.07443	3.11995	3.49061	3.51138	3.54137	3.60572	3.72713	3.88628	4.01532	4.06001	4.13491	4.1764	4.23963	4.3807	4.42715	4.45543	4.50082
2.3981	-3.01326	-2.94449	-2.86028	-2.83043	-2.79901	-2.79123	-2.72436	-2.68059	-2.5083	-2.34359	-2.15739	-2.12398	-1.91678	-1.80418	-1.72265	-1.66623	-1.4895	-1.47212	-1.45991	-1.42086	-1.32302	-1.29624	-0.80265	-0.19418	-0.01084	0.44992	0.89203	1.81175	2.03895	2.05592	2.52736	2.87879	3.07201	3.11862	3.48944	3.50884	3.54329	3.60258	3.72389	3.8833	4.0133	4.05554	4.13178	4.17155	4.23889	4.37832	4.42681	4.4534	4.49889
2.41333	-3.01528	-2.94533	-2.85574	-2.83197	-2.79774	-2.7913	-2.72174	-2.68	-2.50418	-2.34856	-2.16295	-2.12931	-1.91781	-1.80488	-1.72271	-1.66812	-1.48807	-1.4709	-1.46195	-1.42224	-1.32241	-1.29514	-0.80186	-0.19059	-0.00629	0.44128	0.89306	1.81703	2.0351	2.05491	2.52605	2.87639	3.0701	3.11757	3.48848	3.50683	3.54495	3.60007	3.7214	3.88089	4.01163	4.05212	4.12948	4.1674	4.23847	4.37656	4.42691	4.45265	4.49227
2.42856	-3.01669	-2.94598	-2.85168	-2.83382	-2.79683	-2.79137	-2.71995	-2.6794	-2.50099	-2.35244	-2.16692	-2.1331	-1.91855	-1.8054	-1.72276	-1.66947	-1.48678	-1.46999	-1.46374	-1.42318	-1.32198	-1.29432	-0.80129	-0.18801	-0.00287	0.4349	0.8938	1.82094	2.03207	2.05431	2.52513	2.87465	3.06872	3.11682	3.48777	3.50537	3.54623	3.59823	3.71965	3.8791	4.01036	4.04972	4.12792	4.16423	4.23824	4.37534	4.42719	4.45321	4.4832
2.44378	-3.01752	-2.94638	-2.84851	-2.83563	-2.79629	-2.79143	-2.71891	-2.67896	-2.49895	-2.35491	-2.16931	-2.13537	-1.91899	-1.80571	-1.72279	-1.67028	-1.48584	-1.46941	-1.46503	-1.42373	-1.32172	-1.29382	-0.80094	-0.18646	-0.000727	0.43098	0.89424	1.82335	2.03015	2.05398	2.52458	2.8736	3.06789	3.11636	3.48734	3.50449	3.54704	3.5971	3.71861	3.878	4.00957	4.04831	4.12702	4.16223	4.23814	4.37463	4.42743	4.45472	4.47635
2.45901	-3.01779	-2.94652	-2.84717	-2.83651	-2.79612	-2.79145	-2.71857	-2.6788	-2.49824	-2.35576	-2.1701	-2.13613	-1.91914	-1.80582	-1.7228	-1.67055	-1.48549	-1.46921	-1.4655	-1.42391	-1.32163	-1.29366	-0.80083	-0.18594	0	0.42966	0.89439	1.82416	2.0295	2.05387	2.5244	2.87325	3.06761	3.11621	3.48719	3.50419	3.54732	3.59672	3.71826	3.87763	4.0093	4.04785	4.12673	4.16155	4.23811	4.3744	4.42752	4.45569	4.47357
2.45901	-3.01779	-2.94652	-2.84717	-2.83651	-2.79612	-2.79145	-2.71857	-2.6788	-2.49824	-2.35576	-2.1701	-2.13613	-1.91914	-1.80582	-1.7228	-1.67055	-1.48549	-1.46921	-1.4655	-1.42391	-1.32163	-1.29366	-0.80083	-0.18594	0	0.42966	0.89439	1.82416	2.0295	2.05387	2.5244	2.87325	3.06761	3.11621	3.48719	3.50419	3.54732	3.59672	3.71826	3.87763	4.0093	4.04785	4.12673	4.16155	4.23811	4.3744	4.42752	4.45569	4.47357
2.4752	-3.01748	-2.94636	-2.84779	-2.83625	-2.79631	-2.79135	-2.71871	-2.67878	-2.49888	-2.35524	-2.16936	-2.13536	-1.91908	-1.80581	-1.72279	-1.6703	-1.48541	-1.4694	-1.46533	-1.42392	-1.32192	-1.29362	-0.80092	-0.18599	-0.000236	0.42985	0.89429	1.8244	2.0265	2.05708	2.52443	2.87358	3.06728	3.11687	3.48732	3.5045	3.54702	3.59733	3.71847	3.87801	4.00908	4.0487	4.12654	4.16261	4.23829	4.37483	4.42752	4.45396	4.47664
2.4914	-3.01654	-2.94588	-2.84944	-2.83566	-2.79687	-2.79109	-2.71912	-2.67873	-2.50077	-2.35371	-2.16712	-2.13308	-1.91888	-1.8058	-1.72277	-1.66954	-1.48518	-1.46989	-1.46488	-1.42394	-1.32276	-1.29354	-0.80119	-0.18614	-0.000942	0.43042	0.894	1.82512	2.01997	2.06423	2.52452	2.87459	3.06633	3.11879	3.4877	3.50543	3.54615	3.59911	3.71912	3.87911	4.00847	4.05118	4.1261	4.16565	4.23885	4.37613	4.42755	4.45078	4.48362
2.50759	-3.01495	-2.94509	-2.85179	-2.83501	-2.79776	-2.79074	-2.7198	-2.67862	-2.50378	-2.3513	-2.16341	-2.12925	-1.91855	-1.80579	-1.72272	-1.66827	-1.48485	-1.47054	-1.46424	-1.42397	-1.32411	-1.29342	-0.80165	-0.1864	-0.00211	0.43135	0.89352	1.8263	2.01234	2.0729	2.52466	2.87626	3.06495	3.12178	3.48832	3.50696	3.54489	3.60194	3.72022	3.88091	4.00764	4.05511	4.12575	4.17029	4.23982	4.37831	4.4277	4.44795	4.4918
2.52379	-3.0127	-2.94401	-2.85459	-2.8345	-2.79894	-2.79041	-2.72074	-2.67843	-2.50776	-2.34817	-2.15823	-2.12388	-1.91807	-1.80578	-1.72266	-1.66649	-1.48451	-1.47122	-1.46346	-1.42398	-1.32593	-1.2933	-0.80228	-0.18675	-0.00373	0.43263	0.89285	1.82795	2.00441	2.08228	2.52484	2.87856	3.06333	3.12564	3.48916	3.50908	3.54341	3.60564	3.72179	3.88334	4.00674	4.06027	4.12584	4.17609	4.2413	4.3814	4.42808	4.44598	4.49902
2.53998	-3.0098	-2.94267	-2.85768	-2.8342	-2.8004	-2.79018	-2.72193	-2.67813	-2.51252	-2.34449	-2.15162	-2.11695	-1.91743	-1.8058	-1.7226	-1.66422	-1.48435	-1.47175	-1.46255	-1.42395	-1.32813	-1.2932	-0.80309	-0.1872	-0.00579	0.43423	0.892	1.83006	1.99642	2.09209	2.52507	2.88146	3.06165	3.13015	3.49017	3.51178	3.54192	3.61007	3.72386	3.88635	4.00591	4.06642	4.12674	4.18261	4.24339	4.38538	4.42877	4.44505	4.50501
2.55618	-3.00629	-2.94111	-2.86092	-2.83413	-2.80211	-2.79015	-2.72335	-2.67768	-2.5179	-2.34046	-2.1436	-2.10845	-1.91661	-1.80586	-1.72252	-1.66145	-1.48463	-1.47191	-1.46147	-1.42385	-1.33067	-1.29316	-0.80406	-0.18775	-0.00827	0.43612	0.89097	1.8326	1.98848	2.10223	2.52533	2.88493	3.06005	3.13516	3.49131	3.51502	3.5406	3.61511	3.72646	3.88987	4.00519	4.07327	4.12884	4.1894	4.24628	4.39019	4.42979	4.44549	4.51099
2.57237	-3.00221	-2.93938	-2.86423	-2.83428	-2.80405	-2.79039	-2.72499	-2.67703	-2.52371	-2.33624	-2.13423	-2.09836	-1.91559	-1.80598	-1.72244	-1.65819	-1.48559	-1.47152	-1.46016	-1.42366	-1.33347	-1.29319	-0.80521	-0.18839	-0.01115	0.43828	0.88978	1.83556	1.98061	2.11264	2.52561	2.8889	3.05865	3.14051	3.49256	3.51875	3.53963	3.62067	3.72961	3.89387	4.00458	4.08046	4.13255	4.196	4.25017	4.39568	4.4311	4.4477	4.51757
2.58857	-2.99766	-2.93754	-2.86753	-2.83463	-2.80618	-2.79099	-2.7268	-2.67618	-2.52984	-2.33196	-2.12359	-2.0867	-1.9143	-1.80618	-1.72236	-1.65446	-1.48732	-1.47055	-1.45855	-1.42336	-1.33645	-1.29329	-0.8065	-0.18912	-0.0144	0.44066	0.88842	1.83893	1.97282	2.12329	2.5259	2.89331	3.05751	3.14612	3.49384	3.52289	3.53917	3.62667	3.73332	3.89833	4.00403	4.08765	4.13824	4.20201	4.25525	4.40159	4.43292	4.45208	4.52483
2.60476	-2.99274	-2.93569	-2.87074	-2.83515	-2.80848	-2.79198	-2.72875	-2.67508	-2.53617	-2.32773	-2.11178	-2.07346	-1.91269	-1.80648	-1.72227	-1.65028	-1.48974	-1.46917	-1.45653	-1.42292	-1.33956	-1.29347	-0.80795	-0.18994	-0.018	0.44321	0.88692	1.84269	1.96511	2.13416	2.52618	2.8981	3.0567	3.15188	3.49514	3.52733	3.53941	3.63304	3.73761	3.90326	4.00349	4.0946	4.14611	4.20717	4.26163	4.40763	4.43571	4.45878	4.53266
2.62096	-2.98755	-2.93391	-2.87379	-2.83578	-2.8109	-2.79339	-2.7308	-2.67372	-2.54262	-2.32365	-2.09897	-2.05869	-1.91066	-1.80689	-1.72219	-1.64565	-1.49275	-1.46758	-1.45398	-1.42234	-1.34271	-1.29371	-0.80953	-0.19085	-0.0219	0.4459	0.88527	1.84681	1.95747	2.14523	2.52644	2.90318	3.05627	3.15773	3.49639	3.53187	3.5406	3.63973	3.74247	3.90869	4.00287	4.10131	4.156	4.2115	4.26924	4.41363	4.43991	4.46783	4.54075
2.63715	-2.98221	-2.93232	-2.87661	-2.8365	-2.81339	-2.79519	-2.73288	-2.6721	-2.54911	-2.31979	-2.08535	-2.04243	-1.90806	-1.80744	-1.7221	-1.64062	-1.49621	-1.46595	-1.45084	-1.42159	-1.34584	-1.294	-0.81123	-0.19186	-0.02609	0.44867	0.8835	1.85127	1.94988	2.15647	2.52666	2.90847	3.05624	3.16363	3.4976	3.53617	3.5431	3.64668	3.74791	3.91467	4.00214	4.10795	4.16734	4.21533	4.2779	4.41973	4.44567	4.47918	4.54876
2.65335	-2.97686	-2.93103	-2.87917	-2.83729	-2.81591	-2.79733	-2.73496	-2.67022	-2.55559	-2.3162	-2.07121	-2.02474	-1.90472	-1.80814	-1.72202	-1.63522	-1.50002	-1.46439	-1.44707	-1.42066	-1.34887	-1.29434	-0.81303	-0.19296	-0.0305	0.45149	0.88162	1.85605	1.94233	2.16788	2.52683	2.91385	3.05667	3.16953	3.49876	3.54003	3.5471	3.65383	3.75391	3.92124	4.00126	4.11477	4.17921	4.21931	4.28747	4.42633	4.45288	4.49264	4.55652
2.66954	-2.97163	-2.93015	-2.88142	-2.83813	-2.81842	-2.79967	-2.73697	-2.66809	-2.56205	-2.31292	-2.05693	-2.00572	-1.90035	-1.80899	-1.72195	-1.6295	-1.50407	-1.46293	-1.4427	-1.41956	-1.35172	-1.29469	-0.81493	-0.19418	-0.03511	0.45431	0.87964	1.86112	1.93479	2.17943	2.52694	2.91921	3.05759	3.17542	3.4999	3.54381	3.55216	3.66109	3.76044	3.92846	4.00025	4.12191	4.19021	4.22455	4.29791	4.43384	4.46133	4.50798	4.56422
2.68574	-2.96664	-2.92973	-2.88335	-2.83907	-2.8209	-2.80201	-2.73885	-2.66573	-2.56843	-2.30998	-2.04297	-1.98549	-1.89462	-1.81001	-1.72188	-1.62349	-1.50822	-1.46156	-1.43779	-1.41825	-1.35428	-1.29504	-0.8169	-0.19551	-0.03986	0.45707	0.87759	1.86645	1.92726	2.19111	2.52696	2.92442	3.05903	3.18128	3.50107	3.54797	3.55776	3.66839	3.76749	3.93637	3.99913	4.12946	4.19868	4.23242	4.30935	4.4425	4.47092	4.5249	4.57223
2.70193	-2.96204	-2.92979	-2.88499	-2.84015	-2.82339	-2.80408	-2.74052	-2.66315	-2.57472	-2.30741	-2.02989	-1.96419	-1.88714	-1.81118	-1.72182	-1.61727	-1.51235	-1.46029	-1.43247	-1.41671	-1.35646	-1.29537	-0.81891	-0.19697	-0.04469	0.45975	0.87547	1.87201	1.91973	2.2029	2.52689	2.92935	3.06106	3.18711	3.5023	3.5527	3.56361	3.6756	3.77503	3.94499	3.99796	4.1374	4.20408	4.24325	4.322	4.45233	4.48162	4.54303	4.58089
2.71813	-2.95796	-2.93031	-2.88635	-2.84151	-2.82594	-2.80555	-2.74191	-2.66039	-2.58087	-2.30521	-2.01825	-1.94202	-1.87757	-1.81248	-1.72177	-1.61093	-1.51626	-1.45908	-1.42688	-1.41486	-1.35813	-1.29564	-0.82095	-0.19859	-0.04956	0.4623	0.8733	1.87777	1.91219	2.21477	2.52671	2.93385	3.06371	3.19294	3.50365	3.55806	3.56957	3.68263	3.78301	3.95432	3.9968	4.14565	4.20742	4.2559	4.33609	4.46326	4.49344	4.56197	4.5905
2.73432	-2.9545	-2.93119	-2.88747	-2.84326	-2.82857	-2.80619	-2.74289	-2.6575	-2.58683	-2.3034	-2.00849	-1.91919	-1.86569	-1.81388	-1.72173	-1.60456	-1.51977	-1.45793	-1.42126	-1.41257	-1.35914	-1.29581	-0.82299	-0.20039	-0.05439	0.46469	0.87111	1.88359	1.90472	2.22671	2.52642	2.93779	3.06704	3.19878	3.50514	3.56402	3.57554	3.68935	3.79137	3.96433	3.99576	4.15412	4.20986	4.26926	4.35169	4.47514	4.50637	4.58106	4.60154
2.75052	-2.95173	-2.93233	-2.88835	-2.84556	-2.83112	-2.80595	-2.74335	-2.65458	-2.59249	-2.30198	-2.00084	-1.89596	-1.85165	-1.81523	-1.72169	-1.59828	-1.52263	-1.45682	-1.41603	-1.40951	-1.35933	-1.29586	-0.825	-0.20239	-0.05913	0.46688	0.86891	1.88883	1.89796	2.23868	2.52601	2.94103	3.07109	3.20467	3.50681	3.57053	3.58148	3.69566	3.80005	3.97484	3.99504	4.16269	4.21212	4.28285	4.36871	4.48788	4.52033	4.59908	4.61498
2.76672	-2.94958	-2.93359	-2.88898	-2.84848	-2.83334	-2.80494	-2.74313	-2.65178	-2.59768	-2.30094	-1.99527	-1.87267	-1.83628	-1.81596	-1.72166	-1.59222	-1.52457	-1.45573	-1.41164	-1.40533	-1.35854	-1.29572	-0.82696	-0.20462	-0.0637	0.46884	0.86672	1.88728	1.89806	2.25065	2.52549	2.94348	3.07588	3.21065	3.50865	3.57751	3.58739	3.70144	3.80894	3.98482	3.99566	4.17127	4.21469	4.29661	4.38686	4.50145	4.53514	4.61475	4.63186
2.78291	-2.94777	-2.93479	-2.88939	-2.852	-2.83501	-2.80344	-2.74209	-2.64942	-2.60208	-2.30029	-1.99159	-1.84978	-1.82474	-1.8113	-1.72162	-1.58649	-1.52531	-1.45464	-1.40788	-1.40032	-1.35661	-1.29533	-0.82884	-0.20712	-0.06803	0.47055	0.86455	1.88008	1.90387	2.2626	2.52485	2.94506	3.08141	3.21674	3.51068	3.58482	3.5933	3.70662	3.81793	3.98947	4.00243	4.17975	4.21787	4.31065	4.40578	4.51586	4.55055	4.62876	4.65119
2.79911	-2.94563	-2.93561	-2.8896	-2.85592	-2.83605	-2.80166	-2.74009	-2.64799	-2.60516	-2.30002	-1.9895	-1.82871	-1.8226	-1.79529	-1.72156	-1.58112	-1.52464	-1.4535	-1.40417	-1.39507	-1.35346	-1.29459	-0.83059	-0.20992	-0.07206	0.47199	0.86244	1.87224	1.91034	2.27449	2.5241	2.94573	3.08766	3.22299	3.51287	3.59217	3.5994	3.71116	3.82687	3.9897	4.0144	4.18811	4.22194	4.32509	4.42507	4.53114	4.56624	4.64237	4.67141
2.8153	-2.94283	-2.9349	-2.8897	-2.85994	-2.83649	-2.79977	-2.73703	-2.64809	-2.60626	-2.30011	-1.98874	-1.82578	-1.80618	-1.77636	-1.72142	-1.57598	-1.52244	-1.4523	-1.4002	-1.38976	-1.34913	-1.2934	-0.83219	-0.21304	-0.07572	0.47315	0.8604	1.86419	1.91703	2.28627	2.52328	2.94548	3.09457	3.22942	3.51522	3.59904	3.60613	3.71501	3.8356	3.98916	4.0278	4.19632	4.22708	4.34005	4.44441	4.54727	4.58194	4.65605	4.69179
2.8315	-2.94156	-2.93001	-2.88983	-2.86372	-2.83639	-2.79782	-2.73293	-2.65012	-2.60498	-2.30054	-1.98907	-1.82751	-1.7875	-1.75716	-1.72113	-1.57073	-1.51881	-1.45097	-1.39594	-1.38424	-1.34378	-1.2916	-0.8336	-0.21651	-0.07895	0.47401	0.85843	1.85601	1.92383	2.2979	2.5224	2.94434	3.10207	3.23607	3.51768	3.60497	3.61386	3.71819	3.84398	3.98844	4.04196	4.20445	4.2334	4.35554	4.46357	4.56405	4.59744	4.6698	4.71211
2.84769	-2.94185	-2.92223	-2.89008	-2.86692	-2.83584	-2.79575	-2.72784	-2.65391	-2.60143	-2.3013	-1.99031	-1.82948	-1.77119	-1.73884	-1.72034	-1.5649	-1.51398	-1.44946	-1.39146	-1.37818	-1.33762	-1.289	-0.83479	-0.22034	-0.08171	0.47457	0.85658	1.84773	1.93071	2.30933	2.5215	2.94236	3.11007	3.24295	3.52024	3.61006	3.6224	3.72074	3.85184	3.98763	4.05667	4.21258	4.24097	4.37152	4.48239	4.58112	4.61266	4.68354	4.73246
2.86389	-2.9425	-2.91432	-2.89044	-2.86926	-2.83493	-2.79345	-2.72189	-2.65899	-2.59605	-2.30235	-1.9923	-1.83148	-1.75775	-1.72492	-1.71609	-1.55805	-1.50824	-1.44768	-1.38685	-1.37142	-1.33083	-1.28537	-0.83571	-0.22455	-0.08396	0.47483	0.85485	1.83936	1.93765	2.32049	2.52065	2.9396	3.11848	3.25007	3.52285	3.61455	3.63141	3.7227	3.85909	3.98672	4.07177	4.22082	4.24981	4.38791	4.50086	4.59782	4.62775	4.69727	4.7531
2.88008	-2.94321	-2.90783	-2.89055	-2.87057	-2.83378	-2.79076	-2.7153	-2.66488	-2.58929	-2.30367	-1.99492	-1.83344	-1.74753	-1.72117	-1.70301	-1.54993	-1.50189	-1.44554	-1.3821	-1.36409	-1.3234	-1.28053	-0.83631	-0.22911	-0.08568	0.47479	0.85325	1.83091	1.94461	2.33131	2.51991	2.93611	3.12721	3.25745	3.52547	3.61859	3.64064	3.72418	3.86562	3.98569	4.08712	4.22921	4.25993	4.40458	4.51899	4.61329	4.64302	4.71114	4.77425
2.89628	-2.94396	-2.90398	-2.88953	-2.87089	-2.83251	-2.7876	-2.70833	-2.6712	-2.58147	-2.30522	-1.99806	-1.8353	-1.74065	-1.71916	-1.68972	-1.54064	-1.49512	-1.44292	-1.37707	-1.35667	-1.3151	-1.27428	-0.83656	-0.23402	-0.08686	0.47444	0.85181	1.82241	1.95157	2.3417	2.51936	2.93196	3.13615	3.26508	3.52805	3.62223	3.64992	3.72529	3.87138	3.98453	4.10255	4.23775	4.27136	4.42136	4.53684	4.62677	4.65866	4.72549	4.79605
2.91247	-2.94473	-2.90295	-2.88712	-2.87038	-2.83121	-2.78397	-2.70141	-2.67748	-2.57282	-2.30694	-2.00164	-1.83703	-1.73677	-1.71695	-1.67845	-1.53066	-1.48804	-1.4397	-1.37163	-1.34978	-1.30565	-1.26653	-0.83641	-0.23924	-0.08752	0.4738	0.85054	1.81387	1.95851	2.35157	2.51911	2.92723	3.14523	3.27297	3.53053	3.62549	3.65908	3.72621	3.87636	3.98321	4.11788	4.24643	4.28409	4.43811	4.55447	4.63803	4.67436	4.74071	4.81846
2.92867	-2.94548	-2.90342	-2.88434	-2.86928	-2.82993	-2.77998	-2.69604	-2.68228	-2.56357	-2.30877	-2.00556	-1.83859	-1.73504	-1.71482	-1.66934	-1.52079	-1.48068	-1.4358	-1.36567	-1.34377	-1.29501	-1.25718	-0.8358	-0.24473	-0.08767	0.47289	0.84946	1.80533	1.9654	2.36079	2.51927	2.92196	3.15436	3.2811	3.53287	3.62838	3.66789	3.72718	3.88058	3.98175	4.13293	4.25522	4.29807	4.45466	4.57189	4.64735	4.68946	4.75714	4.84137
2.94486	-2.94617	-2.90431	-2.88189	-2.86781	-2.82869	-2.77581	-2.69697	-2.68089	-2.55392	-2.31065	-2.00974	-1.83996	-1.73461	-1.71321	-1.66225	-1.51187	-1.47299	-1.43121	-1.35927	-1.33843	-1.2836	-1.24614	-0.8347	-0.25044	-0.08735	0.47171	0.84856	1.79681	1.97221	2.36924	2.51999	2.91622	3.16346	3.28947	3.535	3.63091	3.67607	3.72853	3.88405	3.98013	4.14752	4.26414	4.31318	4.47088	4.58907	4.65516	4.70339	4.77487	4.86458
2.96106	-2.94669	-2.90518	-2.8799	-2.86615	-2.82748	-2.77167	-2.7027	-2.67484	-2.54411	-2.31249	-2.01411	-1.84112	-1.73497	-1.71222	-1.65692	-1.5045	-1.46503	-1.42605	-1.35288	-1.33298	-1.27209	-1.23335	-0.83306	-0.25634	-0.08658	0.47029	0.84787	1.78835	1.97893	2.3768	2.5214	2.91007	3.17246	3.29806	3.53686	3.6331	3.6832	3.73069	3.88684	3.97837	4.16147	4.27322	4.32924	4.48664	4.60591	4.66187	4.71588	4.79374	4.88785
2.97725	-2.94696	-2.90589	-2.87827	-2.8644	-2.8263	-2.76776	-2.70933	-2.66799	-2.53436	-2.31421	-2.01858	-1.84206	-1.73584	-1.71179	-1.65305	-1.49883	-1.45697	-1.42057	-1.34741	-1.32617	-1.26103	-1.219	-0.83083	-0.26235	-0.08541	0.46864	0.84738	1.77997	1.98552	2.38335	2.52363	2.90355	3.18131	3.30685	3.53839	3.63495	3.68886	3.73413	3.88899	3.97649	4.17461	4.28247	4.34606	4.50186	4.62218	4.6679	4.72692	4.81338	4.91089
2.99345	-2.94692	-2.90642	-2.87691	-2.8626	-2.82514	-2.76432	-2.71593	-2.66123	-2.52492	-2.3157	-2.02309	-1.84278	-1.7371	-1.71178	-1.65039	-1.49469	-1.44905	-1.41505	-1.34356	-1.31723	-1.25064	-1.20351	-0.828	-0.26844	-0.08389	0.46678	0.8471	1.77171	1.99196	2.38882	2.52677	2.8967	3.18995	3.31582	3.53952	3.63648	3.6928	3.73916	3.89057	3.97448	4.18682	4.29192	4.36338	4.51649	4.63751	4.67374	4.73665	4.83336	4.93339
3.00964	-2.94656	-2.90678	-2.87572	-2.86075	-2.82402	-2.76162	-2.72203	-2.65478	-2.516	-2.31686	-2.02757	-1.84329	-1.73866	-1.71204	-1.6487	-1.49176	-1.44145	-1.40976	-1.34114	-1.30645	-1.24092	-1.18742	-0.82454	-0.27455	-0.08206	0.46475	0.84703	1.76362	1.99821	2.39315	2.53087	2.88958	3.19831	3.32494	3.54018	3.63771	3.69513	3.7457	3.89164	3.97238	4.19801	4.30154	4.38098	4.53049	4.65116	4.68012	4.7452	4.85329	4.955
3.02584	-2.94594	-2.90698	-2.8746	-2.85885	-2.82297	-2.76005	-2.72719	-2.64876	-2.50781	-2.31761	-2.03196	-1.84358	-1.74047	-1.71247	-1.64777	-1.48973	-1.43426	-1.40484	-1.33963	-1.29459	-1.23178	-1.17126	-0.82045	-0.28063	-0.07999	0.46257	0.84715	1.75573	2.00426	2.39638	2.53593	2.88223	3.20635	3.33419	3.54033	3.63868	3.69623	3.75338	3.89225	3.97017	4.20814	4.31126	4.39862	4.54384	4.66204	4.68808	4.75271	4.87283	4.9754
3.04203	-2.94513	-2.90706	-2.87349	-2.85693	-2.82202	-2.76008	-2.73085	-2.64324	-2.50052	-2.31786	-2.03621	-1.84367	-1.74249	-1.71296	-1.64744	-1.48836	-1.42752	-1.40034	-1.33868	-1.28235	-1.22316	-1.15546	-0.81577	-0.28662	-0.07772	0.46027	0.84746	1.74809	2.01006	2.39858	2.54187	2.8747	3.21403	3.34353	3.5399	3.6394	3.69655	3.7618	3.89246	3.96789	4.21722	4.32099	4.41608	4.55657	4.6696	4.69811	4.7593	4.89171	4.99439
3.05823	-2.94422	-2.90702	-2.8723	-2.85502	-2.82122	-2.76192	-2.7327	-2.63824	-2.49422	-2.31758	-2.04027	-1.84358	-1.74466	-1.71347	-1.64754	-1.48747	-1.42124	-1.39626	-1.33808	-1.27024	-1.21499	-1.14036	-0.81054	-0.29247	-0.07531	0.45789	0.84793	1.74075	2.01559	2.39989	2.54855	2.86705	3.22131	3.35295	3.53884	3.63993	3.6964	3.77064	3.8923	3.96553	4.22529	4.3306	4.43315	4.56867	4.6746	4.70927	4.7651	4.9097	5.01192
3.07442	-2.9433	-2.90687	-2.87098	-2.85317	-2.82064	-2.76519	-2.733	-2.63378	-2.48897	-2.31676	-2.04409	-1.84333	-1.74692	-1.71396	-1.64798	-1.48692	-1.41542	-1.39258	-1.33771	-1.25866	-1.20725	-1.12618	-0.80486	-0.29813	-0.07281	0.45547	0.84855	1.73376	2.02082	2.40045	2.55583	2.85932	3.22815	3.36239	3.53714	3.6403	3.69603	3.77966	3.89182	3.96311	4.23243	4.33993	4.44964	4.58015	4.67811	4.72036	4.77027	4.92663	5.02803
3.09062	-2.94245	-2.90662	-2.86951	-2.85145	-2.82033	-2.76917	-2.73238	-2.62988	-2.48475	-2.31544	-2.04765	-1.84293	-1.74924	-1.7144	-1.64864	-1.48662	-1.41009	-1.38927	-1.33749	-1.24788	-1.19995	-1.11309	-0.79883	-0.30356	-0.07029	0.45305	0.84929	1.72716	2.02572	2.40042	2.56352	2.85158	3.23451	3.37183	3.53477	3.64056	3.69556	3.7887	3.89105	3.96064	4.2387	4.34885	4.46537	4.591	4.68075	4.73058	4.77498	4.94232	5.04279
3.10681	-2.94171	-2.90628	-2.86786	-2.84992	-2.82035	-2.77322	-2.73133	-2.62652	-2.48149	-2.31371	-2.05093	-1.84242	-1.75156	-1.71479	-1.64944	-1.48649	-1.40524	-1.38629	-1.33738	-1.2381	-1.19309	-1.10119	-0.7926	-0.3087	-0.06779	0.45068	0.85011	1.72101	2.03026	2.39995	2.57145	2.84392	3.24036	3.38122	3.53175	3.64073	3.69508	3.79765	3.88999	3.95814	4.24418	4.35722	4.48019	4.6012	4.6828	4.73943	4.77945	4.95669	5.05621
3.12301	-2.94111	-2.90584	-2.86603	-2.84865	-2.82074	-2.77692	-2.73015	-2.62369	-2.47907	-2.31168	-2.05389	-1.84182	-1.75381	-1.71512	-1.65032	-1.48649	-1.4009	-1.38362	-1.33733	-1.22942	-1.18672	-1.09055	-0.78634	-0.31349	-0.06537	0.44839	0.85098	1.71534	2.03441	2.39919	2.57941	2.83642	3.24568	3.39052	3.52811	3.64085	3.69463	3.80641	3.88867	3.95564	4.24894	4.3649	4.49396	4.61072	4.68441	4.74659	4.7839	4.96962	5.06828
3.1392	-2.94067	-2.90534	-2.86406	-2.84769	-2.82149	-2.78006	-2.72899	-2.62137	-2.47735	-2.30948	-2.05652	-1.84117	-1.75596	-1.7154	-1.65122	-1.48656	-1.39705	-1.38125	-1.33732	-1.22189	-1.18089	-1.08118	-0.78023	-0.31789	-0.06308	0.44623	0.85186	1.71022	2.03815	2.39825	2.58721	2.82918	3.25043	3.39965	3.52391	3.64093	3.69425	3.8149	3.88707	3.95318	4.25303	4.37182	4.50656	4.61946	4.6857	4.75194	4.78843	4.98107	5.07897
3.1554	-2.94038	-2.90478	-2.862	-2.84709	-2.82255	-2.78253	-2.72794	-2.6195	-2.47619	-2.30726	-2.05882	-1.84051	-1.75795	-1.71563	-1.65208	-1.48669	-1.39373	-1.37918	-1.33735	-1.21551	-1.17567	-1.07309	-0.77445	-0.32184	-0.06098	0.44426	0.85272	1.70567	2.04144	2.39724	2.59466	2.82235	3.2546	3.40854	3.51923	3.641	3.69393	3.82305	3.88518	3.95081	4.25652	4.3779	4.51785	4.62733	4.68672	4.75558	4.79298	4.991	5.08827
3.17159	-2.94021	-2.90421	-2.85991	-2.84686	-2.8238	-2.78435	-2.72703	-2.61805	-2.47544	-2.30515	-2.06077	-1.83986	-1.75974	-1.7158	-1.65287	-1.48683	-1.39092	-1.37739	-1.33738	-1.21022	-1.17112	-1.06628	-0.76919	-0.3253	-0.05912	0.4425	0.85352	1.70175	2.04428	2.39624	2.60154	2.81607	3.25816	3.41708	3.51421	3.64106	3.69368	3.83079	3.88299	3.9486	4.25942	4.38309	4.52772	4.63422	4.68756	4.75783	4.79732	4.99939	5.09614
3.18779	-2.94014	-2.90365	-2.85787	-2.84698	-2.82508	-2.7856	-2.72628	-2.61696	-2.47498	-2.30326	-2.06237	-1.83927	-1.76127	-1.71593	-1.65357	-1.48697	-1.38863	-1.37591	-1.33742	-1.20599	-1.16732	-1.06073	-0.76462	-0.3282	-0.05752	0.441	0.85423	1.69849	2.04662	2.39534	2.60763	2.81053	3.26111	3.42511	3.50902	3.64111	3.69349	3.83804	3.88047	3.94663	4.26177	4.38736	4.53604	4.64	4.68825	4.75903	4.8012	5.00623	5.10259
3.20398	-2.94013	-2.90316	-2.85598	-2.84739	-2.82625	-2.78641	-2.7257	-2.61618	-2.47472	-2.3017	-2.06362	-1.83877	-1.76251	-1.71603	-1.65413	-1.48709	-1.38686	-1.37474	-1.33746	-1.20276	-1.16431	-1.05643	-0.76089	-0.33052	-0.05624	0.4398	0.85482	1.69592	2.04847	2.39457	2.61271	2.80592	3.26341	3.43235	3.50396	3.64116	3.69335	3.84471	3.87762	3.94498	4.26358	4.39068	4.54269	4.64457	4.68884	4.75956	4.80441	5.01154	5.1076
3.22018	-2.94015	-2.90277	-2.85434	-2.84797	-2.82718	-2.7869	-2.72529	-2.61566	-2.47459	-2.30053	-2.06451	-1.83838	-1.76343	-1.7161	-1.65455	-1.48719	-1.3856	-1.3739	-1.3375	-1.20049	-1.16213	-1.05337	-0.75814	-0.3322	-0.05531	0.43892	0.85526	1.69406	2.0498	2.394	2.61653	2.80244	3.26506	3.43838	3.49947	3.64119	3.69326	3.8506	3.87453	3.94373	4.26486	4.39306	4.54755	4.64784	4.68932	4.7597	4.8068	5.01531	5.11118
3.23637	-2.94017	-2.90252	-2.85313	-2.84856	-2.82778	-2.78715	-2.72504	-2.61537	-2.47453	-2.2998	-2.06505	-1.83814	-1.76399	-1.71615	-1.6548	-1.48725	-1.38485	-1.37339	-1.33752	-1.19914	-1.16082	-1.05153	-0.75645	-0.33322	-0.05474	0.43838	0.85553	1.69294	2.0506	2.39364	2.61892	2.80027	3.26605	3.44254	3.49623	3.64121	3.69321	3.85525	3.8716	3.94295	4.26563	4.39448	4.55051	4.6498	4.68964	4.75969	4.80826	5.01757	5.11332
3.25257	-2.94018	-2.90243	-2.85264	-2.84884	-2.82799	-2.78724	-2.72496	-2.61528	-2.47451	-2.29956	-2.06523	-1.83806	-1.76418	-1.71616	-1.65489	-1.48727	-1.3846	-1.37321	-1.33752	-1.1987	-1.16038	-1.05092	-0.75588	-0.33356	-0.05455	0.4382	0.85562	1.69256	2.05087	2.39352	2.61973	2.79953	3.26639	3.44406	3.49502	3.64122	3.69319	3.85728	3.87014	3.94269	4.26589	4.39496	4.5515	4.65045	4.68976	4.75967	4.80875	5.01833	5.11404
3.25257	-2.94018	-2.90243	-2.85264	-2.84884	-2.82799	-2.78724	-2.72496	-2.61528	-2.47451	-2.29956	-2.06523	-1.83806	-1.76418	-1.71616	-1.65489	-1.48727	-1.3846	-1.37321	-1.33752	-1.1987	-1.16038	-1.05092	-0.75588	-0.33356	-0.05455	0.4382	0.85562	1.69256	2.05087	2.39352	2.61973	2.79953	3.26639	3.44406	3.49502	3.64122	3.69319	3.85728	3.87014	3.94269	4.26589	4.39496	4.5515	4.65045	4.68976	4.75967	4.80875	5.01833	5.11404
3.25636	-2.94015	-2.90246	-2.85288	-2.84881	-2.82803	-2.78723	-2.72493	-2.61523	-2.47434	-2.2995	-2.06512	-1.83807	-1.76418	-1.71616	-1.65488	-1.48729	-1.3846	-1.37323	-1.33752	-1.19869	-1.16037	-1.05093	-0.75586	-0.33361	-0.05513	0.43892	0.85563	1.69247	2.05016	2.39422	2.61973	2.79954	3.26624	3.44409	3.49501	3.64123	3.69317	3.85728	3.87014	3.94275	4.26589	4.39491	4.55153	4.65026	4.6899	4.75942	4.80904	5.01833	5.11403
3.26015	-2.94007	-2.90256	-2.85362	-2.84873	-2.82816	-2.78723	-2.72485	-2.61511	-2.47383	-2.29934	-2.0648	-1.83809	-1.76417	-1.71616	-1.65485	-1.48732	-1.3846	-1.37328	-1.33752	-1.19867	-1.16034	-1.05094	-0.7558	-0.33376	-0.05685	0.44107	0.85566	1.69219	2.04806	2.39631	2.61973	2.79956	3.2658	3.44417	3.49498	3.64127	3.69311	3.85727	3.87014	3.94295	4.26591	4.39478	4.55161	4.64971	4.69034	4.75871	4.80987	5.01835	5.11402
3.26395	-2.93993	-2.90272	-2.85482	-2.84861	-2.82836	-2.78722	-2.72471	-2.61492	-2.47298	-2.29908	-2.06427	-1.83812	-1.76415	-1.71615	-1.6548	-1.48739	-1.38461	-1.37336	-1.33752	-1.19863	-1.1603	-1.05095	-0.75571	-0.334	-0.05968	0.44461	0.85571	1.69172	2.04462	2.39973	2.61973	2.7996	3.26507	3.44432	3.49493	3.64133	3.693	3.85726	3.87014	3.94328	4.26595	4.39456	4.55175	4.64882	4.69102	4.75759	4.8112	5.01839	5.11399
3.26774	-2.93975	-2.90297	-2.8565	-2.84846	-2.82858	-2.7872	-2.72453	-2.61466	-2.47182	-2.2987	-2.06352	-1.83817	-1.76412	-1.71615	-1.65472	-1.48748	-1.38462	-1.37347	-1.33752	-1.19858	-1.16025	-1.05098	-0.75557	-0.33435	-0.06357	0.4495	0.85579	1.69105	2.03994	2.40439	2.61972	2.79965	3.26405	3.44453	3.49486	3.64142	3.69285	3.85725	3.87013	3.94374	4.266	4.39424	4.55194	4.64762	4.69193	4.75612	4.81296	5.01844	5.11395
3.27153	-2.93953	-2.90331	-2.85861	-2.84828	-2.82879	-2.78718	-2.72432	-2.61434	-2.47036	-2.29823	-2.06256	-1.83823	-1.76409	-1.71614	-1.65463	-1.48759	-1.38464	-1.37361	-1.33752	-1.19851	-1.16017	-1.05101	-0.7554	-0.3348	-0.06843	0.45566	0.85588	1.69018	2.03411	2.41019	2.61972	2.79972	3.26275	3.44478	3.49477	3.64153	3.69266	3.85724	3.87012	3.94433	4.26606	4.39384	4.55219	4.64617	4.693	4.75438	4.81507	5.01851	5.11389
3.27532	-2.93928	-2.90375	-2.86112	-2.84808	-2.82897	-2.78714	-2.72409	-2.61396	-2.46861	-2.29765	-2.06139	-1.83831	-1.76405	-1.71613	-1.65451	-1.48773	-1.38466	-1.37378	-1.33752	-1.19843	-1.16008	-1.05105	-0.75518	-0.33537	-0.07419	0.463	0.856	1.6891	2.02728	2.41703	2.61972	2.79981	3.26116	3.44509	3.49466	3.64166	3.69243	3.85722	3.87012	3.94504	4.26613	4.39336	4.55248	4.6445	4.69419	4.75246	4.81747	5.01859	5.11382
3.27912	-2.93902	-2.90434	-2.86396	-2.84784	-2.8291	-2.78709	-2.72384	-2.61355	-2.46661	-2.29697	-2.06	-1.8384	-1.764	-1.71612	-1.65437	-1.48789	-1.38469	-1.37398	-1.33752	-1.19834	-1.15998	-1.0511	-0.75493	-0.33605	-0.08074	0.47145	0.85614	1.68779	2.01956	2.42476	2.61972	2.79991	3.25929	3.44545	3.49453	3.64182	3.69217	3.8572	3.87011	3.94588	4.26622	4.39278	4.55283	4.64265	4.69544	4.75043	4.82009	5.01869	5.11374
3.28291	-2.93876	-2.90511	-2.86705	-2.84758	-2.82917	-2.78702	-2.72358	-2.61312	-2.46439	-2.29619	-2.05839	-1.83849	-1.76395	-1.71611	-1.65421	-1.48808	-1.38472	-1.37421	-1.33752	-1.19823	-1.15985	-1.05115	-0.75463	-0.33686	-0.08798	0.48091	0.85631	1.68623	2.01111	2.43329	2.61971	2.80003	3.25715	3.44586	3.49438	3.642	3.69186	3.85718	3.8701	3.94683	4.26632	4.39212	4.55323	4.64066	4.69673	4.74834	4.82289	5.0188	5.11364
3.2867	-2.93851	-2.9061	-2.87026	-2.84729	-2.82917	-2.78694	-2.72332	-2.61266	-2.46196	-2.29532	-2.05657	-1.8386	-1.7639	-1.7161	-1.65403	-1.4883	-1.38476	-1.37447	-1.33752	-1.19811	-1.15971	-1.05121	-0.7543	-0.33782	-0.09582	0.49128	0.85651	1.68442	2.00203	2.44249	2.61971	2.80017	3.25474	3.44631	3.49421	3.64221	3.69152	3.85715	3.87008	3.94791	4.26644	4.39138	4.55367	4.63855	4.69799	4.74626	4.82581	5.01894	5.11352
3.2905	-2.93829	-2.90739	-2.87345	-2.84698	-2.82911	-2.78685	-2.72307	-2.6122	-2.45937	-2.29436	-2.05454	-1.83872	-1.76384	-1.71609	-1.65383	-1.48854	-1.3848	-1.37475	-1.33752	-1.19798	-1.15955	-1.05128	-0.75392	-0.33892	-0.10414	0.50248	0.85674	1.68232	1.99245	2.45226	2.61971	2.80033	3.25207	3.4468	3.49403	3.64243	3.69114	3.85712	3.87007	3.94909	4.26656	4.39056	4.55416	4.63635	4.69918	4.74424	4.82883	5.01909	5.11337
3.29429	-2.93811	-2.90905	-2.87648	-2.84665	-2.82899	-2.78673	-2.72283	-2.61173	-2.45664	-2.29332	-2.0523	-1.83885	-1.76377	-1.71608	-1.6536	-1.48881	-1.38485	-1.37506	-1.33752	-1.19784	-1.15938	-1.05135	-0.7535	-0.34019	-0.11285	0.51441	0.85701	1.67992	1.9825	2.46252	2.6197	2.80051	3.24913	3.44733	3.49383	3.64268	3.69073	3.85709	3.87006	3.95038	4.2667	4.38966	4.55469	4.63409	4.70026	4.74234	4.83191	5.01926	5.11321
3.29808	-2.938	-2.91114	-2.87921	-2.8463	-2.82883	-2.7866	-2.72261	-2.61128	-2.45381	-2.29219	-2.04984	-1.83899	-1.76371	-1.71606	-1.65335	-1.48911	-1.3849	-1.37539	-1.33752	-1.19768	-1.15919	-1.05143	-0.75304	-0.34164	-0.12186	0.52701	0.85732	1.67718	1.97227	2.47318	2.6197	2.80072	3.24595	3.44789	3.49361	3.64295	3.69029	3.85705	3.87004	3.95177	4.26685	4.38868	4.55526	4.63177	4.70118	4.74061	4.83504	5.01945	5.11301
3.30187	-2.93797	-2.91366	-2.88152	-2.84593	-2.82861	-2.78646	-2.72241	-2.61083	-2.4509	-2.291	-2.04718	-1.83914	-1.76364	-1.71605	-1.65308	-1.48943	-1.38497	-1.37575	-1.33752	-1.19752	-1.15898	-1.05152	-0.75253	-0.34329	-0.13106	0.54018	0.85767	1.67408	1.96187	2.48416	2.61969	2.80096	3.24251	3.44847	3.49338	3.64324	3.68981	3.85701	3.87003	3.95326	4.26701	4.38762	4.55587	4.62941	4.70189	4.7391	4.8382	5.01966	5.1128
3.30567	-2.93805	-2.91658	-2.88336	-2.84555	-2.82836	-2.7863	-2.72222	-2.61041	-2.44794	-2.28973	-2.04431	-1.83929	-1.76357	-1.71604	-1.65279	-1.48978	-1.38504	-1.37612	-1.33752	-1.19735	-1.15875	-1.05161	-0.75198	-0.34516	-0.14037	0.55386	0.85808	1.67058	1.95139	2.49541	2.61969	2.80122	3.23884	3.44909	3.49314	3.64355	3.68931	3.85696	3.87001	3.95485	4.26719	4.3865	4.55651	4.62702	4.70236	4.73785	4.84136	5.01989	5.11255
3.30946	-2.93828	-2.91976	-2.88476	-2.84516	-2.82807	-2.78612	-2.72206	-2.61	-2.44497	-2.2884	-2.04124	-1.83946	-1.7635	-1.71603	-1.65247	-1.49016	-1.38512	-1.37651	-1.33752	-1.19716	-1.15851	-1.05171	-0.75138	-0.34728	-0.14971	0.56799	0.85855	1.66665	1.94092	2.50686	2.61969	2.80152	3.23494	3.44972	3.49288	3.64388	3.68878	3.85692	3.87	3.95651	4.26737	4.3853	4.55719	4.62462	4.70253	4.73692	4.84451	5.02014	5.11227
3.31325	-2.93872	-2.92304	-2.88575	-2.84477	-2.82774	-2.78594	-2.72191	-2.60961	-2.442	-2.28702	-2.03798	-1.83963	-1.76343	-1.71602	-1.65213	-1.49057	-1.38522	-1.37691	-1.33752	-1.19697	-1.15825	-1.05182	-0.75074	-0.34967	-0.15898	0.58249	0.85909	1.66224	1.93055	2.51847	2.61968	2.80186	3.2308	3.45037	3.49261	3.64423	3.68823	3.85687	3.86998	3.95826	4.26756	4.38403	4.55789	4.62222	4.70239	4.73631	4.84765	5.02042	5.11196
3.31705	-2.93946	-2.92618	-2.8864	-2.84437	-2.82738	-2.78574	-2.72178	-2.60925	-2.43906	-2.2856	-2.03453	-1.8398	-1.76336	-1.71601	-1.65177	-1.491	-1.38532	-1.37732	-1.33752	-1.19677	-1.15798	-1.05193	-0.75005	-0.35235	-0.16812	0.59731	0.85971	1.65732	1.92036	2.53018	2.61968	2.80224	3.22645	3.45104	3.49232	3.6446	3.68765	3.85681	3.86997	3.96007	4.26776	4.38271	4.55862	4.61982	4.70194	4.73605	4.85075	5.02072	5.11162
3.32084	-2.94063	-2.92893	-2.88678	-2.84398	-2.82699	-2.78553	-2.72167	-2.6089	-2.43617	-2.28413	-2.0309	-1.83997	-1.7633	-1.716	-1.65139	-1.49146	-1.38545	-1.37774	-1.33752	-1.19657	-1.15768	-1.05205	-0.74931	-0.35536	-0.17704	0.61239	0.86043	1.65184	1.91043	2.54196	2.61968	2.80266	3.22189	3.45172	3.49203	3.64498	3.68705	3.85676	3.86995	3.96196	4.26798	4.38132	4.55937	4.61743	4.7012	4.73609	4.85382	5.02104	5.11124
3.32463	-2.9423	-2.93111	-2.88695	-2.84359	-2.82658	-2.78532	-2.72157	-2.60859	-2.43334	-2.28265	-2.0271	-1.84015	-1.76324	-1.71599	-1.65098	-1.49195	-1.38559	-1.37816	-1.33752	-1.19636	-1.15737	-1.05218	-0.74852	-0.35872	-0.18568	0.62767	0.86127	1.64577	1.90081	2.55377	2.61968	2.80314	3.21712	3.45241	3.49173	3.64538	3.68643	3.8567	3.86994	3.9639	4.26819	4.37988	4.56014	4.61506	4.7002	4.73642	4.85684	5.02139	5.11082
3.32842	-2.9444	-2.9327	-2.88695	-2.84321	-2.82614	-2.7851	-2.72149	-2.60829	-2.43058	-2.28114	-2.02314	-1.84033	-1.76318	-1.71599	-1.65054	-1.49247	-1.38576	-1.37858	-1.33752	-1.19615	-1.15705	-1.05231	-0.74769	-0.36246	-0.19398	0.64309	0.86226	1.63909	1.89158	2.56557	2.61968	2.80368	3.21215	3.45311	3.49142	3.6458	3.68579	3.85663	3.86993	3.96589	4.26842	4.37838	4.56093	4.61272	4.699	4.73699	4.85981	5.02177	5.11038
3.33222	-2.94673	-2.93385	-2.88682	-2.84285	-2.82568	-2.78487	-2.72143	-2.60802	-2.42791	-2.27963	-2.01904	-1.84051	-1.76313	-1.71598	-1.65009	-1.49301	-1.38595	-1.37899	-1.33752	-1.19593	-1.1567	-1.05244	-0.7468	-0.36659	-0.20187	0.65857	0.86342	1.63175	1.88278	2.57733	2.61969	2.80428	3.20698	3.45381	3.4911	3.64623	3.68514	3.85657	3.86991	3.96793	4.26865	4.37684	4.56173	4.61041	4.69764	4.73774	4.86271	5.02216	5.10989
3.33601	-2.94905	-2.93472	-2.88658	-2.8425	-2.8252	-2.78464	-2.72138	-2.60777	-2.42534	-2.27811	-2.0148	-1.84069	-1.76308	-1.71598	-1.64961	-1.49358	-1.38617	-1.37938	-1.33752	-1.19571	-1.15635	-1.05258	-0.74586	-0.37112	-0.2093	0.67407	0.86481	1.62373	1.87447	2.589	2.61971	2.80497	3.20164	3.45451	3.49077	3.64668	3.68447	3.8565	3.8699	3.97	4.26889	4.37525	4.56254	4.60814	4.69616	4.73863	4.86555	5.02259	5.10937
3.3398	-2.95124	-2.93543	-2.88626	-2.84217	-2.82469	-2.7844	-2.72133	-2.60753	-2.42287	-2.2766	-2.01046	-1.84086	-1.76305	-1.71598	-1.64911	-1.49418	-1.38641	-1.37976	-1.33752	-1.19549	-1.15598	-1.05273	-0.74487	-0.37606	-0.21625	0.68948	0.86647	1.61504	1.86666	2.60052	2.61978	2.80574	3.19611	3.45521	3.49044	3.64714	3.68379	3.85644	3.86989	3.9721	4.26914	4.37363	4.56335	4.60592	4.6946	4.73963	4.86831	5.02303	5.10882
3.3436	-2.95322	-2.93607	-2.88588	-2.84186	-2.82416	-2.78417	-2.7213	-2.60732	-2.42051	-2.27511	-2.00601	-1.84104	-1.76302	-1.71598	-1.64858	-1.4948	-1.38669	-1.38012	-1.33752	-1.19527	-1.15559	-1.05288	-0.74383	-0.38141	-0.22269	0.7047	0.86848	1.60566	1.85939	2.61171	2.62004	2.80662	3.19042	3.45591	3.4901	3.64761	3.6831	3.85637	3.86987	3.97422	4.26939	4.37198	4.56417	4.60374	4.69299	4.74071	4.87099	5.0235	5.10824
3.34739	-2.95494	-2.93666	-2.88545	-2.84157	-2.82362	-2.78394	-2.72128	-2.60712	-2.41826	-2.27365	-2.00148	-1.84121	-1.763	-1.71598	-1.64804	-1.49545	-1.387	-1.38046	-1.33753	-1.19505	-1.1552	-1.05303	-0.74274	-0.38714	-0.2286	0.71963	0.87094	1.59561	1.85265	2.61879	2.62423	2.80762	3.18457	3.4566	3.48976	3.6481	3.68239	3.8563	3.86986	3.97636	4.26965	4.37029	4.56498	4.60162	4.69136	4.74183	4.87359	5.024	5.10762
3.35118	-2.95641	-2.93723	-2.88498	-2.84131	-2.82306	-2.78371	-2.72126	-2.60695	-2.41613	-2.27221	-1.9969	-1.84138	-1.76299	-1.71598	-1.64748	-1.49612	-1.38734	-1.38076	-1.33753	-1.19483	-1.15479	-1.05319	-0.74159	-0.39323	-0.23399	0.73412	0.87398	1.58491	1.84645	2.61932	2.63477	2.80876	3.17857	3.45729	3.48941	3.6486	3.68168	3.85623	3.86985	3.9785	4.26991	4.36859	4.56579	4.59956	4.68974	4.74298	4.8761	5.02451	5.10698
3.35497	-2.95763	-2.93779	-2.8845	-2.84108	-2.82249	-2.78348	-2.72125	-2.60678	-2.4141	-2.27081	-1.99228	-1.84154	-1.76299	-1.71599	-1.64689	-1.49681	-1.38771	-1.38104	-1.33753	-1.19462	-1.15438	-1.05335	-0.7404	-0.39963	-0.23888	0.74798	0.87774	1.57357	1.84077	2.61941	2.6455	2.81007	3.17242	3.45797	3.48906	3.64911	3.68096	3.85616	3.86984	3.98063	4.27017	4.36688	4.5666	4.59757	4.68813	4.74414	4.87852	5.02505	5.10631
3.35877	-2.95863	-2.93834	-2.88399	-2.84087	-2.8219	-2.78326	-2.72124	-2.60663	-2.41219	-2.26945	-1.98763	-1.8417	-1.76299	-1.716	-1.64629	-1.49753	-1.38812	-1.38129	-1.33753	-1.19441	-1.15395	-1.05351	-0.73916	-0.40629	-0.24328	0.761	0.88241	1.56165	1.83559	2.61944	2.65599	2.81156	3.16614	3.45864	3.48871	3.64963	3.68024	3.85609	3.86983	3.98275	4.27043	4.36516	4.56739	4.59564	4.68654	4.74529	4.88085	5.02561	5.10562
3.36256	-2.95943	-2.93889	-2.88348	-2.84069	-2.82131	-2.78305	-2.72124	-2.6065	-2.4104	-2.26814	-1.983	-1.84184	-1.76301	-1.71601	-1.64568	-1.49826	-1.38854	-1.38151	-1.33754	-1.1942	-1.15352	-1.05368	-0.73787	-0.41317	-0.24722	0.77298	0.88821	1.54918	1.8309	2.61946	2.66617	2.81327	3.15975	3.45929	3.48836	3.65016	3.67951	3.85602	3.86982	3.98485	4.2707	4.36343	4.56816	4.59379	4.685	4.74643	4.88307	5.02618	5.10491
3.36635	-2.96005	-2.93944	-2.88297	-2.84053	-2.82072	-2.78284	-2.72124	-2.60637	-2.40871	-2.26688	-1.97839	-1.84198	-1.76304	-1.71602	-1.64505	-1.499	-1.38899	-1.3817	-1.33754	-1.194	-1.15309	-1.05384	-0.73655	-0.42021	-0.25074	0.78369	0.89532	1.53621	1.82665	2.61946	2.67596	2.81523	3.15324	3.45994	3.48801	3.6507	3.67877	3.85595	3.86981	3.98692	4.27096	4.36172	4.56891	4.59201	4.68351	4.74755	4.8852	5.02676	5.10419
3.37015	-2.96051	-2.93998	-2.88246	-2.84039	-2.82012	-2.78265	-2.72124	-2.60626	-2.40713	-2.26567	-1.97384	-1.84211	-1.76308	-1.71604	-1.64441	-1.49976	-1.38945	-1.38187	-1.33754	-1.1938	-1.15265	-1.05401	-0.73518	-0.42733	-0.25388	0.79298	0.90386	1.52278	1.82282	2.61946	2.68531	2.81748	3.14664	3.46057	3.48766	3.65125	3.67804	3.85588	3.86981	3.98895	4.27123	4.36002	4.56964	4.59032	4.68207	4.74864	4.88722	5.02736	5.10346
3.37394	-2.96085	-2.94051	-2.88197	-2.84028	-2.81952	-2.78246	-2.72125	-2.60616	-2.40565	-2.26453	-1.96936	-1.84223	-1.76313	-1.71606	-1.64376	-1.50052	-1.38992	-1.38202	-1.33754	-1.19361	-1.15222	-1.05417	-0.73377	-0.43449	-0.25666	0.80082	0.91387	1.50894	1.81937	2.61946	2.69417	2.82005	3.13997	3.46118	3.48732	3.65181	3.6773	3.85581	3.8698	3.99094	4.27149	4.35834	4.57034	4.58871	4.68069	4.74968	4.88913	5.02797	5.10272
3.37773	-2.96106	-2.94103	-2.88148	-2.84018	-2.81894	-2.78229	-2.72125	-2.60607	-2.40428	-2.26344	-1.96498	-1.84234	-1.7632	-1.71608	-1.64311	-1.50129	-1.3904	-1.38215	-1.33754	-1.19343	-1.15179	-1.05434	-0.73234	-0.44162	-0.25912	0.80727	0.92525	1.49476	1.81628	2.61946	2.70247	2.82297	3.13323	3.46178	3.48697	3.65238	3.67657	3.85574	3.86979	3.99287	4.27175	4.3567	4.57101	4.58719	4.67937	4.75069	4.89094	5.02858	5.10198
3.38152	-2.96118	-2.94154	-2.88102	-2.84011	-2.81836	-2.78213	-2.72126	-2.60598	-2.40301	-2.26242	-1.96073	-1.84243	-1.76326	-1.7161	-1.64245	-1.50205	-1.39087	-1.38226	-1.33754	-1.19325	-1.15136	-1.0545	-0.73089	-0.44866	-0.2613	0.81249	0.93781	1.48026	1.81351	2.61946	2.71017	2.82628	3.12646	3.46235	3.48664	3.65295	3.67583	3.85568	3.86979	3.99473	4.272	4.35509	4.57164	4.58577	4.67813	4.75165	4.89264	5.02919	5.10124
3.38532	-2.96123	-2.94204	-2.88058	-2.84005	-2.8178	-2.78198	-2.72127	-2.60591	-2.40183	-2.26146	-1.95662	-1.84252	-1.76334	-1.71612	-1.64181	-1.50282	-1.39134	-1.38236	-1.33754	-1.19309	-1.15094	-1.05466	-0.72942	-0.45556	-0.26323	0.81668	0.95134	1.46553	1.81103	2.61945	2.71722	2.82999	3.11966	3.46291	3.48631	3.65352	3.6751	3.85562	3.86978	3.99652	4.27225	4.35353	4.57223	4.58444	4.67695	4.75256	4.89423	5.02979	5.10051
3.38911	-2.96121	-2.94252	-2.88016	-2.84	-2.81726	-2.78184	-2.72127	-2.60584	-2.40075	-2.26057	-1.95268	-1.84259	-1.76343	-1.71614	-1.64117	-1.50357	-1.39179	-1.38244	-1.33755	-1.19293	-1.15053	-1.05481	-0.72795	-0.46227	-0.26492	0.82003	0.9656	1.45059	1.80882	2.61945	2.72359	2.8341	3.11289	3.46344	3.48598	3.6541	3.67438	3.85556	3.86977	3.99823	4.27249	4.35203	4.57276	4.58323	4.67585	4.75342	4.89571	5.03039	5.0998
3.3929	-2.96114	-2.94297	-2.87977	-2.83997	-2.81674	-2.78171	-2.72128	-2.60578	-2.39976	-2.25974	-1.94893	-1.84265	-1.76352	-1.71617	-1.64054	-1.5043	-1.39223	-1.38252	-1.33755	-1.19279	-1.15014	-1.05496	-0.72648	-0.46872	-0.26642	0.82271	0.98038	1.43553	1.80686	2.61944	2.72928	2.83859	3.10615	3.46395	3.48567	3.65468	3.67366	3.8555	3.86977	3.99986	4.27273	4.3506	4.57323	4.58213	4.67482	4.75422	4.89708	5.03097	5.09911
3.3967	-2.96103	-2.94341	-2.8794	-2.83995	-2.81624	-2.78159	-2.72129	-2.60572	-2.39886	-2.25898	-1.9454	-1.84271	-1.76361	-1.71619	-1.63993	-1.50501	-1.39265	-1.38258	-1.33755	-1.19265	-1.14976	-1.0551	-0.72504	-0.47488	-0.26773	0.82488	0.9955	1.4204	1.80513	2.61944	2.73428	2.84341	3.09951	3.46443	3.48537	3.65526	3.67296	3.85545	3.86977	4.00138	4.27295	4.34924	4.57363	4.58116	4.67387	4.75497	4.89834	5.03154	5.09844
3.40049	-2.9609	-2.94382	-2.87906	-2.83993	-2.81577	-2.78149	-2.72129	-2.60568	-2.39804	-2.25829	-1.9421	-1.84275	-1.76371	-1.71621	-1.63935	-1.50569	-1.39304	-1.38264	-1.33755	-1.19253	-1.14941	-1.05523	-0.72363	-0.4807	-0.26887	0.82663	1.01079	1.40527	1.8036	2.61944	2.73862	2.84848	3.09299	3.46488	3.48508	3.65584	3.67226	3.8554	3.86976	4.0028	4.27316	4.34796	4.57393	4.58034	4.673	4.75566	4.89949	5.03208	5.09781
3.40428	-2.96075	-2.9442	-2.87875	-2.83993	-2.81534	-2.7814	-2.7213	-2.60563	-2.39731	-2.25766	-1.93906	-1.84278	-1.76381	-1.71623	-1.6388	-1.50633	-1.39341	-1.38269	-1.33755	-1.19241	-1.14908	-1.05536	-0.72227	-0.48612	-0.26986	0.82805	1.02608	1.39024	1.80226	2.61943	2.74235	2.85371	3.08666	3.4653	3.48481	3.65641	3.67158	3.85536	3.86976	4.00411	4.27336	4.34678	4.57412	4.57968	4.67221	4.75628	4.90053	5.03259	5.09721
3.40807	-2.96059	-2.94455	-2.87847	-2.83993	-2.81495	-2.78132	-2.72131	-2.6056	-2.39667	-2.2571	-1.93628	-1.8428	-1.7639	-1.71626	-1.63829	-1.50693	-1.39374	-1.38273	-1.33755	-1.19231	-1.14877	-1.05547	-0.72098	-0.49112	-0.27072	0.8292	1.04123	1.37542	1.8011	2.61943	2.7455	2.85898	3.08059	3.46569	3.48456	3.65698	3.67092	3.85532	3.86976	4.00531	4.27355	4.34569	4.57419	4.5792	4.6715	4.75684	4.90146	5.03307	5.09666
3.41187	-2.96043	-2.94486	-2.87823	-2.83993	-2.81459	-2.78125	-2.72131	-2.60557	-2.3961	-2.25661	-1.93379	-1.84281	-1.76399	-1.71628	-1.63782	-1.50747	-1.39405	-1.38276	-1.33755	-1.19222	-1.14849	-1.05558	-0.71978	-0.49564	-0.27146	0.83014	1.05604	1.36095	1.8001	2.61943	2.74814	2.86417	3.07484	3.46604	3.48433	3.65753	3.67029	3.85528	3.86975	4.00637	4.27371	4.34472	4.57414	4.57889	4.67087	4.75734	4.90228	5.0335	5.09616
3.41566	-2.96028	-2.94514	-2.87802	-2.83994	-2.81427	-2.78119	-2.72131	-2.60554	-2.39561	-2.25618	-1.93161	-1.84282	-1.76408	-1.71629	-1.63739	-1.50796	-1.39432	-1.38279	-1.33755	-1.19214	-1.14825	-1.05567	-0.71869	-0.49965	-0.27207	0.8309	1.07031	1.34702	1.79926	2.61942	2.75031	2.86913	3.06952	3.46635	3.48412	3.65805	3.66969	3.85525	3.86975	4.00731	4.27386	4.34385	4.57399	4.57873	4.67032	4.75777	4.90298	5.03389	5.09571
3.41945	-2.96014	-2.94538	-2.87783	-2.83994	-2.814	-2.78114	-2.72132	-2.60552	-2.3952	-2.25582	-1.92973	-1.84282	-1.76416	-1.71631	-1.63702	-1.50839	-1.39455	-1.38282	-1.33755	-1.19207	-1.14804	-1.05575	-0.71773	-0.50311	-0.27258	0.8315	1.08375	1.33389	1.79855	2.61942	2.75207	2.8737	3.06472	3.46662	3.48394	3.65854	3.66914	3.85522	3.86975	4.00811	4.27399	4.34311	4.57378	4.57867	4.66986	4.75814	4.90358	5.03423	5.09532
3.42325	-2.96001	-2.94558	-2.87769	-2.83995	-2.81378	-2.7811	-2.72132	-2.6055	-2.39487	-2.25552	-1.92819	-1.84282	-1.76422	-1.71633	-1.63671	-1.50875	-1.39474	-1.38284	-1.33756	-1.19201	-1.14786	-1.05582	-0.71691	-0.506	-0.27299	0.83197	1.096	1.3219	1.79799	2.61942	2.75344	2.87773	3.06056	3.46684	3.48379	3.65899	3.66864	3.8552	3.86975	4.00878	4.2741	4.34249	4.57357	4.57867	4.66948	4.75845	4.90407	5.03452	5.09499
3.42704	-2.95992	-2.94574	-2.87757	-2.83996	-2.8136	-2.78107	-2.72132	-2.60548	-2.39461	-2.25529	-1.92698	-1.84282	-1.76427	-1.71634	-1.63647	-1.50903	-1.39489	-1.38285	-1.33756	-1.19197	-1.14772	-1.05587	-0.71625	-0.50827	-0.27331	0.83232	1.10658	1.31155	1.79756	2.61942	2.75448	2.88107	3.05716	3.46702	3.48366	3.65937	3.66822	3.85518	3.86975	4.0093	4.27419	4.34201	4.57337	4.57869	4.66918	4.75868	4.90445	5.03474	5.09474
3.43083	-2.95984	-2.94585	-2.87749	-2.83996	-2.81348	-2.78105	-2.72132	-2.60547	-2.39442	-2.25513	-1.9261	-1.84282	-1.76431	-1.71634	-1.63629	-1.50924	-1.395	-1.38286	-1.33755	-1.19194	-1.14762	-1.05591	-0.71577	-0.50991	-0.27353	0.83256	1.11488	1.30341	1.79725	2.61941	2.7552	2.88358	3.05463	3.46714	3.48358	3.65967	3.66789	3.85517	3.86975	4.00967	4.27425	4.34166	4.57322	4.57873	4.66897	4.75885	4.90472	5.03491	5.09455
3.43463	-2.9598	-2.94592	-2.87744	-2.83996	-2.8134	-2.78104	-2.72132	-2.60547	-2.39431	-2.25503	-1.92558	-1.84282	-1.76434	-1.71635	-1.63618	-1.50936	-1.39506	-1.38287	-1.33756	-1.19192	-1.14756	-1.05593	-0.71547	-0.5109	-0.27366	0.83271	1.12023	1.29815	1.79707	2.61941	2.75563	2.88513	3.05306	3.46722	3.48352	3.65986	3.66768	3.85516	3.86975	4.00989	4.27429	4.34145	4.57313	4.57875	4.66885	4.75895	4.90489	5.035	5.09444
3.43842	-2.95978	-2.94595	-2.87742	-2.83996	-2.81337	-2.78104	-2.72132	-2.60547	-2.39427	-2.255	-1.9254	-1.84282	-1.76435	-1.71635	-1.63615	-1.5094	-1.39508	-1.38287	-1.33756	-1.19192	-1.14754	-1.05594	-0.71538	-0.51123	-0.2737	0.83275	1.1221	1.29632	1.79701	2.61941	2.75577	2.88566	3.05253	3.46725	3.48351	3.65993	3.66761	3.85515	3.86975	4.00997	4.2743	4.34138	4.57309	4.57876	4.6688	4.75898	4.90494	5.03504	5.0944
3.43842	-2.95978	-2.94595	-2.87742	-2.83996	-2.81337	-2.78104	-2.72132	-2.60547	-2.39427	-2.255	-1.9254	-1.84282	-1.76435	-1.71635	-1.63615	-1.5094	-1.39508	-1.38287	-1.33756	-1.19192	-1.14754	-1.05594	-0.71538	-0.51123	-0.2737	0.83275	1.1221	1.29632	1.79701	2.61941	2.75577	2.88566	3.05253	3.46725	3.48351	3.65993	3.66761	3.85515	3.86975	4.00997	4.2743	4.34138	4.57309	4.57876	4.6688	4.75898	4.90494	5.03504	5.0944
3.45402	-2.95957	-2.94597	-2.87753	-2.83991	-2.81356	-2.78076	-2.72142	-2.60575	-2.39476	-2.25501	-1.92536	-1.84275	-1.76417	-1.71634	-1.63609	-1.50936	-1.39518	-1.38314	-1.33755	-1.19235	-1.1481	-1.05651	-0.7161	-0.5107	-0.27362	0.83265	1.12103	1.29749	1.79724	2.61836	2.75674	2.88489	3.05299	3.46404	3.48631	3.65942	3.66812	3.85343	3.87097	4.01015	4.27404	4.34113	4.56715	4.58341	4.66822	4.75872	4.90437	5.03408	5.09364
3.46963	-2.95897	-2.94603	-2.87784	-2.83974	-2.81409	-2.77993	-2.72171	-2.6066	-2.39621	-2.25504	-1.92524	-1.84253	-1.76366	-1.7163	-1.63594	-1.50921	-1.39548	-1.38393	-1.33754	-1.19366	-1.14976	-1.05823	-0.71824	-0.50912	-0.27339	0.83232	1.11792	1.30092	1.79794	2.61528	2.75955	2.8826	3.05433	3.45733	3.49181	3.65818	3.66937	3.84926	3.87363	4.01068	4.27327	4.34039	4.5579	4.58876	4.66652	4.75791	4.90266	5.03123	5.09136
3.48523	-2.95805	-2.94612	-2.87832	-2.83954	-2.81493	-2.77858	-2.72219	-2.60801	-2.39864	-2.25509	-1.92504	-1.84217	-1.76281	-1.71623	-1.63568	-1.50899	-1.39596	-1.38525	-1.33752	-1.19588	-1.15251	-1.06113	-0.72168	-0.50657	-0.27299	0.83179	1.11298	1.30639	1.7991	2.61041	2.76397	2.8789	3.05646	3.44939	3.49772	3.65661	3.67095	3.84381	3.8766	4.01153	4.27198	4.33914	4.54732	4.59279	4.66385	4.7565	4.89984	5.0265	5.08755
3.50084	-2.9569	-2.94618	-2.87893	-2.83938	-2.81602	-2.77671	-2.72286	-2.60998	-2.40204	-2.25516	-1.92476	-1.84167	-1.76164	-1.71614	-1.63535	-1.50869	-1.39665	-1.38708	-1.33749	-1.19903	-1.15629	-1.0652	-0.72628	-0.50312	-0.27241	0.83107	1.10647	1.31361	1.80071	2.60405	2.76967	2.87392	3.05925	3.44083	3.50345	3.65493	3.67265	3.83754	3.87947	4.01268	4.27018	4.33736	4.53558	4.59522	4.66044	4.75438	4.89596	5.01994	5.08218
3.51644	-2.95564	-2.94616	-2.87962	-2.83935	-2.81728	-2.77437	-2.72372	-2.61251	-2.40641	-2.25524	-1.92441	-1.84102	-1.76017	-1.71601	-1.63495	-1.50834	-1.39756	-1.38939	-1.33747	-1.2032	-1.16101	-1.07048	-0.73185	-0.49891	-0.27166	0.83019	1.09869	1.32228	1.80275	2.59651	2.77633	2.86783	3.06256	3.43181	3.50882	3.65323	3.67437	3.83062	3.88211	4.01409	4.26786	4.33504	4.52277	4.59588	4.65658	4.75146	4.89106	5.01157	5.07525
3.53205	-2.95442	-2.94597	-2.88033	-2.83956	-2.81866	-2.77156	-2.72476	-2.6156	-2.41173	-2.25532	-1.924	-1.84021	-1.75842	-1.71585	-1.63452	-1.50797	-1.39875	-1.3921	-1.33745	-1.20845	-1.16658	-1.077	-0.73818	-0.49404	-0.2707	0.82917	1.08988	1.33212	1.80522	2.58805	2.78362	2.86083	3.06623	3.42244	3.51375	3.65156	3.67605	3.82314	3.88448	4.0157	4.26502	4.33216	4.50895	4.59461	4.65255	4.74765	4.8852	5.00147	5.06677
3.54765	-2.95338	-2.94549	-2.88101	-2.84008	-2.82012	-2.76832	-2.72595	-2.61924	-2.41799	-2.25539	-1.92353	-1.83924	-1.75642	-1.71565	-1.63407	-1.50762	-1.40036	-1.39505	-1.33744	-1.21489	-1.17285	-1.08477	-0.74506	-0.48861	-0.26952	0.82805	1.08025	1.34289	1.8081	2.57888	2.79123	2.85318	3.07012	3.41277	3.51819	3.64997	3.67766	3.81519	3.88657	4.01747	4.26164	4.32869	4.49421	4.59133	4.64854	4.74289	4.87847	4.9897	5.05678
3.56326	-2.95263	-2.94467	-2.88161	-2.84096	-2.82163	-2.76473	-2.72725	-2.62342	-2.42518	-2.25547	-1.92302	-1.83811	-1.7542	-1.71539	-1.63367	-1.50732	-1.40277	-1.39784	-1.33747	-1.2226	-1.17968	-1.09382	-0.75228	-0.48273	-0.2681	0.82686	1.06996	1.35442	1.81135	2.56917	2.7987	2.84528	3.07408	3.40284	3.52211	3.64845	3.67918	3.80681	3.8884	4.01937	4.25772	4.32462	4.47861	4.58613	4.64454	4.73713	4.87092	4.97633	5.04532
3.57886	-2.95213	-2.94354	-2.8821	-2.84222	-2.82321	-2.7609	-2.72857	-2.62814	-2.43326	-2.25553	-1.92246	-1.83682	-1.75181	-1.71509	-1.63335	-1.50713	-1.40634	-1.40008	-1.33753	-1.23166	-1.18691	-1.10413	-0.75964	-0.47646	-0.26643	0.82565	1.05912	1.36655	1.81496	2.55902	2.80507	2.83807	3.07802	3.3927	3.52549	3.64701	3.68058	3.79806	3.88996	4.02134	4.25321	4.31994	4.46228	4.57923	4.6404	4.73039	4.86265	4.96147	5.03248
3.59447	-2.95177	-2.94222	-2.88243	-2.84383	-2.82487	-2.75708	-2.7297	-2.63339	-2.44218	-2.25558	-1.92188	-1.83536	-1.74929	-1.71472	-1.63317	-1.5071	-1.41089	-1.40196	-1.33767	-1.24207	-1.19445	-1.11569	-0.76697	-0.46987	-0.26448	0.82444	1.0478	1.37916	1.81891	2.54855	2.80774	2.83414	3.08181	3.38238	3.52831	3.64566	3.68184	3.78902	3.89124	4.02336	4.2481	4.31465	4.4453	4.57094	4.63583	4.72275	4.8537	4.94525	5.01832
3.61007	-2.9514	-2.94081	-2.88258	-2.84574	-2.82665	-2.75376	-2.7302	-2.63915	-2.45189	-2.25562	-1.92129	-1.83375	-1.74671	-1.71428	-1.6332	-1.50732	-1.41613	-1.40371	-1.3379	-1.25375	-1.20222	-1.12841	-0.77413	-0.46302	-0.26222	0.82327	1.03607	1.39216	1.82316	2.53782	2.80376	2.83644	3.08538	3.37194	3.53056	3.64436	3.68294	3.77974	3.89222	4.02538	4.24233	4.30878	4.42782	4.56157	4.63049	4.71434	4.84414	4.92782	5.00293
3.62568	-2.95093	-2.93942	-2.88253	-2.84791	-2.82858	-2.75172	-2.72937	-2.64541	-2.46231	-2.25565	-1.9207	-1.83197	-1.74413	-1.71377	-1.63353	-1.50786	-1.42193	-1.40545	-1.3383	-1.26654	-1.21021	-1.14216	-0.78098	-0.45593	-0.25964	0.82219	1.02396	1.40549	1.82768	2.52687	2.79531	2.84281	3.08864	3.36142	3.53226	3.6431	3.68383	3.77031	3.89289	4.02738	4.23587	4.30236	4.40998	4.55136	4.62405	4.70533	4.834	4.90936	4.98639
3.64128	-2.95027	-2.93809	-2.88226	-2.85025	-2.83068	-2.75162	-2.72662	-2.65214	-2.47335	-2.25566	-1.92013	-1.83005	-1.74162	-1.71321	-1.63426	-1.50883	-1.42824	-1.40723	-1.33894	-1.28017	-1.21844	-1.15677	-0.78743	-0.44864	-0.25673	0.8212	1.01149	1.41907	1.83245	2.51575	2.78508	2.85057	3.09153	3.35087	3.53342	3.64183	3.68448	3.76082	3.8932	4.02934	4.22865	4.29542	4.39194	4.54051	4.61623	4.69591	4.82331	4.8901	4.96877
3.65689	-2.94937	-2.93689	-2.88178	-2.85271	-2.83297	-2.75336	-2.72215	-2.65931	-2.48489	-2.25567	-1.9196	-1.82798	-1.73926	-1.71259	-1.63551	-1.51034	-1.43501	-1.40907	-1.33998	-1.29426	-1.22698	-1.17196	-0.79342	-0.44117	-0.25346	0.82035	0.99869	1.43287	1.83743	2.50448	2.77402	2.85875	3.094	3.34035	3.53407	3.64051	3.6848	3.75139	3.89311	4.03121	4.22064	4.28803	4.37389	4.52915	4.60683	4.68624	4.81205	4.8703	4.95013
3.67249	-2.9482	-2.93583	-2.8811	-2.85521	-2.83546	-2.75643	-2.71658	-2.66686	-2.49682	-2.25568	-1.91913	-1.82579	-1.73712	-1.71199	-1.63745	-1.51252	-1.44223	-1.41098	-1.34175	-1.30822	-1.23589	-1.18738	-0.79891	-0.43354	-0.24983	0.81963	0.98557	1.44684	1.8426	2.49306	2.7625	2.86701	3.09599	3.3299	3.53422	3.63908	3.68466	3.7422	3.89257	4.03298	4.21181	4.28023	4.35606	4.51734	4.5958	4.6764	4.80018	4.85026	4.93055
3.6881	-2.94678	-2.9349	-2.88027	-2.85767	-2.83814	-2.76045	-2.71043	-2.67468	-2.50898	-2.2557	-1.91874	-1.8235	-1.73527	-1.71148	-1.64024	-1.51551	-1.44984	-1.41296	-1.34504	-1.32101	-1.24525	-1.20256	-0.80386	-0.42576	-0.24581	0.81904	0.97215	1.46094	1.84792	2.48151	2.75071	2.87518	3.09746	3.31959	3.53394	3.63749	3.68387	3.73347	3.89149	4.0346	4.20217	4.27202	4.33867	4.50513	4.5832	4.66634	4.78757	4.83035	4.91012
3.7037	-2.94517	-2.93409	-2.87936	-2.85995	-2.84103	-2.76521	-2.70427	-2.68241	-2.52122	-2.25573	-1.91845	-1.82111	-1.73378	-1.71119	-1.6441	-1.51945	-1.45779	-1.41503	-1.35134	-1.33087	-1.25509	-1.217	-0.80829	-0.41782	-0.24141	0.81856	0.95847	1.47515	1.85336	2.46984	2.73874	2.88313	3.09839	3.30947	3.53325	3.63568	3.68213	3.72555	3.88982	4.03601	4.19176	4.26342	4.32199	4.49251	4.56927	4.65591	4.774	4.81102	4.88897
3.71931	-2.94352	-2.93329	-2.87857	-2.86186	-2.84411	-2.77059	-2.70008	-2.68815	-2.53337	-2.2558	-1.9183	-1.81867	-1.73272	-1.71131	-1.64926	-1.52443	-1.46598	-1.41719	-1.361	-1.33726	-1.26528	-1.23027	-0.8122	-0.40975	-0.23664	0.81815	0.94458	1.48944	1.8589	2.45802	2.72669	2.89079	3.09874	3.2996	3.53221	3.6336	3.67908	3.71881	3.88747	4.03717	4.18069	4.25438	4.30629	4.47945	4.5543	4.64493	4.7592	4.79273	4.86727
3.73491	-2.94207	-2.93231	-2.87818	-2.86309	-2.84736	-2.77645	-2.70381	-2.68599	-2.54528	-2.25591	-1.91831	-1.81621	-1.73218	-1.71204	-1.65599	-1.53043	-1.47426	-1.41946	-1.37194	-1.34218	-1.27541	-1.24212	-0.8156	-0.40152	-0.23148	0.81772	0.93056	1.50378	1.8645	2.44607	2.71462	2.89809	3.09853	3.29003	3.53086	3.63119	3.67446	3.71355	3.88436	4.03797	4.16912	4.24488	4.29181	4.4659	4.53861	4.63317	4.74299	4.77579	4.84526
3.75052	-2.94112	-2.93096	-2.87855	-2.86334	-2.85072	-2.78265	-2.71169	-2.67967	-2.55678	-2.25609	-1.91852	-1.81376	-1.7324	-1.71352	-1.66454	-1.53728	-1.48248	-1.42183	-1.38254	-1.34723	-1.28481	-1.2526	-0.81851	-0.39315	-0.22595	0.81712	0.91656	1.51816	1.87014	2.43396	2.70261	2.90496	3.09774	3.2808	3.52927	3.62842	3.66834	3.70972	3.88043	4.0383	4.15726	4.23496	4.27869	4.45185	4.52249	4.62051	4.72554	4.76013	4.82321
3.76612	-2.94081	-2.9292	-2.87982	-2.86262	-2.85402	-2.78894	-2.72023	-2.67265	-2.56775	-2.25634	-1.91896	-1.81138	-1.73386	-1.71571	-1.67513	-1.54458	-1.4905	-1.42431	-1.39223	-1.35296	-1.29288	-1.26188	-0.82096	-0.38463	-0.22006	0.81608	0.90284	1.53255	1.87579	2.42168	2.69071	2.91132	3.09641	3.27194	3.52747	3.62523	3.66109	3.70695	3.87562	4.03802	4.14536	4.22479	4.26694	4.4373	4.50615	4.60689	4.70729	4.74526	4.80142
3.78173	-2.94105	-2.92726	-2.8819	-2.86172	-2.8565	-2.79504	-2.72881	-2.66553	-2.57806	-2.25669	-1.9197	-1.80913	-1.73747	-1.71813	-1.68783	-1.5518	-1.4982	-1.42688	-1.40088	-1.35925	-1.2994	-1.27011	-0.82297	-0.37597	-0.21382	0.81417	0.88982	1.54693	1.88142	2.40922	2.67898	2.91712	3.09457	3.2635	3.52552	3.6216	3.65321	3.70478	3.86991	4.03694	4.13371	4.21466	4.25642	4.42228	4.48974	4.59241	4.68868	4.73066	4.78016
3.79733	-2.94171	-2.92552	-2.88461	-2.86262	-2.85615	-2.80058	-2.73721	-2.65848	-2.58761	-2.25717	-1.92078	-1.80712	-1.74418	-1.72035	-1.70239	-1.55843	-1.50547	-1.42954	-1.40858	-1.36562	-1.30459	-1.27734	-0.82456	-0.36714	-0.20725	0.81068	0.87819	1.56128	1.88702	2.39656	2.66747	2.92228	3.09228	3.25547	3.52346	3.61748	3.64509	3.70285	3.8633	4.03483	4.12264	4.2049	4.24692	4.40689	4.47327	4.57726	4.67001	4.71589	4.7596
3.81294	-2.94276	-2.92433	-2.88783	-2.86439	-2.85368	-2.80527	-2.74534	-2.65168	-2.59626	-2.25779	-1.9223	-1.80551	-1.75427	-1.72464	-1.7161	-1.56416	-1.51218	-1.43231	-1.41547	-1.3715	-1.30894	-1.28355	-0.82576	-0.35818	-0.20036	0.80472	0.86884	1.57559	1.89256	2.3837	2.65624	2.92673	3.08961	3.24785	3.52134	3.61284	3.63701	3.70086	3.85583	4.03148	4.11246	4.1958	4.23824	4.39126	4.45668	4.56175	4.65146	4.70072	4.73976
3.82854	-2.94436	-2.92401	-2.89119	-2.86534	-2.85055	-2.80886	-2.75309	-2.64537	-2.60382	-2.25858	-1.92435	-1.80471	-1.76723	-1.7398	-1.7199	-1.56899	-1.51814	-1.43524	-1.4216	-1.3765	-1.31296	-1.28863	-0.82658	-0.34907	-0.19319	0.79563	0.86242	1.58983	1.89802	2.37062	2.64533	2.93041	3.08666	3.24063	3.51919	3.60768	3.62917	3.69865	3.84761	4.02671	4.1034	4.18754	4.23026	4.37553	4.43989	4.54627	4.63312	4.68513	4.72049
3.84415	-2.94672	-2.92474	-2.89415	-2.86511	-2.84709	-2.81127	-2.76037	-2.64008	-2.60982	-2.25956	-1.92709	-1.80605	-1.78154	-1.75839	-1.72067	-1.57322	-1.52305	-1.43847	-1.42691	-1.38043	-1.31704	-1.29251	-0.82704	-0.33982	-0.18573	0.78346	0.85887	1.604	1.90339	2.35732	2.63479	2.93326	3.08352	3.23377	3.51706	3.60203	3.62167	3.69606	3.83876	4.02048	4.09558	4.18015	4.22295	4.35982	4.42279	4.53117	4.61508	4.66927	4.70153
3.85975	-2.94995	-2.92645	-2.89621	-2.86375	-2.84343	-2.81253	-2.76708	-2.63697	-2.61311	-2.26078	-1.93073	-1.81409	-1.79333	-1.77618	-1.72098	-1.57732	-1.52662	-1.44217	-1.43127	-1.38331	-1.32134	-1.29525	-0.82717	-0.33045	-0.17801	0.76888	0.85751	1.61805	1.90866	2.3438	2.62466	2.93524	3.08029	3.22724	3.51499	3.596	3.61453	3.69301	3.82945	4.01293	4.08892	4.17354	4.21637	4.3442	4.40536	4.51678	4.59743	4.65336	4.68265
3.87536	-2.95387	-2.92898	-2.89727	-2.86147	-2.83966	-2.81275	-2.7731	-2.63737	-2.61244	-2.26225	-1.93556	-1.83106	-1.80491	-1.78716	-1.72115	-1.58173	-1.52862	-1.4464	-1.43464	-1.38525	-1.3258	-1.29704	-0.82698	-0.32098	-0.17005	0.7526	0.85763	1.63199	1.91382	2.33007	2.61497	2.93631	3.07709	3.22098	3.51299	3.58974	3.60769	3.68942	3.81989	4.00435	4.08323	4.16753	4.21063	4.32871	4.38767	4.50334	4.58026	4.63755	4.6638
3.89096	-2.95801	-2.93214	-2.89752	-2.85852	-2.83585	-2.81212	-2.77824	-2.6405	-2.60864	-2.26401	-1.94198	-1.85203	-1.82131	-1.78997	-1.72126	-1.5867	-1.52902	-1.45094	-1.43721	-1.38644	-1.33027	-1.29811	-0.82649	-0.31143	-0.16186	0.73515	0.8587	1.64577	1.91886	2.31613	2.60575	2.93647	3.074	3.21494	3.51109	3.58343	3.60106	3.68527	3.81026	3.99509	4.07824	4.16184	4.20589	4.31326	4.36995	4.49095	4.56369	4.6219	4.64511
3.90657	-2.96184	-2.93578	-2.89726	-2.85514	-2.83212	-2.81087	-2.78225	-2.64466	-2.60344	-2.26609	-1.95041	-1.87447	-1.83782	-1.79059	-1.72134	-1.59225	-1.52801	-1.45554	-1.43924	-1.38712	-1.33453	-1.29867	-0.82573	-0.30183	-0.15344	0.71687	0.8604	1.65939	1.92378	2.30199	2.59703	2.93574	3.07111	3.20907	3.50932	3.57724	3.59455	3.68055	3.80075	3.9855	4.07369	4.15623	4.20225	4.29774	4.35253	4.47965	4.54782	4.60629	4.62698
3.92217	-2.96486	-2.93975	-2.89674	-2.85151	-2.82865	-2.80923	-2.78479	-2.64903	-2.5977	-2.26852	-1.96121	-1.89744	-1.85251	-1.7908	-1.7214	-1.59826	-1.52587	-1.46	-1.4409	-1.38754	-1.33841	-1.29886	-0.82473	-0.29223	-0.14481	0.698	0.86249	1.67281	1.92859	2.28769	2.58882	2.93415	3.06846	3.20329	3.50767	3.5713	3.58809	3.67531	3.79153	3.97586	4.06939	4.15052	4.19973	4.28198	4.3358	4.46939	4.53273	4.59045	4.61001
3.93778	-2.96673	-2.94381	-2.89614	-2.84781	-2.82566	-2.80743	-2.78553	-2.65329	-2.59177	-2.27132	-1.97445	-1.92042	-1.86478	-1.79103	-1.72147	-1.60453	-1.52294	-1.46418	-1.44231	-1.38796	-1.34171	-1.29878	-0.8235	-0.28268	-0.13596	0.6787	0.86485	1.68601	1.9333	2.27325	2.58114	2.93178	3.06611	3.19758	3.50616	3.56571	3.58168	3.6696	3.78272	3.96638	4.06521	4.14463	4.19818	4.26591	4.32014	4.46007	4.51852	4.57415	4.59478
3.95338	-2.96758	-2.9475	-2.89554	-2.84422	-2.82328	-2.80553	-2.78429	-2.65732	-2.58575	-2.27453	-1.98979	-1.94303	-1.87463	-1.7914	-1.72154	-1.61092	-1.5195	-1.46797	-1.44354	-1.38868	-1.34421	-1.29852	-0.82208	-0.27323	-0.12689	0.65911	0.86737	1.69895	1.93793	2.2587	2.57398	2.92872	3.06408	3.19187	3.50478	3.56051	3.57533	3.66354	3.77441	3.95723	4.06105	4.13856	4.19738	4.2496	4.30577	4.45159	4.50525	4.55753	4.58148
3.96899	-2.96843	-2.94998	-2.89494	-2.84092	-2.82146	-2.80353	-2.78123	-2.66108	-2.5797	-2.27816	-2.00661	-1.96502	-1.88241	-1.79197	-1.72161	-1.61728	-1.51578	-1.47131	-1.44465	-1.38991	-1.34575	-1.29813	-0.82051	-0.26395	-0.11761	0.63935	0.86997	1.71159	1.94249	2.24407	2.56737	2.92507	3.06237	3.18614	3.5035	3.55573	3.5691	3.65725	3.76667	3.94852	4.05687	4.13231	4.19693	4.23343	4.29277	4.44381	4.49299	4.54112	4.56993
3.98459	-2.97063	-2.95038	-2.89424	-2.83808	-2.81986	-2.80142	-2.77678	-2.66455	-2.57361	-2.28223	-2.02418	-1.98614	-1.88861	-1.79274	-1.7217	-1.62351	-1.512	-1.4741	-1.44569	-1.3918	-1.34626	-1.29765	-0.81881	-0.25491	-0.10812	0.61953	0.87259	1.7239	1.94703	2.2294	2.56129	2.92095	3.06101	3.18037	3.5023	3.55131	3.5631	3.65086	3.75951	3.94031	4.05265	4.12584	4.19606	4.21832	4.28108	4.43658	4.4818	4.52544	4.55985
4.0002	-2.97445	-2.94897	-2.8933	-2.83582	-2.81811	-2.7993	-2.77136	-2.66772	-2.56749	-2.28676	-2.04188	-2.00623	-1.89366	-1.79369	-1.72178	-1.62952	-1.50834	-1.47628	-1.44669	-1.39433	-1.3458	-1.29712	-0.81703	-0.24617	-0.09844	0.59978	0.87519	1.73582	1.95158	2.21473	2.55573	2.91649	3.05998	3.17454	3.50115	3.5471	3.55756	3.6445	3.75295	3.93264	4.04841	4.11906	4.19227	4.20697	4.27064	4.42974	4.47176	4.51092	4.55103
4.0158	-2.97924	-2.9468	-2.8919	-2.83413	-2.81605	-2.79731	-2.76534	-2.67056	-2.5613	-2.29175	-2.05925	-2.02512	-1.89789	-1.79479	-1.72188	-1.63526	-1.50495	-1.47777	-1.4477	-1.39738	-1.34453	-1.29657	-0.81519	-0.23782	-0.08858	0.58023	0.87772	1.7473	1.95619	2.2001	2.55069	2.91178	3.05928	3.16866	3.50001	3.54283	3.55282	3.6383	3.747	3.92551	4.04417	4.11184	4.18263	4.20248	4.26145	4.42314	4.46293	4.4979	4.54327
4.03141	-2.98441	-2.94472	-2.88986	-2.8329	-2.81372	-2.79552	-2.75901	-2.67307	-2.55503	-2.29719	-2.0759	-2.04271	-1.90151	-1.79599	-1.72198	-1.64066	-1.50196	-1.47854	-1.44875	-1.40077	-1.34264	-1.29603	-0.81334	-0.22993	-0.07859	0.561	0.88014	1.75827	1.96092	2.18556	2.54615	2.90697	3.05891	3.16275	3.49884	3.53824	3.54923	3.63234	3.74165	3.9189	4.03997	4.10409	4.17147	4.20061	4.25361	4.41664	4.45534	4.48657	4.53637
4.04701	-2.98963	-2.94317	-2.88705	-2.832	-2.81124	-2.794	-2.75263	-2.67522	-2.54867	-2.30306	-2.09158	-2.05889	-1.90466	-1.79727	-1.72208	-1.64568	-1.49945	-1.47857	-1.44989	-1.40431	-1.34034	-1.29551	-0.81151	-0.22256	-0.06853	0.54226	0.88245	1.76868	1.96582	2.17114	2.5421	2.90215	3.05887	3.15685	3.49762	3.53335	3.5468	3.62672	3.7369	3.91278	4.03584	4.09585	4.1615	4.19852	4.24732	4.41022	4.44894	4.47707	4.53011
4.06262	-2.99471	-2.94231	-2.88346	-2.83135	-2.80875	-2.79277	-2.74642	-2.67698	-2.54222	-2.30931	-2.10609	-2.0736	-1.90743	-1.79858	-1.72218	-1.6503	-1.49739	-1.47794	-1.45115	-1.40782	-1.33779	-1.29503	-0.80973	-0.21577	-0.0585	0.52418	0.88459	1.77844	1.97097	2.1569	2.53853	2.89743	3.05914	3.151	3.49633	3.52841	3.54533	3.62147	3.73276	3.90711	4.03183	4.08736	4.15324	4.19546	4.24271	4.40396	4.44363	4.46938	4.52433
4.07822	-2.99947	-2.94211	-2.87922	-2.83092	-2.80638	-2.79185	-2.74057	-2.67834	-2.5357	-2.31587	-2.11929	-2.08679	-1.90987	-1.79988	-1.72229	-1.65448	-1.49568	-1.47684	-1.45258	-1.41117	-1.33514	-1.29462	-0.80804	-0.20961	-0.04862	0.50695	0.88656	1.78746	1.97645	2.14288	2.5354	2.89291	3.05971	3.14526	3.49498	3.52366	3.54458	3.61664	3.72921	3.90183	4.02795	4.07906	4.14659	4.19132	4.23973	4.398	4.43927	4.4634	4.51893
4.09383	-3.0038	-2.94241	-2.87452	-2.83072	-2.80418	-2.79122	-2.73525	-2.67928	-2.52916	-2.32264	-2.13107	-2.09842	-1.91202	-1.80112	-1.72239	-1.65821	-1.49415	-1.47546	-1.45421	-1.41422	-1.33249	-1.29428	-0.80648	-0.20412	-0.03906	0.4908	0.88834	1.79567	1.98232	2.12913	2.53271	2.88869	3.06056	3.1397	3.49359	3.51926	3.54439	3.61227	3.72624	3.89693	4.02425	4.07137	4.14129	4.18638	4.23806	4.39253	4.43575	4.45893	4.51391
4.10943	-3.00759	-2.94305	-2.86958	-2.83079	-2.8022	-2.79087	-2.7306	-2.67981	-2.52269	-2.32946	-2.14136	-2.10849	-1.91389	-1.80227	-1.72248	-1.66146	-1.49268	-1.47401	-1.45603	-1.4169	-1.32996	-1.29402	-0.80506	-0.19932	-0.03	0.47596	0.88991	1.80298	1.98864	2.11571	2.53043	2.88484	3.06163	3.13443	3.49221	3.51533	3.5446	3.60836	3.72382	3.89241	4.02076	4.06465	4.13708	4.18109	4.23733	4.38769	4.43298	4.45575	4.50927
4.12504	-3.0108	-2.94385	-2.8646	-2.83118	-2.80046	-2.79074	-2.72672	-2.67996	-2.51647	-2.33611	-2.15011	-2.11698	-1.91548	-1.8033	-1.72257	-1.66423	-1.49118	-1.47263	-1.45802	-1.41913	-1.32764	-1.29383	-0.80381	-0.19525	-0.02169	0.46271	0.89126	1.80931	1.99546	2.10269	2.52854	2.88145	3.06288	3.12954	3.49088	3.51195	3.54507	3.60496	3.72191	3.88832	4.01756	4.05911	4.13375	4.17588	4.23716	4.38357	4.4309	4.45371	4.50471
4.14064	-3.01339	-2.94468	-2.85976	-2.83193	-2.79898	-2.7908	-2.72364	-2.67983	-2.51069	-2.34232	-2.1573	-2.1239	-1.91678	-1.80418	-1.72264	-1.6665	-1.48965	-1.47142	-1.46009	-1.42092	-1.3256	-1.29372	-0.80276	-0.1919	-0.01437	0.45133	0.89237	1.81458	2.00279	2.09015	2.52703	2.87858	3.06421	3.12517	3.48967	3.50915	3.54567	3.60209	3.72048	3.88473	4.01474	4.05479	4.13114	4.17112	4.23731	4.38022	4.42944	4.4527	4.49808
4.15625	-3.01536	-2.94543	-2.85527	-2.83304	-2.79778	-2.79098	-2.72134	-2.67951	-2.50565	-2.34776	-2.1629	-2.12926	-1.91781	-1.80488	-1.72271	-1.66827	-1.48815	-1.47045	-1.4621	-1.42226	-1.32392	-1.29367	-0.80193	-0.18929	-0.00832	0.44209	0.89325	1.81874	2.01055	2.07824	2.52587	2.87628	3.06549	3.12148	3.48865	3.50698	3.5463	3.59979	3.71945	3.88175	4.01243	4.05161	4.12918	4.16712	4.23758	4.37765	4.42848	4.45268	4.48935
4.17185	-3.01673	-2.94602	-2.85134	-2.83444	-2.79688	-2.7912	-2.71977	-2.67916	-2.50168	-2.35204	-2.1669	-2.13308	-1.91855	-1.8054	-1.72276	-1.66954	-1.48681	-1.46975	-1.46385	-1.42319	-1.32267	-1.29365	-0.80132	-0.18743	-0.00378	0.43527	0.89388	1.82174	2.01853	2.06727	2.52505	2.87461	3.06659	3.11863	3.48786	3.50543	3.54683	3.5981	3.71877	3.87951	4.01071	4.04947	4.12781	4.16408	4.23785	4.37583	4.42791	4.45356	4.48152
4.18746	-3.01753	-2.94639	-2.84837	-2.83584	-2.79631	-2.79138	-2.71887	-2.67889	-2.49913	-2.3548	-2.1693	-2.13537	-1.91899	-1.80571	-1.72279	-1.6703	-1.48585	-1.46934	-1.46506	-1.42373	-1.32189	-1.29365	-0.80095	-0.18631	-0.000957	0.43108	0.89426	1.82356	2.02586	2.05812	2.52456	2.87359	3.06734	3.11683	3.48736	3.5045	3.5472	3.59707	3.71838	3.87811	4.00966	4.04825	4.127	4.16219	4.23804	4.37476	4.42761	4.45493	4.4758
4.20306	-3.01779	-2.94652	-2.84717	-2.83651	-2.79612	-2.79145	-2.71857	-2.6788	-2.49824	-2.35576	-2.1701	-2.13613	-1.91914	-1.80582	-1.7228	-1.67055	-1.48549	-1.46921	-1.4655	-1.42391	-1.32163	-1.29366	-0.80083	-0.18594	0	0.42966	0.89439	1.82416	2.0295	2.05387	2.5244	2.87325	3.06761	3.11621	3.48719	3.50419	3.54732	3.59672	3.71826	3.87763	4.0093	4.04785	4.12673	4.16155	4.23811	4.3744	4.42752	4.45569	4.47357
[truncated: 3 more columns]

## Sheet: SI Fig. 17
2DPAV-TBDT-DPP-0	1.8	4.8
2DPAV-TBDT-DPP-1	1.1	4.2
2DPAV-TBDT-DPP-2	4.1	17

## Sheet: SI Fig. 19
2	43720.46583039025	2	47231	2	-36026.8	4.102090577868375	-13179.1
2.015	44374.79972718318	2.015	47348	2.015	-36564.1	4.112249333779657	-13179.1
2.03	44977.92022082469	2.03	47481	2.03	-37034.2	5.077749163516167	-13179.1
2.045	45532.42467577175	2.045	47109	2.045	-37960.8	5.090336109814942	-13179.1
2.06	46040.82358918312	2.06	47443	2.06	-38135.1	6.379954662484881	-13179.1
2.075	46505.54273927908	2.075	47737	2.075	-38305.9	6.395785406314329	-13179.1
2.09	46928.92529185369	2.09	47777	2.09	-38689.3	6.663099678409963	-13179.1
2.105	47313.23386560187	2.105	47708	2.105	-39142.6	6.679636250411729	-13179.1
2.12	47660.65255691728	2.12	47490	2.12	-39708	8.193882845753176	-13179.1
2.135	47973.28892480739	2.135	47444	2.135	-40066.6	8.21424	-13179.1
2.15	48253.17593656484	2.15	47825	2.15	-39965.5	9.444494715996301	-13179.1
2.165	48502.27387493794	2.165	47490	2.165	-40549.6	9.46798	-13179.1
2.18	48722.47220709109	2.18	47302	2.18	-40957.8	9.828414315752809	-13179.1
2.195	48915.59141615267	2.195	47645	2.195	-40807.9	9.852857233302629	-13179.1
2.21	49083.38479620495	2.21	47588	2.21	-41032.7	10.14987551413988	-13179.1
2.225	49227.54021104505	2.225	47783	2.225	-40981.9	10.17512327475774	-13179.1
2.24	49349.68181732247	2.24	47674	2.24	-41213	10.77628692869109	-13179.1
2.255	49451.37175266763	2.255	47515	2.255	-41473.7	10.80310419907026	-13179.1
2.27	49534.11178938537	2.27	47490	2.27	-41581.4	11.11468673767608	-13179.1
2.285	49599.34495427846	2.285	47736	2.285	-41400.7	11.14235255468219	-13179.1
2.3	49648.45711515961	2.3	47758	2.3	-41427.8	12.29609420478089	-13179.1
2.315	49682.77853460192	2.315	47696	2.315	-41524.1	12.32672635059247	-13179.1
2.33	49703.6	2.33	47759	2.33	-41481.9	12.76405887486541	-13179.1
2.345	49712.10127077561	2.345	47691	2.345	-41558.4	12.79586779172318	-13179.1
2.36	49709.49862236072	2.36	47851	2.36	-41395.8	13.095	-13179.1
2.375	49696.90018897186	2.375	48072	2.375	-41162.2	13.12761246860613	-13179.1
2.39	49675.38040419704	2.39	48183	2.39	-41029.7	13.33309921373678	-13179.1
2.405	49645.96706379095	2.405	47977	2.405	-41206.3	13.36634052377029	-13179.1
2.42	49609.64324127074	2.42	48389	2.42	-40758	13.51367969253917	-13179.1
2.435	49567.34702658885	2.435	48340	2.435	-40764.7	13.5474	-13179.1
2.45	49519.97289915481	2.45	48265	2.45	-40792.3	15.24190238477464	-13179.1
2.465	49468.37354774107	2.465	48489	2.465	-40516.7	15.27996111263477	-13179.1
2.48	49413.36113503229	2.48	48569	2.48	-40381.7	15.60842259880361	-13179.1
2.495	49355.70849854789	2.495	48280	2.495	-40613	15.60900032742205	-13179.1
2.51	49296.15032531207	2.51	48417	2.51	-40416.5	15.64740872088928	-13179.1
2.525	49235.38430072409	2.525	48164	2.525	-40608.7	15.64798791195215	-13179.1
2.54	49174.07223207674	2.54	48397	2.54	-40314.4	15.96311297254774	-13179.1
2.555	49112.84114716375	2.555	48634	2.555	-40016.2	16.00299732997545	-13179.1
2.57	49052.28436841131	2.57	48776	2.57	-39813.6	16.30917274171444	-13179.1
2.585	48992.96256303776	2.585	48602	2.585	-39928.3	16.34993422907025	-13179.1
2.6	48935.40476952767	2.6	48628	2.6	-39844.7	16.41409960058972	-13179.1
2.615	48880.10940069764	2.615	49048	2.615	-39369.4	16.45512718681469	-13179.1
2.63	48827.5	2.63	49396	2.63	-38968.9	16.96926859806268	-13179.1
2.645	48778.15232061647	2.645	48828	2.645	-39487.5	16.99568011845876	-13179.1
2.66	48732.34301956758	2.66	49433	2.66	-38836.7	17.01170529645666	-13179.1
2.675	48690.50281414519	2.675	49363	2.675	-38864.8	17.03818390393502	-13179.1
2.69	48652.99125419273	2.69	49396	2.69	-38794.3	17.40392695897716	-13179.1
2.705	48620.14281873371	2.705	49562	2.705	-38595.5	17.44746831166979	-13179.1
2.72	48592.26776795269	2.72	49772	2.72	-38357.6	17.64282182052974	-13179.1
2.735	48569.65297509704	2.735	49845	2.735	-38262	17.68697085217292	-13179.1
2.75	48552.56273866501	2.75	49569	2.75	-38520.9	18.93779426703625	-13179.1
2.765	48541.23957524166	2.765	49730	2.765	-38348.6	18.98524431961299	-13179.1
2.78	48535.90499333852	2.78	49730	2.78	-38343.2	19.18801341603185	-13179.1
2.795	48536.76024858728	2.795	50022	2.795	-38052.1	19.23610271196589	-13179.1
2.81	48543.98708063374	2.81	50142	2.81	-37939.3	19.71388739265205	-13179.1
2.825	48557.74845814641	2.825	50167	2.825	-37928.1	19.76332170283834	-13179.1
2.84	48578.19017475132	2.84	50220	2.84	-37895.5	20.04859242164979	-13179.1
2.855	48605.44067926086	2.855	50224	2.855	-37918.8	20.09888391207821	-13179.1
2.87	48639.61101790188	2.87	50284	2.87	-37892.9	20.36424863486929	-13179.1
2.885	48680.79593645708	2.885	50488	2.885	-37730.1	20.41534933251142	-13179.1
2.9	48729.07472053062	2.9	50743	2.9	-37523.4	20.55346131094374	-13179.1
2.915	48784.51181360884	2.915	50660	2.915	-37661.8	20.5974	-13179.1
2.93	48847.2	2.93	50690	2.93	-37694.5	20.60504745189262	-13179.1
2.945	48917.04808884166	2.945	50595	2.945	-37859.4	20.64905247205206	-13179.1
2.96	48994.20729181536	2.96	51163	2.96	-37368.5	20.95802091868853	-13179.1
2.975	49078.64597429568	2.975	51161	2.975	-37455	20.95932426673034	-13179.1
2.99	49170.36310079056	2.99	51309	2.99	-37398.7	21.01064597524401	-13179.1
3.005	49269.34618261877	3.005	51229	3.005	-37577.7	21.01195267248322	-13179.1
3.02	49375.57179221927	3.02	51264	3.02	-37648.9	21.40227627750745	-13179.1
3.035	49489.00606378263	3.035	51641	3.035	-37385.3	21.45604375406338	-13179.1
3.05	49609.60518047844	3.05	51842	3.05	-37304.9	21.63301753311682	-13179.1
3.065	49737.31584854745	3.065	52009	3.065	-37265.6	21.68737902838105	-13179.1
3.08	49872.07575852524	3.08	52370	3.08	-37039.4	21.95515363667995	-13179.1
3.095	50013.81403385881	3.095	52008	3.095	-37543.1	22.01034520287834	-13179.1
3.11	50162.45166717419	3.11	52055	3.11	-37644.8	22.31926594690329	-13179.1
3.125	50317.90194445028	3.125	52330	3.125	-37525.2	22.37539683840881	-13179.1
3.14	50480.07085734922	3.14	52293	3.14	-37724.4	22.55154020013507	-13179.1
3.155	50648.85750395122	3.155	52602	3.155	-37584.2	22.60827091964856	-13179.1
3.17	50824.15447813761	3.17	52308	3.17	-38053.5	22.96347733444668	-13179.1
3.185	51005.84824786294	3.185	52481	3.185	-38062.2	22.97138892607346	-13179.1
3.2	51193.81952255338	3.2	52963	3.2	-37768.1	23.02127304218726	-13179.1
3.215	51387.94360986551	3.215	52877	3.215	-38048.3	23.02920510292529	-13179.1
3.23	51588.09076203687	3.23	52853	3.23	-38272.4	23.12019349475495	-13179.1
3.245	51794.12651205581	3.245	53191	3.245	-38140.5	23.17839477057101	-13179.1
3.26	52005.91199987631	3.26	53298	3.26	-38245.2	23.21581230369295	-13179.1
3.275	52223.30428889933	3.275	53399	3.275	-38361.6	23.27426114423853	-13179.1
3.29	52446.15667294048	3.29	53400	3.29	-38583.5	23.36960428021699	-13179.1
3.305	52674.31897390095	3.305	53556	3.305	-38655.6	23.37432617065211	-13179.1
3.32	52907.63783035558	3.32	53600	3.32	-38845	23.40358285105388	-13179.1
3.335	53145.95697727038	3.335	53954	3.335	-38729.3	23.42845147871329	-13179.1
3.35	53389.11751705839	3.35	54131	3.35	-38795.4	23.43318560346474	-13179.1
3.365	53636.95818218173	3.365	53941	3.365	-39233.3	23.46251809194697	-13179.1
3.38	53889.31558950513	3.38	54270	3.38	-39156.6	23.5619	-13179.1
3.395	54146.02448660327	3.395	54631	3.395	-39052.4	23.62122596364228	-13179.1
3.41	54406.91799022487	3.41	54728	3.41	-39216.2	23.76076872331359	-13179.1
3.425	54671.82781711262	3.425	54612	3.425	-39597.2	23.82063013188474	-13179.1
3.44	54940.58450737724	3.44	54877	3.44	-39600.9	23.85555378638345	-13179.1
3.455	55213.01764062319	3.455	54912	3.455	-39838.3	23.91566117183599	-13179.1
3.47	55488.95604502186	3.47	54999	3.47	-40027.3	23.95968585777476	-13179.1
3.485	55768.22799952719	3.485	55256	3.485	-40049.6	23.99528824452825	-13179.1
3.5	56050.66142942799	3.5	55294	3.5	-40294	24.02006357569046	-13179.1
3.515	56336.08409543062	3.515	55352	3.515	-40521.4	24.05575841205585	-13179.1
3.53	56624.32377646546	3.53	55836	3.53	-40325.6	24.30804493143086	-13179.1
3.545	56915.20844641044	3.545	55787	3.545	-40665.5	24.32237440774408	-13179.1
3.56	57208.6	3.56	55657	3.56	-41088.9	24.36932776920516	-13179.1
3.575	57504.22664258604	3.575	55753	3.575	-41288.6	24.38369450218265	-13179.1
3.59	57802.01860052808	3.59	56273	3.59	-41066.3	24.46464014272336	-13179.1
3.605	58101.8	3.605	56552	3.605	-41087.1	24.52633023750485	-13179.1
3.62	58403.32041543601	3.62	56709	3.62	-41231.6	24.55698543695685	-13179.1
3.635	58706.49421107108	3.635	56641	3.635	-41602.8	24.6189	-13179.1
3.65	59011.12792823824	3.65	56789	3.65	-41759.5	24.72000101944039	-13179.1
3.665	59317.05679661842	3.665	57296	3.665	-41558.4	24.76856813346191	-13179.1
3.68	59624.1	3.68	57313	3.68	-41848.4	24.77347840146299	-13179.1
3.695	59932.14875204967	3.695	57451	3.695	-42018.5	24.78235574967966	-13179.1
3.71	60240.99052105516	3.71	57729	3.71	-42049.3	24.83104934408798	-13179.1
3.725	60550.5	3.725	57793	3.725	-42294.8	24.83597240091193	-13179.1
3.74	60860.47658524475	3.74	57897	3.74	-42500.8	24.8419	-13179.1
3.755	61170.81212890383	3.755	57904	3.755	-42804.1	24.90455852189015	-13179.1
3.77	61481.34065811767	3.77	58193	3.77	-42825.7	24.99324009220459	-13179.1
3.785	61791.91315716713	3.785	58632	3.785	-42697.2	25.02266982839723	-13179.1
3.8	62102.38292735349	3.8	58835	3.8	-42804.7	25.03657217614623	-13179.1
3.815	62412.60583517139	3.815	59216	3.815	-42733.9	25.0563	-13179.1
3.83	62722.4	3.83	58969	3.83	-43290.8	25.08581316577909	-13179.1
3.845	63031.74795917553	3.845	59655	3.845	-42914.1	25.0998	-13179.1
3.86	63340.39263491222	3.86	60015	3.86	-42862.7	25.11969195381185	-13179.1
3.875	63648.24156326318	3.875	60400	3.875	-42785.6	25.18308827871134	-13179.1
3.89	63955.16492572585	3.89	60647	3.89	-42845.5	25.47416186727074	-13179.1
3.905	64261.03605983568	3.905	60376	3.905	-43422.4	25.52630261970326	-13179.1
3.92	64565.73155729839	3.92	60942	3.92	-43161.1	25.5279	-13179.1
3.935	64869.13136338723	3.935	61113	3.935	-43293.5	25.53848329587014	-13179.1
3.95	65171.11887829971	3.95	61189	3.95	-43519.4	25.5908	-13179.1
3.965	65471.6	3.965	61592	3.965	-43416.9	25.59235708176948	-13179.1
3.98	65770.40853887339	3.98	61917	3.98	-43390.7	25.66953694852222	-13179.1
3.995	66067.49571783862	3.995	61834	3.995	-43770.8	25.67321106173134	-13179.1
4.01	66362.74090608633	4.01	62336	4.01	-43564.1	25.67945817480159	-13179.1
4.025	66656.04644281892	4.025	62469	4.025	-43724.4	25.73436882379627	-13179.1
4.04	66947.31884249049	4.04	62917	4.04	-43567.6	25.73805253996771	-13179.1
4.055	67236.46895765523	4.055	63352	4.055	-43421.8	25.73935537596077	-13179.1
4.07	67523.41216849259	4.07	64206	4.07	-42854.7	25.74431598132509	-13179.1
4.085	67808.06861023506	4.085	64277	4.085	-43068.4	25.75877868506399	-13179.1
4.1	68090.36345476008	4.1	64403	4.1	-43224.7	25.80436975841134	-13179.1
4.115	68370.2	4.115	64463	4.115	-43444.6	25.81888578567108	-13179.1
4.13	68647.59648969612	4.13	64871	4.13	-43313.9	25.82384384957939	-13179.1
4.145	68922.4	4.145	64897	4.145	-43562.7	25.85846748402848	-13179.1
4.16	69194.63022143739	4.16	65777	4.16	-42955	25.88410812461773	-13179.1
4.175	69464.20383799245	4.175	66204	4.175	-42797.5	25.92379334604657	-13179.1
4.19	69731.10408350018	4.19	66350	4.19	-42918.4	26.04734147208096	-13179.1
4.205	69995.31309889533	4.205	66844	4.205	-42688.6	26.1132	-13179.1
4.22	70256.82835447909	4.22	67628	4.22	-42166.2	26.17639270513971	-13179.1
4.235	70515.66698248936	4.235	68111	4.235	-41942	26.22099987509353	-13179.1
4.25	70771.87201817281	4.25	68769	4.25	-41540.2	26.23089569437689	-13179.1
4.265	71025.52068078605	4.265	69050	4.265	-41512.8	26.24255067585752	-13179.1
4.28	71276.73553505029	4.28	69502	4.28	-41312.1	26.28727468220339	-13179.1
4.295	71525.7	4.295	70259	4.295	-40804	26.29719642377457	-13179.1
4.31	71772.67598963117	4.31	70866	4.31	-40444	26.34807724442859	-13179.1
4.325	72018.03520339732	4.325	71429	4.325	-40126.4	26.36271264652767	-13179.1
4.34	72262.28892320476	4.34	71859	4.34	-39940.6	26.41468501260773	-13179.1
4.355	72506.13515917709	4.355	72508	4.355	-39535.5	26.42935877266482	-13179.1
4.37	72750.51533838727	4.37	73562	4.37	-38725.8	26.49128792563661	-13179.1
4.385	72996.68647632512	4.385	74279	4.385	-38255	26.53883071308925	-13179.1
4.4	73246.31113080129	4.4	74963	4.4	-37820.6	26.55827113385231	-13179.1
4.415	73501.56802143437	4.415	75793	4.415	-37245.9	26.6059	-13179.1
4.43	73765.28613744173	4.43	77059	4.43	-36243.6	26.71857850095466	-13179.1
4.445	74041.10486862787	4.445	77514	4.445	-36064.4	26.78615802679836	-13179.1
4.46	74333.66210749489	4.46	79009	4.46	-34862	26.82451136982056	-13179.1
4.475	74648.81130960923	4.475	80045	4.475	-34141.1	26.83415454213175	-13179.1
4.49	74993.86709326057	4.49	81427	4.49	-33104.2	26.84057375015508	-13179.1
4.505	75377.87704792646	4.505	82300	4.505	-32615.2	26.89236901201645	-13179.1
4.52	75811.9	4.52	83310	4.52	-32039.2	26.902	-13179.1
4.535	76309.38770439869	4.535	84868	4.535	-30978.7	26.90847357325361	-13179.1
4.55	76886.34438141738	4.55	86441	4.55	-29982.7	27.07524787592065	-13179.1
4.565	77561.77266958442	4.565	88713	4.565	-28386.1	27.14376429214827	-13179.1
4.58	78357.86281185894	4.58	89766	4.58	-28129.2	27.18241830176621	-13179.1
4.595	79300.21580725738	4.595	92311	4.595	-26526.5	27.20198181072822	-13179.1
4.61	80417.96839103779	4.61	94172	4.61	-25783.3	27.20301075212302	-13179.1
4.625	81743.80431801447	4.625	96220	4.625	-25061.1	27.24762387662191	-13179.1
4.64	83313.81951333766	4.64	98373	4.64	-24478.1	27.25121650437368	-13179.1
4.655	85167.20835877594	4.655	100581	4.655	-24123.5	27.27083146599687	-13179.1
4.67	87345.74020819592	4.67	103261	4.67	-23622.1	27.27186311365851	-13179.1
4.685	89892.99959478223	4.685	106044	4.685	-23386.3	27.31659358854106	-13179.1
4.7	92853.37081984441	4.7	108641	4.7	-23749.7	27.5901	-13179.1
4.715	96270.75785085924	4.715	111456	4.715	-24352.1	27.59372225534687	-13179.1
4.73	100187	4.73	114630	4.73	-25094.4	27.6116	-13179.1
4.745	104640.3087497637	4.745	118272	4.745	-25905.6	27.66000169834957	-13179.1
4.76	109662.8470016216	4.76	121751	4.76	-27449.2	27.66360310057987	-13179.1
4.774999999999999	115279.0345560715	4.774999999999999	125579	4.774999999999999	-29237.4	27.68151408118988	-13179.1
4.79	121503.1275973653	4.79	130293	4.79	-30747.5	27.87110405908263	-13179.1
4.805	128337.0806434023	4.805	134933	4.805	-32941.4	27.90117630105032	-13179.1
4.82	135768.4912634391	4.82	139910	4.82	-35395.8	27.90984018772335	-13179.1
4.835	143768.7857983688	4.835	144904	4.835	-38402.1	27.93668075869588	-13179.1
4.85	152291.7631856702	4.85	150120	4.85	-41709.1	27.94171611138936	-13179.1
4.865	161272.6091001985	4.865	156112	4.865	-44697.9	27.95493282849861	-13179.1
4.88	170627.4798922329	4.88	162045	4.88	-48119.8	27.97186767954785	-13179.1
4.895	180253.7356697935	4.895	168717	4.895	-51074.1	27.98055442221077	-13179.1
4.91	190030.8759149124	4.91	175860	4.91	-53708.2	28.00746580610053	-13179.1
4.925	199822.2021028746	4.925	182518	4.925	-56841.5	28.02576603467319	-13179.1
4.94	209477.2039584443	4.94	189841	4.94	-59173.5	28.22475038391792	-13179.1
4.955	218834.6438398003	4.955	197718	4.955	-60654	28.27075994775454	-13179.1
4.97	227726.3009765923	4.97	206084	4.97	-61179.6	28.29629596112175	-13179.1
4.985	235981.3341026121	4.985	216000	4.985	-59518.7	28.34242708320178	-13179.1
5	243431.2208543808	5	225153	5	-57815.5	28.41684711034145	-13179.1
5.015	249915.2195348926	5.015	233684	5.015	-55768.5	28.48890037445255	-13179.1
5.03	255286.2508508132	5.03	242944	5.03	-51879.6	28.49096106599362	-13179.1
5.045	259417	5.045	252154	5.045	-46800.3	28.5121	-13179.1
5.06	262205.8414631615	5.06	260137	5.06	-41606.2	28.56321031888979	-13179.1
5.075	263582.1734156169	5.075	268050	5.075	-35069.5	28.56386054993214	-13179.1
5.09	263510.3494827804	5.09	274717	5.09	-28330.7	28.58443421034815	-13179.1
5.105	261991.8243698716	5.105	278985	5.105	-22544.2	28.63630264287242	-13179.1
5.12	259065.0614227729	5.12	280769	5.12	-17833.4	28.91988092369277	-13179.1
5.135	254803.2547704097	5.135	281017	5.135	-13323.6	28.92148716053926	-13179.1
5.149999999999999	249310.2238471746	5.149999999999999	277193	5.149999999999999	-11654.5	28.99326569416847	-13179.1
5.165	242715.0622086612	5.165	269027	5.165	-13225.4	28.99487618745079	-13179.1
5.18	235166.1606087843	5.18	259287	5.18	-15416.5	29.07527732579523	-13179.1
5.195	226825.1179347014	5.195	245940	5.195	-20422.4	29.08554571883964	-13179.1
5.21	217860.8865566239	5.21	230770	5.21	-26628.2	29.13757217352011	-13179.1
5.225	208444.3473450452	5.225	215233	5.225	-32748.7	29.14906869342847	-13179.1
5.24	198743.4117794731	5.24	200766	5.24	-37514.7	29.14907403076281	-13179.1
5.255	188918.7040690039	5.255	185310	5.255	-43146	29.1506	-13179.1
5.27	179119.8649634793	5.27	171696	5.27	-46961.2	29.15936965410006	-13179.1
5.285	169482.5187830497	5.285	159305	5.285	-49714.8	29.21153409489266	-13179.1
5.3	160125.9412852982	5.3	147750	5.3	-51913.3	29.22306111060743	-13179.1
5.315	151151.4523937418	5.315	137371	5.315	-53317.8	29.22376611916432	-13179.1
5.33	142641.5350832634	5.33	128394	5.33	-53784.9	29.22461654304141	-13179.1
5.345	134659.6536681503	5.345	120897	5.345	-53300	29.29795671844055	-13179.1
5.359999999999999	127250.7159461554	5.359999999999999	114083	5.359999999999999	-52705	29.36896896041328	-13179.1
5.375	120442.0980832984	5.375	109425	5.375	-50554.4	29.37408085505324	-13179.1
5.39	114245.1315358756	5.39	105764	5.39	-48018.5	29.44354499500535	-13179.1
5.405	108656.9391823204	5.405	101402	5.405	-46792.3	29.44867046363196	-13179.1
5.42	103662.5035418746	5.42	98535	5.42	-44664.8	29.60700088334494	-13179.1
5.435	99236.85298753902	5.435	96253	5.435	-42521.2	29.68220931946047	-13179.1
5.45	95347.26111099927	5.45	93690	5.45	-41194.6	29.73759750695285	-13179.1
5.465	91955.37077550351	5.465	91882	5.465	-39610.7	29.74003268680926	-13179.1
5.48	89019.16500831478	5.48	90245	5.48	-38311.5	29.74957068677919	-13179.1
5.495	86494.72504281795	5.495	88629	5.495	-37403.1	29.81315320617157	-13179.1
5.51	84337.8	5.51	87550	5.51	-36325.1	29.81559486329022	-13179.1
5.524999999999999	82504.82860406148	5.524999999999999	86145	5.524999999999999	-35897.2	29.82515823380611	-13179.1
5.54	80954.41436240292	5.54	85154	5.54	-35337.7	29.85178331161601	-13179.1
5.555	79647.58812172161	5.555	83863	5.555	-35321.9	29.85566110237278	-13179.1
5.57	78548.55405450266	5.57	82590	5.57	-35495.9	29.86720170849383	-13179.1
5.585	77624.94099531727	5.585	81946	5.585	-35216.3	29.92764280906457	-13179.1
5.6	76847.92524688317	5.6	80810	5.6	-35575.3	29.92903449526966	-13179.1
5.615	76192.2	5.615	80117	5.615	-35612.5	29.93153091974999	-13179.1
5.63	75635.89200126071	5.63	79385	5.63	-35788.2	29.94310223988191	-13179.1
5.645	75160.25082028788	5.645	78071	5.645	-36626.6	30.00509961573104	-13179.1
5.66	74749.47935899484	5.66	77707	5.66	-36579.8	30.11212238654084	-13179.1
5.675	74390.38728981833	5.675	76835	5.675	-37092.7	30.11888714291466	-13179.1
5.69	74072.09141573348	5.69	76360	5.69	-37249.4	30.14620144712541	-13179.1
5.705	73785.70955959927	5.705	75319	5.705	-38004	30.18867513703928	-13179.1
5.72	73524.06876457193	5.72	74619	5.72	-38442.4	30.19545791845457	-13179.1
5.734999999999999	73281.43535343645	5.734999999999999	74241	5.734999999999999	-38577.8	30.20485936614809	-13179.1
5.75	73053.27143230473	5.75	73603	5.75	-38987.6	30.22284500886418	-13179.1
5.765	72836.02001124823	5.765	73427	5.765	-38946.3	30.23297147039185	-13179.1
5.78	72626.91904334104	5.78	71861	5.78	-40303.2	30.27557114853866	-13179.1
5.795	72423.8	5.795	71491	5.795	-40470.2	30.28165926907169	-13179.1
5.81	72225.17218094265	5.81	71328	5.81	-40434.5	30.30984631593717	-13179.1
5.825	72029.68060992476	5.825	71370	5.825	-40197	30.33311986744605	-13179.1
5.84	71836.45067068243	5.84	70503	5.84	-40870.8	30.35255957733758	-13179.1
5.855	71644.80062791897	5.855	70465	5.855	-40717.1	30.41026177434833	-13179.1
5.87	71454.22886208456	5.87	69613	5.87	-41378.6	30.49498058890244	-13179.1
5.885	71264.37007753592	5.885	69572	5.885	-41229.7	30.57255439072156	-13179.1
5.899999999999999	71074.96152972781	5.899999999999999	68595	5.899999999999999	-42017.3	30.68156063184335	-13179.1
5.915	70885.81730453936	5.915	68454	5.915	-41969.1	30.74461815560498	-13179.1
5.93	70696.80979687141	5.93	68468	5.93	-41766.1	30.75963270070183	-13179.1
5.945	70507.85970376804	5.945	68216	5.945	-41829.2	30.82285872188443	-13179.1
5.96	70318.91788992495	5.96	67519	5.96	-42337.2	30.84119382606836	-13179.1
5.975	70129.95988734216	5.975	67946	5.975	-41721.3	30.91969255333028	-13179.1
5.99	69940.97931238043	5.99	67582	5.99	-41896.3	30.92706285735218	-13179.1
6.005	69751.98645058685	6.005	67577	6.005	-41712.3	31.00579122606953	-13179.1
6.02	69563.00672306816	6.02	67279	6.02	-41821.3	31.10788709925171	-13179.1
6.035	69374.07916771938	6.035	67020	6.035	-41891.4	31.12071874666144	-13179.1
6.05	69185.25555999367	6.05	66916	6.05	-41806.6	31.15517946320993	-13179.1
6.065	68996.6	6.065	66691	6.065	-41842.9	31.18709936229646	-13179.1
6.08	68808.19266888029	6.08	66459	6.08	-41886.5	31.19996536394628	-13179.1
6.095	68620.12503889503	6.095	66847	6.095	-41310.5	31.21473774930397	-13179.1
6.109999999999999	68432.50674718519	6.109999999999999	66071	6.109999999999999	-41898.8	31.23451835297531	-13179.1
6.125	68245.46377387764	6.125	65934	6.125	-41848.8	31.29423614966345	-13179.1
6.14	68059.14003748962	6.14	65782	6.14	-41814.5	31.31532076249031	-13179.1
6.155	67873.69820229145	6.155	65730	6.155	-41681	31.39508865228555	-13179.1
6.17	67689.32014352534	6.17	65778	6.17	-41448.6	31.49857416643503	-13179.1
6.185	67506.20692557548	6.185	65625	6.185	-41418.5	31.49976342575591	-13179.1
6.2	67324.57814296552	6.2	65430	6.2	-41431.9	31.57883338388629	-13179.1
6.215	67144.67047415674	6.215	65466	6.215	-41216	31.58002583322136	-13179.1
6.23	66966.73530566534	6.23	65482	6.23	-41022.1	31.61494638460497	-13179.1
6.245	66791.03530088239	6.245	65241	6.245	-41087.4	31.69551784220391	-13179.1
6.26	66617.83981561112	6.26	65287	6.26	-40868.2	31.70149312854818	-13179.1
6.274999999999999	66447.41910158881	6.274999999999999	65402	6.274999999999999	-40582.7	31.78229691759805	-13179.1
6.29	66280.03729019439	6.29	64942	6.29	-40875.4	31.8449	-13179.1
6.305	66115.94421027294	6.305	64751	6.305	-40902.3	31.84749872263584	-13179.1
6.32	65955.36616473504	6.32	64764	6.32	-40728.7	31.8588	-13179.1
6.335	65798.49586611701	6.335	64700	6.335	-40635.8	31.87451809240141	-13179.1
6.35	65645.48181006084	6.35	64740	6.35	-40442.8	31.90750381992545	-13179.1
6.365	65496.41743913416	6.365	64705	6.365	-40328.7	31.91567754807244	-13179.1
6.38	65351.33051406079	6.38	64369	6.38	-40519.7	31.92611819959269	-13179.1
6.395	65210.17315796971	6.395	64627	6.395	-40120.5	31.92869468442173	-13179.1
6.41	65072.81306650585	6.41	64364	6.41	-40246.1	31.93999010175072	-13179.1
6.425	64939.02637712692	6.425	64284	6.425	-40192.4	31.9558	-13179.1
6.44	64808.5	6.44	64324	6.44	-40021.8	31.98886103878706	-13179.1
6.455	64680.8	6.455	63953	6.455	-40265.1	31.99705673666375	-13179.1
6.47	64555.40757206743	6.47	63924	6.47	-40168.7	32.04101530447092	-13179.1
6.484999999999999	64431.7	6.484999999999999	63784	6.484999999999999	-40185.1	32.06100767244081	-13179.1
6.5	64309.04238683412	6.5	63669	6.5	-40177.4	32.1227	-13179.1
6.515	64186.58051816292	6.515	63513	6.515	-40210.9	32.1428	-13179.1
6.53	64063.49278628016	6.53	63505	6.53	-40095.8	32.21398405534044	-13179.1
6.545	63938.88278680676	6.545	63501	6.545	-39975.2	32.22921062444615	-13179.1
6.56	63811.82364249366	6.56	63572	6.56	-39777.1	32.24289717349851	-13179.1
6.575	63681.38083100851	6.575	63911	6.575	-39307.7	32.27304080014958	-13179.1
6.59	63546.63852956186	6.59	63552	6.59	-39532	32.29616566217125	-13179.1
6.605	63406.72957729191	6.605	62989	6.605	-39955.1	32.31143322170602	-13179.1
6.62	63260.9	6.62	62712	6.62	-40086.2	32.32515661809072	-13179.1
6.635	63108.38683813273	6.635	62742	6.635	-39903.7	32.3554	-13179.1
6.649999999999999	62948.76643494138	6.649999999999999	62474	6.649999999999999	-40012.1	32.38447021485187	-13179.1
6.665	62781.67013039214	6.665	62713	6.665	-39606	32.41775431401162	-13179.1
6.68	62607	6.68	62139	6.68	-40005.3	32.46711095622224	-13179.1
6.694999999999999	62424.72140538708	6.694999999999999	62484	6.694999999999999	-39478	32.50048473871837	-13179.1
6.71	62235.23113310834	6.71	62342	6.71	-39430.6	32.5339	-13179.1
6.725	62038.96942117266	6.725	62136	6.725	-39440.3	32.61689474553935	-13179.1
6.74	61836.57945901134	6.74	61777	6.74	-39596.9	32.65350578794857	-13179.1
6.755	61628.83765638962	6.755	61716	6.755	-39450.2	32.68978543585398	-13179.1
6.77	61416.6	6.77	61668	6.77	-39285.9	32.73687187534272	-13179.1
6.785	61200.86157338149	6.785	61364	6.785	-39374.2	32.74024073164647	-13179.1
6.8	60982.53758057117	6.8	61475	6.8	-39044.9	32.77324941294342	-13179.1
6.815	60762.62264839136	6.815	61387	6.815	-38912.9	32.82384087740114	-13179.1
6.83	60542.07264652747	6.83	60710	6.83	-39369.4	32.9431	-13179.1
6.845	60321.8	6.845	60457	6.845	-39402.1	33.0272	-13179.1
6.859999999999999	60102.66818193475	6.859999999999999	60302	6.859999999999999	-39338	33.03906254680961	-13179.1
6.875	59885.45283466879	6.875	60477	6.875	-38945.8	33.1235	-13179.1
6.89	59670.85480164905	6.89	60390	6.89	-38818.2	33.1597	-13179.1
6.905	59459.47978811025	6.905	60036	6.905	-38960.8	33.24443080031782	-13179.1
6.92	59251.83583607863	6.92	60054	6.92	-38735.2	33.33329768679862	-13179.1
6.935	59048.33148709126	6.935	60183	6.935	-38402.7	33.38976758544295	-13179.1
6.95	58849.27690546376	6.95	59713	6.95	-38673.6	33.41850103472806	-13179.1
6.965	58654.88769175119	6.965	59481	6.965	-38711.2	33.44609282373316	-13179.1
6.98	58465.29102056006	6.98	59227	6.98	-38775.6	33.4568	-13179.1
6.995	58280.53366382452	6.995	59256	6.995	-38561.9	33.45728670917689	-13179.1
7.01	58100.59141639282	7.01	59228	7.01	-38409.9	33.47512384560837	-13179.1
7.024999999999999	57925.37942693141	7.024999999999999	58650	7.024999999999999	-38812.7	33.49998552057504	-13179.1
7.04	57754.76295188177	7.04	58269	7.04	-39023.1	33.50379523011098	-13179.1
7.055	57588.56808926666	7.055	57816	7.055	-39309.9	33.53160164949355	-13179.1
7.069999999999999	57426.59210691565	7.069999999999999	58054	7.069999999999999	-38909.9	33.5423	-13179.1
7.085	57268.61304997247	7.085	58029	7.085	-38776.9	33.5428	-13179.1
7.1	57114.39838923203	7.1	57746	7.1	-38905.7	33.58564036524928	-13179.1
7.115	56963.71254934753	7.115	57696	7.115	-38805	33.58946039852169	-13179.1
7.13	56816.32322954557	7.13	57900	7.13	-38453.6	33.683	-13179.1
7.145	56672.00649552653	7.145	57786	7.145	-38423.3	33.70759383786065	-13179.1
7.16	56530.55067719761	7.16	57727	7.16	-38340.9	33.71669157798801	-13179.1
7.175	56391.75915135873	7.175	57343	7.175	-38586.1	33.73370835173589	-13179.1
7.19	56255.45212100917	7.19	57243	7.19	-38549.8	33.74417882118293	-13179.1
7.205	56121.46752397007	7.205	56830	7.205	-38828.8	33.76913216980996	-13179.1
7.22	55989.66121407579	7.22	56484	7.22	-39043	33.79381157188369	-13179.1
7.234999999999999	55859.90655975972	7.234999999999999	56173	7.234999999999999	-39224.2	33.79760329691486	-13179.1
7.25	55732.09359920592	7.25	56554	7.25	-38715.4	33.80293399287348	-13179.1
7.265	55606.12788016947	7.265	56126	7.265	-39017.5	33.81999693387642	-13179.1
7.279999999999999	55481.92909787298	7.279999999999999	56149	7.279999999999999	-38870.3	33.83049581223523	-13179.1
7.295	55359.42962765744	7.295	55717	7.295	-39179.8	33.88406526602174	-13179.1
7.31	55238.57303169023	7.31	55383	7.31	-39392.9	34.03104105766474	-13179.1
7.325	55119.31260210339	7.325	55790	7.325	-38866.6	34.09404519320462	-13179.1
7.34	55001.60998728055	7.34	55718	7.34	-38820.9	34.11813699046695	-13179.1
7.355	54885.43400087975	7.355	55710	7.355	-38712.8	34.18131236626795	-13179.1
7.37	54770.76029541348	7.37	55362	7.37	-38946.1	34.19311624312159	-13179.1
7.385	54657.56892507288	7.385	55134	7.385	-39060.9	34.24730852598965	-13179.1
7.399999999999999	54545.84421299713	7.399999999999999	55143	7.399999999999999	-38940.2	34.28065280044129	-13179.1
7.415	54435.6	7.415	55285	7.415	-38687.9	34.30750282743229	-13179.1
7.43	54326.74731643429	7.43	55024	7.43	-38840.1	34.33499249830089	-13179.1
7.444999999999999	54219.35842082532	7.444999999999999	54637	7.444999999999999	-39119.7	34.36217516979324	-13179.1
7.46	54113.40222298308	7.46	54581	7.46	-39069.7	34.38581687329062	-13179.1
7.475	54008.87633299761	7.475	54585	7.475	-38961.2	34.39535059197493	-13179.1
7.49	53905.78062719904	7.49	54071	7.49	-39372.1	34.42505710463309	-13179.1
7.505	53804.11735669171	7.505	53871	7.505	-39470.4	34.45017174707565	-13179.1
7.52	53703.89135707133	7.52	53902	7.52	-39339.2	34.47387781457437	-13179.1
7.535	53605.11035087894	7.535	53890	7.535	-39252.4	34.47449636993694	-13179.1
7.55	53507.78533333255	7.55	54100	7.55	-38945.1	34.51322489471946	-13179.1
7.565	53411.93103013535	7.565	54027	7.565	-38922.3	34.5257	-13179.1
7.58	53317.56641359973	7.58	53842	7.58	-39012.9	34.53391263009798	-13179.1
7.595	53224.71525992203	7.595	53781	7.595	-38981	34.56279881250151	-13179.1
7.609999999999999	53133.40672623054	7.609999999999999	53780	7.609999999999999	-38890.7	34.61412763105601	-13179.1
7.625	53043.67592112863	7.625	53734	7.625	-38847	34.62237694618198	-13179.1
7.64	52955.56443706152	7.64	53197	7.64	-39295.9	34.755	-13179.1
7.654999999999999	52869.1	7.654999999999999	52877	7.654999999999999	-39529.4	34.84366098387639	-13179.1
7.67	52784.40084440356	7.67	52880	7.67	-39441.7	34.84407982822925	-13179.1
7.685	52701.46781402686	7.685	52884	7.685	-39354.8	34.91650847873146	-13179.1
7.7	52620.39239064783	7.7	52585	7.7	-39572.7	34.91725403999612	-13179.1
7.715	52541.25234444615	7.715	52486	7.715	-39592.6	34.93297002630651	-13179.1
7.73	52464.13190531146	7.73	52472	7.73	-39529.5	34.99013075541594	-13179.1
7.745	52389.1	7.745	52650	7.745	-39276.4	34.9931	-13179.1
7.76	52316.31260511524	7.76	52698	7.76	-39155.6	35.00601639425351	-13179.1
7.774999999999999	52245.8	7.774999999999999	52650	7.774999999999999	-39133.1	35.00676399130587	-13179.1
7.79	52177.7	7.79	52441	7.79	-39274	35.06263172379859	-13179.1
7.805	52112.06598186148	7.805	52349	7.805	-39300.4	35.07983974008083	-13179.1
7.819999999999999	52049.01711256594	7.819999999999999	52435	7.819999999999999	-39151.3	35.08280326809917	-13179.1
7.835	51988.62038691975	7.835	52085	7.835	-39440.9	35.1525	-13179.1
7.85	51930.93860314668	7.85	52157	7.85	-39311.3	35.208	-13179.1
7.865	51876.01741273049	7.865	52436	7.865	-38977.3	35.29834979122146	-13179.1
7.88	51823.9	7.88	51974	7.88	-39387.2	35.66936803776444	-13179.1
7.895	51774.5	7.895	51892	7.895	-39419.8	35.68933051991579	-13179.1
7.91	51727.90926291152	7.91	51715	7.91	-39550.2	35.69152491793096	-13179.1
7.925	51683.97324715622	7.925	51868	7.925	-39353.3	35.70372629737583	-13179.1
7.94	51642.60752027619	7.94	51824	7.94	-39355.9	35.70705893824988	-13179.1
7.955	51603.66609503842	7.955	52033	7.955	-39108	35.72878018199867	-13179.1
7.97	51566.96166768721	7.97	51994	7.97	-39110.3	35.76093595608319	-13179.1
7.984999999999999	51532.26504522438	7.984999999999999	51804	7.984999999999999	-39265.6	35.78095317821118	-13179.1
8	51499.30562975663	8	51805	8	-39231.6	35.78315359395402	-13179.1
8.015000000000001	51467.77301102832	8.015000000000001	51544	8.015000000000001	-39461.1	35.79538843476345	-13179.1
8.029999999999999	51437.31969313196	8.029999999999999	51182	8.029999999999999	-39792.6	35.79873021555368	-13179.1
8.045	51407.56497275693	8.045	51172	8.045	-39772.9	35.80318805279119	-13179.1
8.06	51378.10000467996	8.06	51507	8.06	-39408.4	35.82051103498292	-13179.1
8.074999999999999	51348.49440474332	8.074999999999999	51264	8.074999999999999	-39621.8	35.89512304235176	-13179.1
8.09	51318.30360482125	8.09	50987	8.09	-39868.6	36.02515213244575	-13179.1
8.105	51287.07824639435	8.105	51181	8.105	-39643.4	36.02726482501719	-13179.1
8.119999999999999	51254.37533887012	8.119999999999999	50927	8.119999999999999	-39864.7	36.08399596665744	-13179.1
8.135	51219.77138353178	8.135	50889	8.135	-39868.1	36.11769658658371	-13179.1
8.15	51182.87738652332	8.15	51050	8.15	-39670.2	36.11981508383029	-13179.1
8.164999999999999	51143.35495939454	8.164999999999999	51007	8.164999999999999	-39673.7	36.12881339596603	-13179.1
8.18	51100.93240112278	8.18	51103	8.18	-39535.3	36.17670212176277	-13179.1
8.195	51055.41905534307	8.195	50750	8.195	-39842.7	36.21867798855524	-13179.1
8.209999999999999	51006.71601990332	8.209999999999999	50674	8.209999999999999	-39870	36.22164274426199	-13179.1
8.225	50954.82154923077	8.225	50986	8.225	-39506.1	36.24054101811753	-13179.1
8.24	50899.83024721946	8.24	50454	8.24	-39983.2	36.31175444959176	-13179.1
8.254999999999999	50841.92619660327	8.254999999999999	50616	8.254999999999999	-39763.3	36.32796692617421	-13179.1
8.27	50781.37124084947	8.27	50452	8.27	-39866.7	36.33367761804567	-13179.1
8.285	50718.49084915681	8.285	50077	8.285	-40178.8	36.38651190751704	-13179.1
8.299999999999999	50653.65652392772	8.299999999999999	50423	8.299999999999999	-39768	36.40580682680579	-13179.1
8.315	50587.27063910545	8.315	50151	8.315	-39973.6	36.42134408478186	-13179.1
8.33	50519.75145310056	8.33	50428	8.33	-39629.1	36.45916596821895	-13179.1
8.345000000000001	50451.52073215126	8.345000000000001	50281	8.345000000000001	-39707.8	36.46362350461967	-13179.1
8.359999999999999	50383	8.359999999999999	50316	8.359999999999999	-39604.3	36.48005022425697	-13179.1
8.375	50314.56738272976	8.375	50115	8.375	-39736.9	36.49939826898766	-13179.1
8.390000000000001	50246.61871042817	8.390000000000001	50157	8.390000000000001	-39626.9	36.5361	-13179.1
8.404999999999999	50179.49305152582	8.404999999999999	49953	8.404999999999999	-39763.8	36.55290435685608	-13179.1
8.42	50113.50218786309	8.42	50329	8.42	-39321.8	36.55737417096767	-13179.1
8.435	50048.92023286208	8.435	50017	8.435	-39569.2	36.56946430450726	-13179.1
8.449999999999999	49985.98177692383	8.449999999999999	50175	8.449999999999999	-39348.3	36.62105538872941	-13179.1
8.465	49924.87948753442	8.465	49694	8.465	-39768.2	36.63004054918785	-13179.1
8.48	49865.76445725728	8.48	49817	8.48	-39586.1	36.6318	-13179.1
8.494999999999999	49808.74670746176	8.494999999999999	49783	8.494999999999999	-39563.1	36.63811232697075	-13179.1
8.51	49753.89710580009	8.51	49718	8.51	-39573.2	36.66350658838645	-13179.1
8.525	49701.25008497839	8.525	49617	8.525	-39621.6	36.71523988336839	-13179.1
8.539999999999999	49650.80691986149	8.539999999999999	49652	8.539999999999999	-39536.1	36.71931458394759	-13179.1
8.555	49602.53951124744	8.555	49844	8.555	-39295.9	36.72227704140577	-13179.1
8.57	49556.39456549851	8.57	49848	8.57	-39245.7	36.72605081672491	-13179.1
8.584999999999999	49512.29810951086	8.584999999999999	49803	8.584999999999999	-39246.6	36.73234384836919	-13179.1
8.6	49470.15924210028	8.6	49701	8.6	-39306.5	36.81377004737504	-13179.1
8.615	49429.87461523304	8.615	49296	8.615	-39671.2	36.81674067678021	-13179.1
8.629999999999999	49391.33210114385	8.629999999999999	49202	8.629999999999999	-39726.7	36.96414516658828	-13179.1
8.645	49354.41446756783	8.645	49228	8.645	-39663.7	37.05302299687562	-13179.1
8.66	49319.00254324977	8.66	48998	8.66	-39858.3	37.05927647089937	-13179.1
8.674999999999999	49284.97791135655	8.674999999999999	48902	8.674999999999999	-39920.3	37.06938915987537	-13179.1
8.69	49252.22513639394	8.69	49486	8.69	-39303.6	37.14839988223181	-13179.1
8.705	49220.63352923979	8.705	49382	8.705	-39376	37.16481128100397	-13179.1
8.719999999999999	49190.09847206171	8.719999999999999	49335	8.719999999999999	-39392.4	37.19377834453763	-13179.1
8.734999999999999	49160.52053657809	8.734999999999999	49335	8.734999999999999	-39362.8	37.19730769622381	-13179.1
8.75	49131.71461576569	8.75	49337	8.75	-39332	37.25138682455369	-13179.1
8.765000000000001	49103.5	8.765000000000001	49260	8.765000000000001	-39380.8	37.28954441703156	-13179.1
8.779999999999999	49075.80986447152	8.779999999999999	49345	8.779999999999999	-39268.1	37.29308353147497	-13179.1
8.795	49048.58046003744	8.795	49089	8.795	-39496.9	37.31462836506423	-13179.1
8.81	49021.77431045096	8.81	49014	8.81	-39545.1	37.3473	-13179.1
8.824999999999999	48995.35588859865	8.824999999999999	48776	8.824999999999999	-39756.7	37.37816425244263	-13179.1
8.84	48969.29582970654	8.84	48854	8.84	-39652.6	37.41072884372443	-13179.1
8.855	48943.57033913067	8.855	48651	8.855	-39829.9	37.42803909501819	-13179.1
8.869999999999999	48918.16059056629	8.869999999999999	48722	8.869999999999999	-39733.5	37.4466	-13179.1
8.885	48893.05213643244	8.885	48959	8.885	-39471.4	37.47444063796257	-13179.1
8.9	48868.23434684806	8.9	49056	8.9	-39349.6	37.47552478534713	-13179.1
8.914999999999999	48843.69988860017	8.914999999999999	48711	8.914999999999999	-39670	37.52334032155015	-13179.1
8.93	48819.44425125654	8.93	48859	8.93	-39497.8	37.52445361141854	-13179.1
8.945	48795.46540573332	8.945	48724	8.945	-39608.8	37.54305641849804	-13179.1
8.959999999999999	48771.76396686657	8.959999999999999	48770	8.959999999999999	-39539.1	37.57207085365726	-13179.1
8.975	48748.34180002433	8.975	48730	8.975	-39555.7	37.57652808753623	-13179.1
8.99	48725.20236538169	8.99	48428	8.99	-39834.5	37.62	-13179.1
9.004999999999999	48702.35008751162	9.004999999999999	48637	9.004999999999999	-39602.7	37.65230692564628	-13179.1
9.02	48679.79032539046	9.02	48604	9.02	-39613.1	37.65527304239547	-13179.1
9.035	48657.52929742124	9.035	48628	9.035	-39566.9	37.67335409344252	-13179.1
9.049999999999999	48635.6	9.049999999999999	48694	9.049999999999999	-39478.9	37.69994807255374	-13179.1
9.065	48613.9	9.065	48617	9.065	-39534.3	37.72870172705959	-13179.1
9.08	48592.61127976749	9.08	48310	9.08	-39819.9	37.74934306818864	-13179.1
9.094999999999999	48571.62077082773	9.094999999999999	48580	9.094999999999999	-39528.9	37.75231741198308	-13179.1
9.109999999999999	48550.96952099634	9.109999999999999	48197	9.109999999999999	-39891.3	37.75584663997952	-13179.1
9.125	48530.66713915041	9.125	48289	9.125	-39779	37.7971	-13179.1
9.140000000000001	48510.72316449676	9.140000000000001	48171	9.140000000000001	-39877	37.82594981038417	-13179.1
9.154999999999999	48491.05114153599	9.154999999999999	48252	9.154999999999999	-39776.4	37.85317005424162	-13179.1
9.17	48471.53117630749	9.17	48396	9.17	-39612.9	38.04146641064854	-13179.1
9.185	48452.12700238009	9.185	48120	9.185	-39869.5	38.04754275100852	-13179.1
9.199999999999999	48432.8	9.199999999999999	48345	9.199999999999999	-39625.2	38.04930676753641	-13179.1
9.215	48413.64598785956	9.215	48166	9.215	-39785	38.13958320283811	-13179.1
9.23	48394.56108001449	9.23	48434	9.23	-39497.9	38.14567643649851	-13179.1
9.244999999999999	48375.57613427409	9.244999999999999	48264	9.244999999999999	-39648.9	38.14744535742005	-13179.1
9.26	48356.68983590227	9.26	48184	9.26	-39710	38.21599523918076	-13179.1
9.275	48337.90240662402	9.275	48146	9.275	-39729.2	38.24260934067639	-13179.1
9.289999999999999	48319.21595878572	9.289999999999999	48434	9.289999999999999	-39422.5	38.31459749910486	-13179.1
9.305	48300.63493722257	9.305	48374	9.305	-39464	38.34128567516027	-13179.1
9.32	48282.16666591757	9.32	48062	9.32	-39757.5	38.3948	-13179.1
9.334999999999999	48263.82201854295	9.334999999999999	48400	9.334999999999999	-39401.1	38.40010555190896	-13179.1
9.35	48245.61623372276	9.35	48242	9.35	-39540.9	38.43103495153208	-13179.1
9.365	48227.56989713206	9.365	48264	9.365	-39500.9	38.4514	-13179.1
9.379999999999999	48209.71011308991	9.379999999999999	48323	9.379999999999999	-39424	38.4608	-13179.1
9.395	48192.07188780414	9.395	48283	9.395	-39446.4	38.49393052477796	-13179.1
9.41	48174.69974455157	9.41	48063	9.41	-39649	38.49922048772437	-13179.1
9.424999999999999	48157.64958749089	9.424999999999999	47985	9.424999999999999	-39710	38.53023607003746	-13179.1
9.44	48140.99082519244	9.44	47996	9.44	-39682.3	38.55069333678966	-13179.1
9.455	48124.8	9.455	47787	9.455	-39875.1	38.56011411463533	-13179.1
9.469999999999999	48109.20721520056	9.469999999999999	47908	9.469999999999999	-39738.5	38.70760387972147	-13179.1
9.484999999999999	48094.31144143474	9.484999999999999	48419	9.484999999999999	-39212.6	38.7419	-13179.1
9.5	48080.27116193752	9.5	47876	9.5	-39741.6	38.80757636280211	-13179.1
9.515000000000001	48067.26380362996	9.515000000000001	47777	9.515000000000001	-39827.6	38.842	-13179.1
9.529999999999999	48055.49777300689	9.529999999999999	47743	9.529999999999999	-39849.8	38.9067	-13179.1
9.545	48045.2	9.545	47976	9.545	-39606.5	38.91526796858894	-13179.1
9.56	48036.7	9.56	48347	9.56	-39227	38.92303019525185	-13179.1
9.574999999999999	48030.3	9.574999999999999	48162	9.574999999999999	-39405.6	38.98526853070465	-13179.1
9.59	48026.27445754891	9.59	48013	9.59	-39550.6	39.00719798338798	-13179.1
9.605	48025.13763725848	9.605	48396	9.605	-39166.5	39.01582049816067	-13179.1
9.619999999999999	48027.30258243636	9.619999999999999	48039	9.619999999999999	-39525.6	39.02360442064089	-13179.1
9.635	48033.26281670861	9.635	48120	9.635	-39450.6	39.08601675302764	-13179.1
9.65	48043.6	9.65	47950	9.65	-39630.9	39.11388719021836	-13179.1
9.664999999999999	48058.7	9.664999999999999	48143	9.664999999999999	-39453.1	39.21499519847898	-13179.1
9.68	48079.44473438297	9.68	48421	9.68	-39195.8	39.3137	-13179.1
9.695	48106.27704845378	9.695	48215	9.695	-39428.6	39.35088957297155	-13179.1
9.709999999999999	48139.88339352927	9.709999999999999	48023	9.709999999999999	-39654.2	39.35805763032587	-13179.1
9.725	48180.90490897228	9.725	48315	9.725	-39403.2	39.36276738937965	-13179.1
9.74	48229.96826752136	9.74	48229	9.74	-39538.3	39.41535969259779	-13179.1
9.754999999999999	48287.66837347006	9.754999999999999	48338	9.754999999999999	-39487	39.41677804403901	-13179.1
9.77	48354.54901070215	9.77	48382	9.77	-39509.9	39.42423597173303	-13179.1
9.785	48431.08177045651	9.785	48437	9.785	-39531.4	39.45266130352336	-13179.1
9.799999999999999	48517.64370634434	9.799999999999999	48197	9.799999999999999	-39858	39.45984945022383	-13179.1
9.815	48614.49427581885	9.815	48194	9.815	-39957.8	39.46457240943603	-13179.1
9.83	48721.75222509033	9.83	48108	9.83	-40151.1	39.51873446889832	-13179.1
9.844999999999999	48839.37315006868	9.844999999999999	48186	9.844999999999999	-40190.7	39.52384574815368	-13179.1
9.859999999999999	48967.12851122122	9.859999999999999	48280	9.859999999999999	-40224.5	39.52621330697191	-13179.1
9.875	49104.58688834757	9.875	48575	9.875	-40066.9	39.53914660863624	-13179.1
9.890000000000001	49251.09822764565	9.890000000000001	49093	9.890000000000001	-39695.4	39.56929520427813	-13179.1
9.904999999999999	49405.78175747525	9.904999999999999	48730	9.904999999999999	-40213.1	39.62195992202768	-13179.1
9.92	49567.5	9.92	48515	9.92	-40589.8	39.62610246090497	-13179.1
9.935	49734.9	9.935	48736	9.935	-40536.3	39.63230777664956	-13179.1
9.949999999999999	49906.46500826639	9.949999999999999	48572	9.949999999999999	-40871.8	39.63759301612868	-13179.1
9.965	50080.24014590044	9.965	48900	9.965	-40717.6	39.64144625148806	-13179.1
9.98	50254.21666481945	9.98	48703	9.98	-41088.5	39.67167944806227	-13179.1
9.994999999999999	50426.13648658185	9.994999999999999	48878	9.994999999999999	-41085.5	39.72449198843923	-13179.1
10.01	50593.56178487021	10.01	48897	10.01	-41233.9	39.73486889382779	-13179.1
10.025	50753.90625591065	10.025	49336	10.025	-40955.2	39.74016897192068	-13179.1
10.04	50904.47410715111	10.04	49077	10.04	-41364.8	39.82842377356717	-13179.1
10.055	51042.51001982862	10.055	49279	10.055	-41300.8	39.86674513981272	-13179.1
10.07	51165.26157764169	10.07	49904	10.07	-40798.6	39.92603294520511	-13179.1
10.085	51270.05580803093	10.085	49803	10.085	-41004.4	39.93153582933303	-13179.1
10.1	51354.38977344812	10.1	49886	10.1	-41005.7	39.96996492964097	-13179.1
10.115	51416.03231647467	10.115	50214	10.115	-40739.4	39.97070163761417	-13179.1
10.13	51453.13042323198	10.13	50268	10.13	-40722.5	39.9804	-13179.1
10.145	51464.31010725061	10.145	50464	10.145	-40537.6	39.98244052326562	-13179.1
10.16	51448.8	10.16	50711	10.16	-40275.1	40.02941946429046	-13179.1
10.175	51406.28258699647	10.175	50741	10.175	-40202.6	40.07421381552322	-13179.1
10.19	51337.31438060143	10.19	50494	10.19	-40380.6	40.08391080389059	-13179.1
10.205	51242.89650583295	10.205	50900	10.205	-39880.2	40.08598573010163	-13179.1
10.22	51124.61591463134	10.22	51155	10.22	-39506.9
10.235	50984.51706637687	10.235	51234	10.235	-39287.8
10.25	50824.99940620996	10.25	51455	10.25	-38907.3
10.265	50648.71193613992	10.265	52191	10.265	-37995
10.28	50458.45400115467	10.28	52146	10.28	-37849.8
10.295	50257.08778932565	10.295	52129	10.295	-37665.4
10.31	50047.46684274844	10.31	52052	10.31	-37532.8
10.325	49832.37299294102	10.325	52049	10.325	-37320.7
10.34	49614.46677695174	10.34	52008	10.34	-37143.8
10.355	49396.25062385405	10.355	52207	10.355	-36726.6
10.37	49180	10.37	52146	10.37	-36571.4
10.385	48967.91608478893	10.385	51620	10.385	-36885.2
10.4	48761.75418051186	10.4	51927	10.4	-36372.1
10.415	48563.16215643725	10.415	51167	10.415	-36933.5
10.43	48373.49536004666	10.43	50462	10.43	-37448.8
10.445	48193.84801825145	10.445	50710	10.445	-37021.2
10.46	48025.05431988729	10.46	50305	10.46	-37257.4
10.475	47867.69420614815	10.475	49864	10.475	-37541
10.49	47722.10351731746	10.49	49618	10.49	-37641.4
10.505	47588.38812019813	10.505	49586	10.505	-37539.7
10.52	47466.44062313608	10.52	49268	10.52	-37735.8
10.535	47355.96039318872	10.535	48932	10.535	-37961.3
10.55	47256.47623000213	10.55	48615	10.55	-38178.8
10.565	47167.36898535267	10.565	48277	10.565	-38427.7
10.58	47087.89457211809	10.58	48058	10.58	-38567.2
10.595	47017.20722152606	10.595	48188	10.595	-38366.5
10.61	46954.38204908418	10.61	47691	10.61	-38800.7
10.625	46898.43661024799	10.625	47398	10.625	-39037.8
10.64	46848.35125858512	10.64	47393	10.64	-38992.7
10.655	46803.08831330255	10.655	47161	10.655	-39179.4
10.67	46761.61023594481	10.67	47177	10.67	-39121.9
10.685	46722.89717137432	10.685	47130	10.685	-39130.2
10.7	46685.96428197724	10.7	46542	10.7	-39681.3
10.715	46649.87922913456	10.715	46627	10.715	-39560.2
10.73	46613.8	10.73	46579	10.73	-39572.1
10.745	46576.89201143444	10.745	46057	10.745	-40057.2
10.76	46538.54575086077	10.76	46041	10.76	-40034.9
10.775	46498.2	10.775	45716	10.775	-40319.5
10.79	46455.40230499802	10.79	45960	10.79	-40032.7
10.805	46409.89391452729	10.805	46089	10.805	-39858.2
10.82	46361.50758235422	10.82	45754	10.82	-40144.8
10.835	46310.2	10.835	46003	10.835	-39844.5
10.85	46256.08144683615	10.85	45740	10.85	-40053.4
10.865	46199.29021224648	10.865	45943	10.865	-39793.6
10.88	46140.08050384188	10.88	45649	10.88	-40028.4
10.895	46078.7	10.895	45527	10.895	-40089.1
10.91	46015.63182796757	10.91	45646	10.91	-39907
10.925	45951.08165020867	10.925	45731	10.925	-39757.4
10.94	45885.5	10.94	45333	10.94	-40089.8
10.955	45819.13437904813	10.955	44952	10.955	-40404.5
10.97	45752.44736163767	10.97	45051	10.97	-40238.8
10.985	45685.73451658129	10.985	45174	10.985	-40049.1
11	45619.30649571654	11	45087	11	-40069.6
11.015	45553.44723584655	11.015	44505	11.015	-40585.8
11.03	45488.41086986115	11.03	44778	11.03	-40247.7
11.045	45424.41955827936	11.045	44691	11.045	-40270.7
11.06	45361.66218146476	11.06	44683	11.06	-40216
11.075	45300.29384751148	11.075	44662	11.075	-40175.6
11.09	45240.43616907004	11.09	44695	11.09	-40082.8
11.105	45182.17825219371	11.105	44614	11.105	-40105.5
11.12	45125.57832255957	11.12	44762	11.12	-39900.9
11.135	45070.66589873176	11.135	44849	11.135	-39759
11.15	45017.44440884863	11.15	44798	11.15	-39756.8
11.165	44965.89413907861	11.165	44306	11.165	-40197.2
11.18	44916	11.18	44244	11.18	-40209.3
11.195	44867.6	11.195	44443	11.195	-39962
11.21	44820.79346410232	11.21	44244	11.21	-40114.1
11.225	44775.38033261072	11.225	44271	11.225	-40041.7
11.24	44731.30503100031	11.24	44395	11.24	-39873.6
11.255	44688.47570665768	11.255	44644	11.255	-39581.8
11.27	44646.79849761075	11.27	44199	11.27	-39985.1
11.285	44606.17970114251	11.285	44559	11.285	-39584.5
11.3	44566.52761233851	11.3	44495	11.3	-39608.9
11.315	44527.75403088093	11.315	44387	11.315	-39678.1
11.33	44489.77544630385	11.33	43890	11.33	-40137.1
11.345	44452.51392163218	11.345	43997	11.345	-39992.8
11.36	44415.89770274713	11.36	44050	11.36	-39903.2
11.375	44379.86158599539	11.375	44047	11.375	-39870.2
11.39	44344.34707964522	11.39	44397	11.39	-39484.7
11.405	44309.30239601655	11.405	44136	11.405	-39710.6
11.42	44274.68231076659	11.42	44049	11.42	-39763
11.435	44240.44792419268	11.435	44039	11.435	-39738.8
11.45	44206.56635683798	11.45	44216	11.45	-39527.9
11.465	44173.01040847533	11.465	44148	11.465	-39562.3
11.48	44139.75820599687	11.48	43693	11.48	-39984.1
11.495	44106.8	11.495	44035	11.495	-39609.1
11.51	44074.10215435431	11.51	44083	11.51	-39528.4
11.525	44041.67826640671	11.525	43888	11.525	-39691
11.54	44009.51778368979	11.54	43945	11.54	-39601.8
11.555	43977.62241155577	11.555	44009	11.555	-39505.9
11.57	43945.99656583782	11.57	43859	11.57	-39624.3
11.585	43914.64873377639	11.585	44218	11.585	-39234
11.6	43883.6	11.6	43727	11.6	-39693.9
11.615	43852.84019974987	11.615	43756	11.615	-39634.2
11.63	43822.41535018018	11.63	43740	11.63	-39619.7
11.645	43792.34099775673	11.645	44090	11.645	-39239.7
11.66	43762.64580728047	11.66	43968	11.66	-39332
11.675	43733.36307124766	11.675	43743	11.675	-39527.7
11.69	43704.53089036575	11.69	43260	11.69	-39981.9
11.705	43676.19232379441	11.705	43732	11.705	-39481.5
11.72	43648.39548696281	11.72	43440	11.72	-39745.7
11.735	43621.19357324682	11.735	43492	11.735	-39666.5
11.75	43594.64477477234	11.75	43666	11.75	-39466
11.765	43568.81207731409	11.765	43780	11.765	-39326.1
11.78	43543.76290485358	11.78	43573	11.78	-39508.1
11.795	43519.56859101234	11.795	43345	11.795	-39711.9
11.81	43496.30365743132	11.81	43578	11.81	-39455.6
11.825	43474.04488333294	11.825	43739	11.825	-39272.4
11.84	43452.87015602733	11.84	43860	11.84	-39130.2
11.855	43432.85709899318	11.855	43484	11.855	-39486.2
11.87	43414.08148226872	11.87	43719	11.87	-39232.4
11.885	43396.61542902581	11.885	43578	11.885	-39355.9
11.9	43380.52546132841	11.9	43787	11.9	-39130.9
11.915	43365.87110542692	11.915	43662	11.915	-39241.2
11.93	43352.70151114738	11.93	43577	11.93	-39313
11.945	43341.05328391885	11.945	43092	11.945	-39786.4
11.96	43330.94886352748	11.96	43436	11.96	-39432.3
11.975	43322.39360205395	11.975	43547	11.975	-39312.7
11.99	43315.37408220679	11.99	43435	11.99	-39417.7
12.005	43309.85634396652	12.005	43235	12.005	-39612.2
12.02	43305.78433412498	12.02	43281	12.02	-39562.1
12.035	43303.07868599155	12.035	43191	12.035	-39649.4
12.05	43301.63587270345	12.05	43178	12.05	-39661
12.065	43301.32776480202	12.065	43231	12.065	-39607.7
12.08	43302.00161585548	12.08	43139	12.08	-39700.3
12.095	43303.48147313182	12.095	43272	12.095	-39568.8
12.11	43305.56782857658	12.11	43243	12.11	-39599.9
12.125	43308.03877598429	12.125	43300	12.125	-39545.4
12.14	43310.65280162151	12.14	43163	12.14	-39685
12.155	43313.14981199078	12.155	43147	12.155	-39703.5
12.17	43315.25527527533	12.17	43427	12.17	-39425.6
12.185	43316.68426427092	12.185	42876	12.185	-39978
12.2	43317.14710351938	12.2	42885	12.2	-39969.5
12.215	43316.35651376352	12.215	43136	12.215	-39717.7
12.23	43314.03614730419	12.23	43360	12.23	-39491.4
12.245	43309.93218470313	12.245	43399	12.245	-39448.3
12.26	43303.82515544506	12.26	43331	12.26	-39510.2
12.275	43295.54265758141	12.275	43106	12.275	-39726.9
12.29	43285	12.29	43118	12.29	-39704.3
12.305	43272.06493866326	12.305	43014	12.305	-39795.4
12.32	43256.85362362858	12.32	43406	12.32	-39388.2
12.335	43239.44202763215	12.335	43231	12.335	-39545.8
12.35	43220	12.35	43284	12.35	-39473.3
12.365	43198.78931273993	12.365	43184	12.365	-39552.1
12.38	43176.08026212254	12.38	42865	12.38	-39848.4
12.395	43152.20828689166	12.395	42788	12.395	-39901.5
12.41	43127.52311110226	12.41	42994	12.41	-39670.8
12.425	43102.38111754953	12.425	43235	12.425	-39404.7
12.44	43077.13206134544	12.44	43097	12.44	-39517.5
12.455	43052.10784604313	12.455	43441	12.455	-39148.4
12.47	43027.61385885131	12.47	43137	12.47	-39427.9
12.485	43003.9	12.485	42934	12.485	-39607.2
12.5	42981.25679586345	12.5	42833	12.5	-39685.6
12.515	42959.80913588449	12.515	42887	12.515	-39610.1
12.53	42939.71484878071	12.53	42903	12.53	-39574
12.545	42921.06190299773	12.545	42790	12.545	-39668.4
12.56	42903.88745489329	12.56	42751	12.56	-39690.2
12.575	42888.17749522458	12.575	42854	12.575	-39571.5
12.59	42873.86730407441	12.59	42975	12.59	-39436.2
12.605	42860.84275158752	12.605	42935	12.605	-39463.2
12.62	42848.9	12.62	42754	12.62	-39632.3
12.635	42837.96151603246	12.635	42994	12.635	-39381.3
12.65	42827.7	12.65	42705	12.65	-39660
12.665	42817.74641066508	12.665	42713	12.665	-39642.1
12.68	42807.93200525803	12.68	43052	12.68	-39293.3
12.695	42797.89472244167	12.695	42733	12.695	-39602.2
12.71	42787.31421210831	12.71	42713	12.71	-39611.6
12.725	42775.88115409062	12.725	42312	12.725	-40001.2
12.74	42763.31131738162	12.74	42583	12.74	-39717.6
12.755	42749.35988217728	12.755	42531	12.755	-39755.7
12.77	42733.83401644313	12.77	42675	12.77	-39596.2
12.785	42716.60226579761	12.785	42922	12.785	-39331.9
12.8	42697.59966762087	12.8	42406	12.8	-39828.9
12.815	42676.8	12.815	42474	12.815	-39740.2
12.83	42654.35156785523	12.83	42447	12.83	-39744.7
12.845	42630.28864763811	12.845	42521	12.845	-39646.6
12.86	42604.80106282584	12.86	42405	12.86	-39737.1
12.875	42578.08212974438	12.875	42736	12.875	-39379.4
12.89	42550.34496885877	12.89	42416	12.89	-39671.7
12.905	42521.81188848358	12.905	42370	12.905	-39689.1
12.92	42492.70541680661	12.92	42248	12.92	-39782
12.935	42463.24116645467	12.935	42449	12.935	-39551.6
12.95	42433.62246778382	12.95	42423	12.95	-39547.9
12.965	42404.03658429487	12.965	42488	12.965	-39453.4
12.98	42374.65230462771	12.98	42425	12.98	-39487
12.995	42345.61874951611	12.995	42299	12.995	-39583.9
13.01	42317.06529350524	13.01	42099	13.01	-39755.4
13.025	42289.10254060543	13.025	42339	13.025	-39487.4
13.04	42261.82428333245	13.04	42155	13.04	-39644.2
13.055	42235.31030624231	13.055	42142	13.055	-39630.6
13.07	42209.62977979657	13.07	42368	13.07	-39379
13.085	42184.84486109288	13.085	42189	13.085	-39533.2
13.1	42161.01402177763	13.1	42023	13.1	-39675.3
13.115	42138.19460648105	13.115	42031	13.115	-39644.5
13.13	42116.44421343118	13.13	42066	13.13	-39587.8
13.145	42095.82067414172	13.145	41871	13.145	-39762.1
13.16	42076.38064777589	13.16	42043	13.16	-39570.7
13.175	42058.17707471183	13.175	41931	13.175	-39664.5
13.19	42041.25589432552	13.19	41913	13.19	-39665.6
13.205	42025.65249136616	13.205	42077	13.205	-39486
13.22	42011.38829520162	13.22	42296	13.22	-39252.7
13.235	41998.46784623031	13.235	41905	13.235	-39630.8
13.25	41986.87650566291	13.25	41695	13.25	-39829.2
13.265	41976.57885660791	13.265	42092	13.265	-39421.9
13.28	41967.51790127227	13.28	41854	13.28	-39650.8
13.295	41959.61482740749	13.295	41863	13.295	-39633.9
13.31	41952.76824236211	13.31	41922	13.31	-39568.1
13.325	41946.85510024743	13.325	42030	13.325	-39454.2
13.34	41941.73138327293	13.34	41972	13.34	-39507.1
13.355	41937.23275978535	13.355	41806	13.355	-39668.6
13.37	41933.17612805277	13.37	41972	13.37	-39498.5
13.385	41929.36143916432	13.385	42184	13.385	-39282.7
13.4	41925.57419045257	13.4	42000	13.4	-39462.9
13.415	41921.58881790939	13.415	41917	13.415	-39541.9
13.43	41917.17320899052	13.43	41615	13.43	-39839.5
13.445	41912.09449302881	13.445	41973	13.445	-39476.4
13.46	41906.12612355498	13.46	41782	13.46	-39661.5
13.475	41899.1	13.475	41655	13.475	-39781.4
13.49	41890.69546644396	13.49	41927	13.49	-39501
13.505	41880.88749469425	13.505	41612	13.505	-39806.2
13.52	41869.51472102765	13.52	41593	13.52	-39813.8
13.535	41856.50482746844	13.535	41560	13.535	-39833.8
13.55	41841.83348834739	13.55	41273	13.55	-40106.2
13.565	41825.52419839943	13.565	41764	13.565	-39598.9
13.58	41807.6	13.58	41862	13.58	-39483
13.595	41788.30345159562	13.595	41601	13.595	-39724.6
13.61	41767.63817045461	13.61	41559	13.61	-39746
13.625	41745.81198770503	13.625	41918	13.625	-39365.1
13.64	41723.00342161406	13.64	41479	13.64	-39781.3
13.655	41699.39956755924	13.655	41465	13.655	-39771.7
13.67	41675.18994382035	13.67	41820	13.67	-39392.5
13.685	41650.56153367462	13.685	41732	13.685	-39455.9
13.7	41625.69496645576	13.7	41593	13.7	-39570
13.715	41600.76167567417	13.715	41690	13.715	-39448.1
13.73	41575.92183548371	13.73	41758	13.73	-39355.2
13.745	41551.32288757878	13.745	41328	13.745	-39760.6
13.76	41527.09850717924	13.76	41615	13.76	-39449.4
13.775	41503.36790115874	13.775	41634	13.775	-39406.7
13.79	41480.23537185899	13.79	41607	13.79	-39410.6
13.805	41457.79011087952	13.805	41925	13.805	-39070.1
13.82	41436.10620668342	13.82	41957	13.82	-39016.4
13.835	41415.24285939934	13.835	41673	13.835	-39279.6
13.85	41395.24505156275	13.85	41736	13.85	-39196.6
13.865	41376.14406884251	13.865	41990	13.865	-38923.5
13.88	41357.95775526253	13.88	41475	13.88	-39420.3
13.895	41340.69200746225	13.895	41508	13.895	-39370
13.91	41324.34170380088	13.91	41300	13.91	-39561.7
13.925	41308.89174348985	13.925	41398	13.925	-39448.2
13.94	41294.31846671976	13.94	41389	13.94	-39442.6
13.955	41280.59095867033	13.955	41556	13.955	-39261.9
13.97	41267.67235711237	13.97	41507	13.97	-39298
13.985	41255.52113246264	13.985	41268	13.985	-39524.8
14	41244.09231104762	14	41217	14	-39564.4
14.015	41233.33861968268	14.015	41376	14.015	-39394.7
14.03	41223.21153212401	14.03	41342	14.03	-39418.5
14.045	41213.66220293714	14.045	41469	14.045	-39282
14.06	41204.6	14.06	41364	14.06	-39378
14.075	41196.10460162313	14.075	41436	14.075	-39297.4
14.09	41188.00374604984	14.09	41224	14.09	-39501.3
14.105	41180.29649195472	14.105	41326	14.105	-39391.6
14.12	41172.94214292474	14.12	41572	14.12	-39138.3
14.135	41165.90275740362	14.135	41445	14.135	-39258.2
14.15	41159.14328427982	14.15	41364	14.15	-39332.5
14.165	41152.63161839706	14.165	41278	14.165	-39412
14.18	41146.3	14.18	41266	14.18	-39417.7
14.195	41140.23788599677	14.195	41155	14.195	-39522.6
14.21	41134.30595911567	14.21	41048	14.21	-39623.6
14.225	41128.52186261918	14.225	41191	14.225	-39474.8
14.24	41122.86709426203	14.24	41377	14.24	-39283.2
14.255	41117.32541439798	14.255	41269	14.255	-39385.7
14.27	41111.88266075217	14.27	41160	14.27	-39489.2
14.285	41106.5	14.285	41076	14.285	-39567.9
14.3	41101.24657254758	14.3	41182	14.3	-39456.6
14.315	41096.03367947067	14.315	41224	14.315	-39409.4
14.33	41090.88027608566	14.33	41099	14.33	-39529.2
14.345	41085.78001185827	14.345	41335	14.345	-39288.1
14.36	41080.72767637842	14.36	41350	14.36	-39268.1
14.375	41075.71909965662	14.375	41173	14.375	-39440
14.39	41070.74810449208	14.39	41381	14.39	-39227.1
14.405	41065.80821037042	14.405	41464	14.405	-39139.1
14.42	41060.89645268632	14.42	41011	14.42	-39587.2
14.435	41056.01112380687	14.435	41171	14.435	-39422.3
14.45	41051.15318726666	14.45	41048	14.45	-39540.5
14.465	41046.32444724617	14.465	41191	14.465	-39392.7
14.48	41041.52757635937	14.48	41033	14.48	-39545.9
14.495	41036.76615820098	14.495	41329	14.495	-39245.1
14.51	41032.04474327574	14.51	41043	14.51	-39526.4
14.525	41027.36891743518	14.525	40748	14.525	-39816.7
14.54	41022.74538006332	14.54	41074	14.54	-39486.1
14.555	41018.18203142898	14.555	41219	14.555	-39336.5
14.57	41013.68806640244	14.57	41142	14.57	-39409
14.585	41009.27406968357	14.585	41145	14.585	-39401.6
14.6	41004.95211574086	14.6	41273	14.6	-39269.3
14.615	41000.73586728297	14.615	41217	14.615	-39321.1
14.63	40996.6	14.63	41307	14.63	-39227
14.645	40992.68363233476	14.645	41197	14.645	-39333
14.66	40988.88372011923	14.66	41128	14.66	-39398.2
14.675	40985.26180666119	14.675	41075	14.675	-39447.6
14.69	40981.84073307797	14.69	41108	14.69	-39411.2
14.705	40978.64534294296	14.705	41259	14.705	-39257
14.72	40975.70250144698	14.72	40963	14.72	-39550
14.735	40973.04109776738	14.735	41103	14.735	-39407.4
14.75	40970.69202865033	14.75	41291	14.75	-39217
14.765	40968.68817871991	14.765	41257	14.765	-39249
14.78	40967.06443732228	14.78	41321	14.78	-39183.4
14.795	40965.9	14.795	41289	14.795	-39214.2
14.81	40965.10587485451	14.81	40924	14.81	-39578.4
14.825	40964.84986071345	14.825	41490	14.825	-39012.2
14.84	40965.13144083008	14.84	41167	14.84	-39335.5
14.855	40965.99285707633	14.855	40834	14.855	-39669.3
14.87	40967.47303856329	14.87	41013	14.87	-39491.8
14.885	40969.61668843506	14.885	41091	14.885	-39415.9
14.9	40972.46882566024	14.9	41111	14.9	-39398.8
14.915	40976.07880542156	14.915	40820	14.915	-39693.4
14.93	40980.49792781833	14.93	40989	14.93	-39528.8
14.945	40985.77931955295	14.945	41269	14.945	-39254.1
14.96	40991.97799380435	14.96	41185	14.96	-39344.3
14.975	40999.15088440371	14.975	40907	14.975	-39629.5
14.99	41007.35682957734	14.99	41521	14.99	-39023.7
15.005	41016.65647616889	15.005	41276	15.005	-39278
15.02	41027.11207271742	15.02	41035	15.02	-39529.4
15.035	41038.78712019442	15.035	40603	15.035	-39973.1
15.05	41051.7	15.05	41168	15.05	-39421.1
15.065	41066.05254030707	15.065	41162	15.065	-39441.4
15.08	41081.8	15.08	41148	15.08	-39471.1
15.095	41098.96038106243	15.095	41202	15.095	-39434.3
15.11	41117.68216301141	15.11	41391	15.11	-39264
15.125	41137.98941244312	15.125	41357	15.125	-39318.3
15.14	41159.93119220674	15.14	41276	15.14	-39421.3
15.155	41183.55067034507	15.155	41485	15.155	-39235.9
15.17	41208.9	15.17	41189	15.17	-39557.2
15.185	41235.95793874353	15.185	41256	15.185	-39517.3
15.2	41264.79506283858	15.2	41337	15.2	-39465.1
15.215	41295.40860878453	15.215	41244	15.215	-39588.7
15.23	41327.80502739863	15.23	41354	15.23	-39511.1
15.245	41362	15.245	41130	15.245	-39769.3
15.26	41397.93176260543	15.26	41039	15.26	-39896.3
15.275	41435.62935631556	15.275	41432	15.275	-39541
15.29	41475	15.29	41519	15.29	-39493.4
15.305	41516.10122325509	15.305	41767	15.305	-39286.4
15.32	41558.73492861645	15.32	41738	15.32	-39358.1
15.335	41602.82433910784	15.335	41827	15.335	-39313.2
15.35	41648.2	15.35	41933	15.35	-39252.5
15.365	41694.71281058229	15.365	41495	15.365	-39737
15.38	41742.06739784173	15.38	41902	15.38	-39377.4
15.395	41789.97908943558	15.395	42052	15.395	-39275.3
15.41	41838.09012352176	15.41	42035	15.41	-39340.4
15.425	41886	15.425	41994	15.425	-39429.3
15.44	41933.18332664664	15.44	41764	15.44	-39706.5
15.455	41979.15374173704	15.455	41873	15.455	-39643.5
15.47	42023.30373211654	15.47	41909	15.47	-39651.6
15.485	42064.99149469394	15.485	42036	15.485	-39566.3
15.5	42103.53403810688	15.5	41802	15.5	-39838.9
15.515	42138.21780235146	15.515	42113	15.515	-39562.5
15.53	42168.31575465429	15.53	42289	15.53	-39416.6
15.545	42193.10980515119	15.545	42403	15.545	-39327.4
15.56	42211.91570986158	15.56	42448	15.56	-39301.2
15.575	42224.11223888543	15.575	42313	15.575	-39448.4
15.59	42229.17269041914	15.59	42237	15.59	-39529.5
15.605	42226.69295677741	15.605	42645	15.605	-39119
15.62	42216.41596912093	15.62	42201	15.62	-39552.7
15.635	42198.24751499538	15.635	41763	15.635	-39972.6
15.65	42172.26264451067	15.65	42090	15.65	-39619.6
15.665	42138.70150344703	15.665	42133	15.665	-39543
15.68	42097.95567261516	15.68	42020	15.68	-39615.3
15.695	42050.54688051181	15.695	41779	15.695	-39808.9
15.71	41997.09942401524	15.71	42134	15.71	-39400.4
15.725	41938.30891867195	15.725	41851	15.725	-39624.6
15.74	41874.91563422373	15.74	41964	15.74	-39448.2
15.755	41807.67909147654	15.755	41908	15.755	-39437
15.77	41737.35567163765	15.77	41869	15.77	-39405.7
15.785	41664.68168241149	15.785	42078	15.785	-39124
15.8	41590.36105438515	15.8	41911	15.8	-39216.7
15.815	41515.05633001544	15.815	41550	15.815	-39502.4
15.83	41439.38264956444	15.83	41526	15.83	-39450.7
15.845	41363.90399943932	15.845	41091	15.845	-39810.2
15.86	41289.13109245602	15.86	41406	15.86	-39420.5
15.875	41215.52039808223	15.875	41341	15.875	-39411.8
15.89	41143.47399119797	15.89	41336	15.89	-39344.8
15.905	41073.34001534605	15.905	41697	15.905	-38913.7
15.92	41005.41365037095	15.92	41537	15.92	-39005.7
15.935	40939.93853416598	15.935	41460	15.935	-39017.3
15.95	40877.10861940609	15.95	41164	15.95	-39250.4
15.965	40817.07045584884	15.965	41084	15.965	-39270.4
15.98	40759.92591122716	15.98	40977	15.98	-39320.3
15.995	40705.73704581899	15.995	41121	15.995	-39122.1
16.01	40654.52684910393	16.01	41237	16.01	-38954.9
16.025	40606.3	16.025	40741	16.025	-39402.6
16.04	40561	16.04	40319	16.04	-39779.3
16.055	40518.49489183617	16.055	40181	16.055	-39874.8
16.07	40478.79005738762	16.07	40537	16.07	-39479.1
16.085	40441.73680406405	16.085	40354	16.085	-39625.1
16.1	40407.21097429451	16.1	40478	16.1	-39466.5
16.115	40375.07689007375	16.115	40271	16.115	-39641.4
16.13	40345.19192217882	16.13	40161	16.13	-39721.5
16.145	40317.41018692503	16.145	40048	16.145	-39806.7
16.16	40291.58462847822	16.16	39883	16.16	-39945.9
16.175	40267.57004923664	16.175	40206	16.175	-39598.9
16.19	40245.22550669996	16.19	40068	16.19	-39714.6
16.205	40224.41628517886	16.205	39998	16.205	-39763.7
16.22	40205.01553041195	16.22	39612	16.22	-40130.3
16.235	40186.90556280231	16.235	39776	16.235	-39948.2
16.25	40169.97889072721	16.25	40038	16.25	-39669.3
16.265	40154.13894933688	16.265	39883	16.265	-39808.5
16.28	40139.30059251138	16.28	39599	16.28	-40077.6
16.295	40125.4	16.295	39802	16.295	-39860.7
16.31	40112.4	16.31	39868	16.31	-39781.7
16.325	40100.13199555329	16.325	39442	16.325	-40195.5
16.34	40088.69699520151	16.34	39992	16.34	-39634
16.355	40078.01937178433	16.355	39728	16.355	-39887.3
16.37	40068.08328359698	16.37	39715	16.37	-39890.4
16.385	40058.88299075429	16.385	39626	16.385	-39970.2
16.4	40050.42138284192	16.4	39768	16.4	-39819.7
16.415	40042.71015505283	16.415	39770	16.415	-39810
16.43	40035.8	16.43	39691	16.43	-39882.1
16.445	40029.6	16.445	39804	16.445	-39763
16.46	40024.31104436485	16.46	39631	16.46	-39930.6
16.475	40019.86580021032	16.475	39520	16.475	-40037.2
16.49	40016.3	16.49	39538	16.49	-40015.7
16.505	40013.75490565055	16.505	39584	16.505	-39967.1
16.52	40012.2	16.52	39992	16.52	-39557.5
16.535	40011.66688718175	16.535	39734	16.535	-39815
16.55	40012.25501756024	16.55	39704	16.55	-39845.6
16.565	40013.99203762721	16.565	39636	16.565	-39915.3
16.58	40016.9	16.58	39743	16.58	-39811.2
16.595	40021.07898579598	16.595	39657	16.595	-39901.4
16.61	40026.49826556524	16.61	39747	16.61	-39816.8
16.625	40033.19954528549	16.625	39383	16.625	-40187.5
16.64	40041.19538968761	16.64	39844	16.64	-39734.5
16.655	40050.48771577313	16.655	39753	16.655	-39834.8
16.67	40061.06553444769	16.67	39464	16.67	-40134.4
16.685	40072.90452827856	16.685	39630	16.685	-39980.2
16.7	40085.96596633806	16.7	39563	16.7	-40060.3
16.715	40100.19572774959	16.715	39945	16.715	-39692.5
16.73	40115.5	16.73	39503	16.73	-40149.8
16.745	40131.86170489995	16.745	39830	16.745	-39839.2
16.76	40149.10504209808	16.76	39990	16.76	-39696.4
16.775	40167.12943871336	16.775	39831	16.775	-39873.5
16.79	40185.79289900699	16.79	39772	16.79	-39951.1
16.805	40204.93413021702	16.805	40100	16.805	-39642.3
16.82	40224.37317976059	16.82	40083	16.82	-39678.7
16.835	40243.91126890619	16.835	40355	16.835	-39426.2
16.85	40263.33143099606	16.85	40287	16.85	-39513.7
16.865	40282.39991702597	16.865	40178	16.865	-39641.7
16.88	40300.86859956461	16.88	40074	16.88	-39764.2
16.895	40318.48019678463	16.895	40174	16.895	-39681.8
16.91	40334.97518203308	16.91	40061	16.91	-39811.3
16.925	40350.09307193733	16.925	40786	16.925	-39101.4
16.94	40363.58251277991	16.94	40276	16.94	-39624.9
16.955	40375.21388267036	16.955	40370	16.955	-39542.5
16.97	40384.78817487949	16.97	40443	16.97	-39479.1
16.985	40392.1	16.985	40401	16.985	-39528.5
17	40397.18628070292	17	40509	17	-39425.5
17.015	40399.85463228082	17.015	40490	17.015	-39447.2
17.03	40400.16627953127	17.03	40806	17.03	-39131.5
17.045	40398.19589533723	17.045	40739	17.045	-39196.5
17.06	40394.07509817529	17.06	40351	17.06	-39580.4
17.075	40387.98453022984	17.075	40440	17.075	-39485.3
17.09	40380.14334876003	17.09	40520	17.09	-39397.5
17.105	40370.79724523452	17.105	40413	17.105	-39495.1
17.12	40360.20616347826	17.12	40589	17.12	-39308.5
17.135	40348.63518008048	17.135	40728	17.135	-39158
17.15	40336.34060390399	17.15	40659	17.15	-39214.7
17.165	40323.56065317606	17.165	40410	17.165	-39450.9
17.18	40310.51064193277	17.18	40593	17.18	-39254.8
17.195	40297.37833610887	17.195	40608	17.195	-39226.7
17.21	40284.31787050969	17.21	40555	17.21	-39266.6
17.225	40271.44859441291	17.225	40371	17.225	-39437.8
17.24	40258.85379115173	17.24	40319	17.24	-39477.2
17.255	40246.57999166624	17.255	40427	17.255	-39356.9
17.27	40234.6	17.27	40567	17.27	-39205
17.285	40223.01288519274	17.285	40166	17.285	-39594.3
17.3	40211.63796758962	17.3	40362	17.3	-39387
17.315	40200.43110881017	17.315	39862	17.315	-39875.8
17.33	40189.28440556789	17.33	39915	17.33	-39811.6
17.345	40178.07038551235	17.345	40364	17.345	-39351.4
17.36	40166.65095214805	17.36	40223	17.36	-39481
17.375	40154.88547748791	17.375	39900	17.375	-39792.2
17.39	40142.63900895706	17.39	39893	17.39	-39787
17.405	40129.78995658912	17.405	40336	17.405	-39331.1
17.42	40116.23651596177	17.42	40000	17.42	-39653.6
17.435	40101.90207786792	17.435	39764	17.435	-39875.2
17.45	40086.73758530042	17.45	39653	17.45	-39971.1
17.465	40070.71816522835	17.465	39669	17.465	-39939
17.48	40053.8	17.48	39965	17.48	-39626.2
17.495	40036.13057904618	17.495	40033	17.495	-39540.5
17.51	40017.61930916424	17.51	39861	17.51	-39693.9
17.525	39998.35351007967	17.525	39787	17.525	-39748.7
17.54	39978.38013297547	17.54	39626	17.54	-39889.7
17.555	39957.74757671627	17.555	39788	17.555	-39707.1
17.57	39936.50443483099	17.57	39942	17.57	-39531.8
17.585	39914.69500117877	17.585	39744	17.585	-39708
17.6	39892.36169253282	17.6	39368	17.6	-40061.7
17.615	39869.54828670085	17.615	39592	17.615	-39814.9
17.63	39846.30196746249	17.63	39619	17.63	-39764.6
17.645	39822.67199852371	17.645	39239	17.645	-40121
17.66	39798.71488216779	17.66	39444	17.66	-39892
17.675	39774.49707875255	17.675	39612	17.675	-39699.8
17.69	39750.09325043988	17.69	39519	17.69	-39768.4
17.705	39725.58621273634	17.705	39638	17.705	-39624.9
17.72	39701.1	17.72	39686	17.72	-39552.4
17.735	39676.62683918207	17.735	40028	17.735	-39186
17.75	39652.4	17.75	39647	17.75	-39542.7
17.765	39628.37898771325	17.765	39606	17.765	-39559.7
17.78	39604.75759891211	17.78	39367	17.78	-39775.1
17.795	39581.58952132738	17.795	39249	17.795	-39869.9
17.81	39558.95595309726	17.81	39732	17.81	-39364.3
17.825	39536.92680123676	17.825	39583	17.825	-39491.3
17.84	39515.56377199542	17.84	39405	17.84	-39647.9
17.855	39494.91831496277	17.855	39558	17.855	-39474.2
17.87	39475.03164260495	17.87	39416	17.87	-39596.4
17.885	39455.93924803389	17.885	39479	17.885	-39514.3
17.9	39437.66390997083	17.9	39456	17.9	-39519
17.915	39420.2	17.915	39073	17.915	-39884.5
17.93	39403.61151471016	17.93	39548	17.93	-39392.9
17.945	39387.84230867251	17.945	39524	17.945	-39401.2
17.96	39372.90457155724	17.96	39416	17.96	-39494.2
17.975	39358.78626871825	17.975	39402	17.975	-39494.1
17.99	39345.47081657107	17.99	39493	17.99	-39389.8
18.005	39332.93775559265	18.005	39577	18.005	-39293.3
18.02	39321.16338804174	18.02	39627	18.02	-39231.5
18.035	39310.12138093641	18.035	39404	18.035	-39443.4
18.05	39299.78437694225	18.05	39439	18.05	-39398.1
18.065	39290.1	18.065	39352	18.065	-39475.5
18.08	39281.11053569064	18.08	39466	18.08	-39352.4
18.095	39272.7	18.095	39477	18.095	-39333
18.11	39264.89959886775	18.11	39738	18.11	-39064.2
18.125	39257.64779677153	18.125	39912	18.125	-38883
18.14	39250.92521546759	18.14	39605	18.14	-39183.3
18.155	39244.7	18.155	39609	18.155	-39173
18.17	39238.95117068947	18.17	39487	18.17	-39289.3
18.185	39233.64765725543	18.185	39403	18.185	-39368
18.2	39228.76580972878	18.2	39592	18.2	-39174.1
18.215	39224.28240023339	18.215	39452	18.215	-39309.6
18.23	39220.17750811475	18.23	39489	18.23	-39268.5
18.245	39216.43560541235	18.245	39169	18.245	-39584.8
18.26	39213.04335676687	18.26	39761	18.26	-38989.4
18.275	39209.98725892597	18.275	39624	18.275	-39123.3
18.29	39207.25707234364	18.29	39589	18.29	-39155.6
18.305	39204.84529158195	18.305	39394	18.305	-39348.2
18.32	39202.74658126276	18.32	39261	18.32	-39479.1
18.335	39200.95678685962	18.335	39570	18.335	-39168.3
18.35	39199.47393365824	18.35	39431	18.35	-39305.8
18.365	39198.29805817438	18.365	39334	18.365	-39401.6
18.38	39197.43106049581	18.38	39251	18.38	-39483.8
18.395	39196.87650336941	18.395	39127	18.395	-39607.2
18.41	39196.64038935067	18.41	39779	18.41	-38955
18.425	39196.73193429645	18.425	39526	18.425	-39208.1
18.44	39197.15868683487	18.44	39568	18.44	-39166.5
18.455	39197.92999477359	18.455	39373	18.455	-39362.3
18.47	39199.05511450409	18.47	39726	18.47	-39010.4
18.485	39200.54891375299	18.485	39695	18.485	-39042.9
18.5	39202.42101183618	18.5	39147	18.5	-39592.7
18.515	39204.67709509029	18.515	39487	18.515	-39255
18.53	39207.32102054363	18.53	39301	18.53	-39443.6
18.545	39210.35758576591	18.545	39449	18.545	-39298.7
18.56	39213.78586817958	18.56	39295	18.56	-39456.1
18.575	39217.60125879168	18.575	39361	18.575	-39393.9
18.59	39221.79611207599	18.59	39097	18.59	-39662.1
18.605	39226.35895127361	18.605	39388	18.605	-39375.7
18.62	39231.27287374525	18.62	39346	18.62	-39422.6
18.635	39236.51695982141	18.635	39433	18.635	-39340.8
18.65	39242.06545441925	18.65	39487	18.65	-39292.4
18.665	39247.88719056579	18.665	39418	18.665	-39367.2
18.68	39253.94542986361	18.68	39300	18.68	-39491.3
18.695	39260.19752683282	18.695	39534	18.695	-39263.5
18.71	39266.59465202291	18.71	39235	18.71	-39568.9
18.725	39273.08274850716	18.725	39446	18.725	-39364.4
18.74	39279.60561120318	18.74	39461	18.74	-39355.9
18.755	39286.09580119351	18.755	38907	18.755	-39916.4
18.77	39292.5	18.77	39375	18.77	-39454.8
18.785	39298.67190441443	18.785	39304	18.785	-39532
18.8	39304.59123031706	18.8	39195	18.8	-39646.9
18.815	39310.14222302321	18.815	39100	18.815	-39747.5
18.83	39315.22659934829	18.83	39358	18.83	-39494.6
18.845	39319.8	18.845	39208	18.845	-39649.1
18.86	39323.63367592979	18.86	39108	18.86	-39753
18.875	39326.75940686006	18.875	39277	18.875	-39587.1
18.89	39329.03900505506	18.89	39325	18.89	-39541.4
18.905	39330.39200201283	18.905	39215	18.905	-39652.7
18.92	39330.74436281314	18.92	39497	18.92	-39371.1
18.935	39330.03718940179	18.935	39261	18.935	-39606.4
18.95	39328.22959324024	18.95	39099	18.95	-39766.6
18.965	39325.30104518953	18.965	38892	18.965	-39970.6
18.98	39321.3	18.98	39193	18.98	-39665.6
18.995	39316.10629993989	18.995	39083	18.995	-39770.4
19.01	39309.90406607454	19.01	38796	19.01	-40051.2
19.025	39302.70469407436	19.025	39171	19.025	-39669
19.04	39294.58078452034	19.04	39348	19.04	-39483.9
19.055	39285.61512022065	19.055	39194	19.055	-39628.9
19.07	39275.89704846546	19.07	39073	19.07	-39740.2
19.085	39265.51911333694	19.085	38952	19.085	-39850.8
19.1	39254.57545882691	19.1	38874	19.1	-39917.9
19.115	39243.16399014085	19.115	39008	19.115	-39772.5
19.13	39231.37294536551	19.13	38996	19.13	-39772.7
19.145	39219.28432924518	19.145	39020	19.145	-39736.6
19.16	39206.97868130921	19.16	39067	19.16	-39677.3
19.175	39194.53338948297	19.175	38918	19.175	-39813.9
19.19	39182.01109147416	19.19	39270	19.19	-39449.3
19.205	39169.47117445721	19.205	38887	19.205	-39819.8
19.22	39156.97718587231	19.22	38849	19.22	-39845.3
19.235	39144.57386027007	19.235	39064	19.235	-39617.9
19.25	39132.29629982134	19.25	38765	19.25	-39904.6
19.265	39120.17618266144	19.265	39192	19.265	-39465.5
19.28	39108.24248447691	19.28	39150	19.28	-39495.6
19.295	39096.5	19.295	38681	19.295	-39952.8
19.31	39084.99925867494	19.31	38721	19.31	-39901.3
19.325	39073.70901175054	19.325	39032	19.325	-39579
19.34	39062.64470068103	19.34	38931	19.34	-39669
19.355	39051.80494326728	19.355	38891	19.355	-39698.1
19.37	39041.2	19.37	38974	19.37	-39604.5
19.385	39030.77483699376	19.385	38564	19.385	-40004.1
19.4	39020.56777525065	19.4	38383	19.4	-40174.9
19.415	39010.55417598291	19.415	38702	19.415	-39845.9
19.43	39000.71828317077	19.43	38992	19.43	-39546
19.445	38991.04099982006	19.445	38962	19.445	-39566.4
19.46	38981.50486183025	19.46	38784	19.46	-39734.8
19.475	38972.11365664604	19.475	38697	19.475	-39812.4
19.49	38962.85622765245	19.49	38691	19.49	-39809.2
19.505	38953.71083155715	19.505	38891	19.505	-39600
19.52	38944.65793995173	19.52	39007	19.52	-39475
19.535	38935.68676389605	19.535	38582	19.535	-39891
19.55	38926.77821680198	19.55	38670	19.55	-39794.1
19.565	38917.91050536696	19.565	38609	19.565	-39846.2
19.58	38909.06293029107	19.58	38800	19.58	-39646.4
19.595	38900.21418973504	19.595	38828	19.595	-39609.5
19.61	38891.34379999243	19.61	38574	19.61	-39854.7
19.625	38882.43219134089	19.625	38605	19.625	-39814.8
19.64	38873.46075904548	19.64	38877	19.64	-39533.8
19.655	38864.41189384529	19.655	38583	19.655	-39818.7
19.67	38855.3	19.67	38999	19.67	-39393.6
19.685	38846.03435978578	19.685	38495	19.685	-39888.4
19.7	38836.7	19.7	38868	19.7	-39506
19.715	38827.22502253917	19.715	38793	19.715	-39571.6
19.73	38817.62497020997	19.73	38708	19.73	-39647
19.745	38807.88438839444	19.745	38647	19.745	-39698.2
19.76	38797.99238127062	19.76	38684	19.76	-39651.3
19.775	38787.93758738545	19.775	38314	19.775	-40011.3
19.79	38777.71139561458	19.79	38259	19.79	-40056
19.805	38767.3	19.805	38597	19.805	-39707.6
19.82	38756.72387698673	19.82	38731	19.82	-39563
19.835	38745.94836639907	19.835	38752	19.835	-39531.3
19.85	38734.99237878928	19.85	38698	19.85	-39574.3
19.865	38723.85529705554	19.865	38561	19.865	-39700.2
19.88	38712.53149533279	19.88	38711	19.88	-39538.9
19.895	38701	19.895	38726	19.895	-39512.3
19.91	38689.3	19.91	38613	19.91	-39613.6
19.925	38677.42513804717	19.925	38633	19.925	-39581.8
19.94	38665.34182863663	19.94	38670	19.94	-39532.7
19.955	38653.07373811339	19.955	38823	19.955	-39367.4
19.97	38640.62116491679	19.97	38611	19.97	-39566.9
19.985	38627.98168596353	19.985	38883	19.985	-39282.3
20	38615.15368252102	20	38763	20	-39389.5
20.015	38602.14068953006	20.015	38536	20.015	-39603.5
20.03	38588.94485581916	20.03	38224	20.03	-39902.3
20.045	38575.57229005369	20.045	38712	20.045	-39400.9
20.06	38562.02581144152	20.06	38408	20.06	-39691.4
20.075	38548.30734667953	20.075	38511	20.075	-39574.6
20.09	38534.42011216332	20.09	38426	20.09	-39645.7
20.105	38520.37468312385	20.105	38452	20.105	-39605.7
20.12	38506.18922332366	20.12	38384	20.12	-39659.5
20.135	38491.87471345824	20.135	38202	20.135	-39827.2
20.15	38477.4	20.15	38351	20.15	-39663.8
20.165	38462.89820568063	20.165	38485	20.165	-39515.2
20.18	38448.26208274522	20.18	38208	20.18	-39777.6
20.195	38433.54522112806	20.195	38496	20.195	-39474.9
20.21	38418.76051248975	20.21	38463	20.21	-39493.1
20.225	38403.92098181127	20.225	38675	20.225	-39266.2
20.24	38389.04054563381	20.24	38473	20.24	-39453.4
20.255	38374.13442672203	20.255	38452	20.255	-39459.5
20.27	38359.2	20.27	38371	20.27	-39525.5
20.285	38344.31539660327	20.285	38536	20.285	-39345.6
20.3	38329.44438368154	20.3	38452	20.3	-39414.8
20.315	38314.63277993644	20.315	38349	20.315	-39503
20.33	38299.91287988063	20.33	38326	20.33	-39511.2
20.345	38285.30931174207	20.345	38223	20.345	-39599.6
20.36	38270.84750373567	20.36	38573	20.36	-39235.2
20.375	38256.55546188029	20.375	38342	20.375	-39451.9
20.39	38242.46570758532	20.39	38487	20.39	-39292.8
20.405	38228.60736764166	20.405	38806	20.405	-38959.9
20.42	38215	20.42	38376	20.42	-39376.3
20.435	38201.68072811275	20.435	38251	20.435	-39488
20.45	38188.66110067589	20.45	38391	20.45	-39335
20.465	38175.96974336215	20.465	38506	20.465	-39207.3
20.48	38163.62960013323	20.48	38432	20.48	-39269
20.495	38151.66232785508	20.495	38281	20.495	-39408
20.51	38140.08466561692	20.51	38395	20.51	-39282.4
20.525	38128.91044692472	20.525	38024	20.525	-39642.2
20.54	38118.15110605175	20.54	38145	20.54	-39510.5
20.555	38107.8	20.555	38179	20.555	-39466.1
20.57	38097.91017764799	20.57	38193	20.57	-39442.2
20.585	38088.43742667315	20.585	38232	20.585	-39393.8
20.6	38079.40709004267	20.6	38471	20.6	-39145.7
20.615	38070.81773426199	20.615	38068	20.615	-39540.1
20.63	38062.66082436396	20.63	37962	20.63	-39638
20.645	38054.92401453821	20.645	38094	20.645	-39498.3
20.66	38047.59417919697	20.66	38530	20.66	-39054.9
20.675	38040.64876253505	20.675	38134	20.675	-39444
20.69	38034.05649550015	20.69	38152	20.69	-39419.4
20.705	38027.77772092068	20.705	37927	20.705	-39638.1
20.72	38021.76346481231	20.72	38071	20.72	-39488.1
20.735	38015.95429959834	20.735	38316	20.735	-39237.3
20.75	38010.27939426168	20.75	38176	20.75	-39371.6
20.765	38004.66255719904	20.765	38265	20.765	-39277
20.78	37999.01263400917	20.78	38083	20.78	-39453.3
20.795	37993.21953507408	20.795	38175	20.795	-39355.5
20.81	37987.15972568662	20.81	38285	20.81	-39239.5
20.825	37980.70000773222	20.825	38186	20.825	-39332
20.84	37973.69646653467	20.84	38366	20.84	-39145
20.855	37965.99348587129	20.855	37954	20.855	-39549.3
20.87	37957.43091658355	20.87	38175	20.87	-39319.8
20.885	37947.84923163564	20.885	37982	20.885	-39503.2
20.9	37937.09586214906	20.9	37915	20.9	-39559.4
20.915	37925.03248971051	20.915	38034	20.915	-39428.4
20.93	37911.54493934065	20.93	37856	20.93	-39592.9
20.945	37896.5	20.945	37911	20.945	-39522.9
20.96	37880	20.96	37951	20.96	-39466.3
20.975	37861.85250573469	20.975	37960	20.975	-39439.2
20.99	37842.18668467853	20.99	38144	20.99	-39235.5
21.005	37821.07090629286	21.005	38103	21.005	-39255.4
21.02	37798.63168778778	21.02	37907	21.02	-39429
21.035	37775.03600711612	21.035	38075	21.035	-39237.4
21.05	37750.48704110365	21.05	38068	21.05	-39219.8
21.065	37725.2	21.065	37938	21.065	-39324.5
21.08	37699.43759208196	21.08	37891	21.08	-39345.8
21.095	37673.42317596554	21.095	38230	21.095	-38980.7
21.11	37647.41165513192	21.11	37819	21.11	-39365.7
21.125	37621.63819320311	21.125	37886	21.125	-39273
21.14	37596.3	21.14	37956	21.14	-39177.6
21.155	37571.66309465575	21.155	37815	21.155	-39294
21.17	37547.83554556335	21.17	37901	21.17	-39184.2
21.185	37524.98568868092	21.185	37818	21.185	-39244.3
21.2	37503.22951523597	21.2	37737	21.2	-39303.6
21.215	37482.65118772691	21.215	37572	21.215	-39448
21.23	37463.30197408763	21.23	37596	21.23	-39404.6
21.245	37445.19990404585	21.245	37614	21.245	-39368.5
21.26	37428.33148397087	21.26	37909	21.26	-39056.7
21.275	37412.64937918999	21.275	37578	21.275	-39372
21.29	37398.07475757675	21.29	37359	21.29	-39576.4
21.305	37384.50039936077	21.305	37313	21.305	-39608.8
21.32	37371.79523015465	21.32	37349	21.32	-39560.1
21.335	37359.80787389097	21.335	37438	21.335	-39459.1
21.35	37348.37157200361	21.35	37304	21.35	-39581.7
21.365	37337.3	21.365	37596	21.365	-39278.6
21.38	37326.44957421274	21.38	37422	21.38	-39441.8
21.395	37315.61401840131	21.395	37743	21.395	-39109.9
21.41	37304.64292065024	21.41	37679	21.41	-39163
21.425	37293.38901506313	21.425	37632	21.425	-39198.7
21.44	37281.71626899874	21.44	37267	21.44	-39552
21.455	37269.50281134689	21.455	37363	21.455	-39443.8
21.47	37256.63939097033	21.47	37454	21.47	-39340
21.485	37243	21.485	37322	21.485	-39458.4
21.5	37228.56717300745	21.5	37520	21.5	-39245.9
21.515	37213.16370388265	21.515	37535	21.515	-39215.5
21.53	37196.71546502518	21.53	37636	21.53	-39098
21.545	37179.11723438407	21.545	37462	21.545	-39254.4
21.56	37160.26034988177	21.56	37366	21.56	-39331.6
21.575	37140.03634097489	21.575	37320	21.575	-39357.4
21.59	37118.34291198661	21.59	37488	21.59	-39167.7
21.605	37095.09167626918	21.605	37376	21.605	-39256.4
21.62	37070.21670700218	21.62	37099	21.62	-39508.5
21.635	37043.68276329588	21.635	37591	21.635	-38990
21.65	37015.49201391443	21.65	37512	21.65	-39040.8
21.665	36985.68822765423	21.665	37049	21.665	-39474
21.68	36954.35771375403	21.68	37209	21.68	-39282.7
21.695	36921.62670985315	21.695	37188	21.695	-39271
21.71	36887.65536291431	21.71	37188	21.71	-39237
21.725	36852.62886092002	21.725	37111	21.725	-39279
21.74	36816.74717671777	21.74	36633	21.74	-39721.1
21.755	36780.21368050082	21.755	36872	21.755	-39445.5
21.77	36743.22057480197	21.77	37118	21.77	-39162.5
21.785	36705.93951368269	21.785	36686	21.785	-39557.3
21.8	36668.51277459927	21.8	36870	21.8	-39335.8
21.815	36631	21.815	37038	21.815	-39130.4
21.83	36593.60944453354	21.83	36476	21.83	-39654.9
21.845	36556.22492540445	21.845	36509	21.845	-39584.6
21.86	36518.88166910461	21.86	36915	21.86	-39141.2
21.875	36481.53568164807	21.875	36634	21.875	-39384.9
21.89	36444.11982397424	21.89	36285	21.89	-39696.4
21.905	36406.55496628839	21.905	36648	21.905	-39295.9
21.92	36368.76252451088	21.92	36521	21.92	-39385.1
21.935	36330.67693528214	21.935	36393	21.935	-39475
21.95	36292.26046433588	21.95	36448	21.95	-39381.6
21.965	36253.51299895285	21.965	36486	21.965	-39304.8
21.98	36214.47927989081	21.98	36204	21.98	-39547.8
21.995	36175.25368291425	21.995	36153	21.995	-39559.6
22.01	36135.97906985245	22.01	36440	22.01	-39233.3
22.025	36096.84217564796	22.025	36344	22.025	-39290.2
22.04	36058.06515320058	22.04	36479	22.04	-39116.4
22.055	36019.89422002866	22.055	36610	22.055	-38947.2
22.07	35982.58603412948	22.07	36077	22.07	-39442.9
22.085	35946.39375886365	22.085	36321	22.085	-39162.7
22.1	35911.55327848284	22.1	36327	22.1	-39121.9
22.115	35878.27054018664	22.115	36378	22.115	-39037.6
22.13	35846.71067078776	22.13	35884	22.13	-39500
22.145	35816.98930916341	22.145	35785	22.145	-39569.3
22.16	35789.16639485583	22.16	35989	22.16	-39337.5
22.175	35763.24254089328	22.175	35762	22.175	-39538.6
22.19	35739.15805245211	22.19	35542	22.19	-39734.5
22.205	35716.79461645642	22.205	35821	22.205	-39433.1
22.22	35695.97965116039	22.22	36018	22.22	-39215.3
22.235	35676.49323591741	22.235	36138	22.235	-39075.8
22.25	35658.07741492344	22.25	35921	22.25	-39274.4
22.265	35640.44757156428	22.265	36015	22.265	-39162.8
22.28	35623.30545051893	22.28	35986	22.28	-39174.6
22.295	35606.35123259827	22.295	35871	22.295	-39272.7
22.31	35589.29641776664	22.31	35538	22.31	-39588.6
22.325	35571.87466319246	22.325	35424	22.325	-39685.2
22.34	35553.84994158467	22.34	35629	22.34	-39462.2
22.355	35535.02064145673	22.355	35786	22.355	-39286.3
22.37	35515.21968005712	22.37	35727	22.37	-39325.5
22.385	35494.31121168521	22.385	35605	22.385	-39426.6
22.4	35472.18574781806	22.4	35672	22.4	-39337.5
22.415	35448.75142962371	22.415	35386	22.415	-39600.1
22.43	35423.92545204017	22.43	35419	22.43	-39542.3
22.445	35397.62778748888	22.445	35389	22.445	-39546
22.46	35369.77659994979	22.46	35370	22.46	-39537.1
22.475	35340.28656168366	22.475	35165	22.475	-39712.6
22.49	35309.07380290893	22.49	35570	22.49	-39276.4
22.505	35276.06429607634	22.505	35411	22.505	-39402.4
22.52	35241.20377745432	22.52	35082	22.52	-39696.5
22.535	35204.47106465564	22.535	35181	22.535	-39560.8
22.55	35165.89191893063	22.55	35162	22.55	-39541.2
22.565	35125.55003201967	22.565	35076	22.565	-39586.9
22.58	35083.59506964566	22.58	34961	22.58	-39659.9
22.595	35040.24596985111	22.595	34961	22.595	-39616.6
22.61	34995.78880708003	22.61	35017	22.61	-39516.1
22.625	34950.56920619924	22.625	35233	22.625	-39254.9
22.64	34904.97965108079	22.64	34901	22.64	-39541.3
22.655	34859.44396946326	22.655	35086	22.655	-39310.8
22.67	34814.39915346103	22.67	34801	22.67	-39550.7
22.685	34770.27734637583	22.685	34752	22.685	-39555.6
22.7	34727.48398048714	22.7	34887	22.7	-39377.8
22.715	34686.38179366631	22.715	34818	22.715	-39405.7
22.73	34647.27614655539	22.73	34886	22.73	-39298.6
22.745	34610.40318437744	22.745	34919	22.745	-39228.7
22.76	34575.91981107941	22.76	34885	22.76	-39228.2
22.775	34543.89591634633	22.775	34455	22.775	-39626.2
22.79	34514.31104253868	22.79	34665	22.79	-39386.6
22.805	34487.05307628728	22.805	34509	22.805	-39515.4
22.82	34461.91986611587	22.82	34658	22.82	-39341.2
22.835	34438.62404796166	22.835	34730	22.835	-39246
22.85	34416.80144650873	22.85	34300	22.85	-39654.1
22.865	34396.02341782552	22.865	34250	22.865	-39683.3
22.88	34375.81336326693	22.88	34214	22.88	-39699.1
22.895	34355.66814805863	22.895	34245	22.895	-39648
22.91	34335.08122991439	22.91	34141	22.91	-39731.4
22.925	34313.56837069837	22.925	34285	22.925	-39565.9
22.94	34290.69673845048	22.94	34448	22.94	-39380
22.955	34266.1	22.955	34163	22.955	-39640.4
22.97	34239.55900331658	22.97	34027	22.97	-39749.9
22.985	34210.90166029652	22.985	34017	22.985	-39731.2
23	34180.13099200144	23	33993	23	-39724.5
23.015	34147.36833795329	23.015	33889	23.015	-39795.7
23.03	34112.85784777666	23.03	34173	23.03	-39477.2
23.045	34076.95223373024	23.045	33920	23.045	-39694.3
23.06	34040.09205419203	23.06	33501	23.06	-40076.4
23.075	34002.8	23.075	33654	23.075	-39886.1
23.09	33965.55665800638	23.09	33898	23.09	-39604.9
23.105	33928.96695519956	23.105	33838	23.105	-39628.3
23.12	33893.54200460772	23.12	33921	23.12	-39509.9
23.135	33859.76959000268	23.135	33590	23.135	-39807.1
23.15	33828.07586906941	23.15	33647	23.15	-39718.4
23.165	33798.81031968727	23.165	33596	23.165	-39740.1
23.18	33772.2	23.18	33782	23.18	-39527.6
23.195	33748.51613084959	23.195	33883	23.195	-39402.8
23.21	33727.71833376084	23.21	33764	23.21	-39501
23.225	33709.80411815218	23.225	33707	23.225	-39540.1
23.24	33694.63755260692	23.24	33374	23.24	-39858
23.255	33681.99129509969	23.255	33272	23.255	-39947.3
23.27	33671.6	23.27	33632	23.27	-39576.9
23.285	33662.95376261463	23.285	33350	23.285	-39850.3
23.3	33655.75613746809	23.3	33545	23.3	-39648.1
23.315	33649.50470685564	23.315	33524	23.315	-39662.8
23.33	33643.73388223323	23.33	33333	23.33	-39848.1
23.345	33637.99514309684	23.345	33518	23.345	-39657.3
23.36	33631.88028220928	23.36	33376	23.36	-39793.2
23.375	33625.03858509602	23.375	33504	23.375	-39658.4
23.39	33617.19382703416	23.39	33273	23.39	-39881.5
23.405	33608.15409526301	23.405	33272	23.405	-39873.5
23.42	33597.81581361122	23.42	33371	23.42	-39764.1
23.435	33586.2	23.435	33250	23.435	-39873.5
23.45	33573.24145678358	23.45	33109	23.45	-40001.6
23.465	33559.18395587552	23.465	33091	23.465	-40005.5
23.48	33544.2	23.48	33205	23.48	-39876.5
23.495	33528.35839357135	23.495	32934	23.495	-40131.7
23.51	33512.01388075624	23.51	33032	23.51	-40017.3
23.525	33495.35164362381	23.525	33296	23.525	-39736.7
23.54	33478.60139461132	23.54	33237	23.54	-39778.9
23.555	33461.98458578513	23.555	33125	23.555	-39874.3
23.57	33445.71292087014	23.57	33228	23.57	-39755
23.585	33430	23.585	32866	23.585	-40101.3
23.6	33414.97600541224	23.6	33140	23.6	-39812.3
23.615	33400.85081595698	23.615	32911	23.615	-40027.2
[truncated: 1,093 more rows]

## Sheet: SI Fig. 20
2	6897.66	2	7588	2	-4618.74	2	6888.33	4.25814	-344.4
[truncated: 2,813 more rows]

[truncated: 12 more sheets: SI Fig. 21, SI Fig. 22, SI Fig. 23, SI Fig. 24, SI Fig. 25, SI Fig. 26, SI Fig. 27, SI Fig. 30, SI Fig. 31, SI Fig. 32, SI Fig. 33, SI Fig. 36]
